# Supplementary material for: Virulence Induction in Pseudomonas aeruginosa under Inorganic Phosphate Limitation: a Proteomics Perspective
Source: Microbiol Spectr. 2022 Nov 10;10(6):e02590-22. doi: 10.1128/spectrum.02590-22 (PMC9769906; doi:10.1128/spectrum.02590-22)
Supplement: Supplemental file 2 — Data Set S2. Download spectrum.02590-22-s0002.xlsx, XLSX file, 0.3 MB [file spectrum.02590-22-s0002.xlsx]

## Sheet: data
Dataset S2) Proteins with lower abundance comparing P. aeruginosa grown in minimal medium + 0.2 mM Pi as compared to minimal medium + 1 mM Pi. Available at Figshare https://figshare.com/s/df811ef8ee9a737ccb53.
id	Majority protein IDs	Gene Name	Product Name	Subcellular Localization [Confidence Class]	quantified 0.2mM_Pi	quantified 1mM_Pi	quantified LB	ttest low vs high Pi	Log2FC 0.2mM_Pi/1mM_Pi	Log2FC 0.2mM_Pi/LB	Log2FC 1mM_Pi/LB	Uniprot ID	Entry name	reviewed	Gene name	Protein name	Genen name	Lenght	Gene ontology ID	Gene ontology terms	String IDs	Pfam	Topological Domain	Transmembrane domain	KEGG term
45	PA0001	dnaA	chromosomal replication initiator protein DnaA	Cytoplasmic [Class 3]	18.559	22.6481	22.8414	x	-4.08918	-4.28245	-0.19327	Q9I7C5	DNAA_PSEAE	reviewed	PA0001	Chromosomal replication initiator protein DnaA	dnaA PA0001	514	GO:0003688 GO:0005524 GO:0005737 GO:0005886 GO:0006260 GO:0006270 GO:0006275	cytoplasm [GO:0005737]; plasma membrane [GO:0005886]; ATP binding [GO:0005524]; DNA replication origin binding [GO:0003688]; DNA replication [GO:0006260]; DNA replication initiation [GO:0006270]; regulation of DNA replication [GO:0006275]		PF00308 PF08299 PF11638			pae:PA0001
46	PA0002	dnaN	DNA polymerase III, beta chain	Cytoplasmic [Class 3]	25.4604	26.6034	26.4707	x	-1.14295	-1.01028	0.132672	Q9I7C4	DPO3B_PSEAE	reviewed	PA0002	Beta sliding clamp (Beta clamp) (Sliding clamp) (Beta-clamp processivity factor) (DNA polymerase III beta sliding clamp subunit) (DNA polymerase III subunit beta)	dnaN PA0002	367	GO:0003677 GO:0003887 GO:0005737 GO:0006271 GO:0008408 GO:0009360	cytoplasm [GO:0005737]; DNA polymerase III complex [GO:0009360]; 3'-5' exonuclease activity [GO:0008408]; DNA binding [GO:0003677]; DNA-directed DNA polymerase activity [GO:0003887]; DNA strand elongation involved in DNA replication [GO:0006271]		PF00712 PF02767 PF02768			pae:PA0002
48	PA0004	gyrB	DNA gyrase subunit B	Cytoplasmic [Class 3]	21.1113	24.7036	25.0885	x	-3.59234	-3.97719	-0.38485	Q9I7C2	GYRB_PSEAE	reviewed	PA0004	DNA gyrase subunit B (EC 5.6.2.2)	gyrB PA0004	806	GO:0003677 GO:0003918 GO:0005524 GO:0005694 GO:0005737 GO:0006261 GO:0006265 GO:0046872	chromosome [GO:0005694]; cytoplasm [GO:0005737]; ATP binding [GO:0005524]; DNA binding [GO:0003677]; DNA topoisomerase type II (double strand cut, ATP-hydrolyzing) activity [GO:0003918]; metal ion binding [GO:0046872]; DNA topological change [GO:0006265]; DNA-dependent DNA replication [GO:0006261]		PF00204 PF00986 PF18053 PF02518 PF01751			pae:PA0004
52	PA0008	glyS	glycyl-tRNA synthetase beta chain	Cytoplasmic [Class 3]	21.4913	24.447	24.9161	x	-2.95571	-3.42484	-0.469128	Q9I7B8	SYGB_PSEAE	reviewed	PA0008	Glycine--tRNA ligase beta subunit (EC 6.1.1.14) (Glycyl-tRNA synthetase beta subunit) (GlyRS)	glyS PA0008	684	GO:0004814 GO:0004820 GO:0005524 GO:0005829 GO:0006420 GO:0006426	cytosol [GO:0005829]; arginine-tRNA ligase activity [GO:0004814]; ATP binding [GO:0005524]; glycine-tRNA ligase activity [GO:0004820]; arginyl-tRNA aminoacylation [GO:0006420]; glycyl-tRNA aminoacylation [GO:0006426]		PF05746 PF02092			pae:PA0008
53	PA0009	glyQ	glycyl-tRNA synthetase alpha chain	Cytoplasmic [Class 2] ; Cytoplasmic [Class 3]	24.2929	25.6285	26.0359	x	-1.3356	-1.74301	-0.40741	Q9I7B7	SYGA_PSEAE	reviewed	PA0009	Glycine--tRNA ligase alpha subunit (EC 6.1.1.14) (Glycyl-tRNA synthetase alpha subunit) (GlyRS)	glyQ PA0009	315	GO:0004820 GO:0005524 GO:0005737 GO:0006426	cytoplasm [GO:0005737]; ATP binding [GO:0005524]; glycine-tRNA ligase activity [GO:0004820]; glycyl-tRNA aminoacylation [GO:0006426]		PF02091			pae:PA0009
55	PA0011	htrB1	acyltransferase HtrB1	Cytoplasmic Membrane [Class 2] ; Cytoplasmic Membrane [Class 3]	NaN	18.4928	18.2805	OFF lowPi, ON high Pi	NaN	NaN	0.212278	Q9I7B5	Q9I7B5_PSEAE	unreviewed	PA0011	Probable 2-OH-lauroyltransferase	PA0011	295	GO:0005886 GO:0009103 GO:0009245 GO:0016021 GO:0016747 GO:0034605 GO:0071236 GO:0071470	integral component of membrane [GO:0016021]; plasma membrane [GO:0005886]; transferase activity, transferring acyl groups other than amino-acyl groups [GO:0016747]; cellular response to antibiotic [GO:0071236]; cellular response to heat [GO:0034605]; cellular response to osmotic stress [GO:0071470]; lipid A biosynthetic process [GO:0009245]; lipopolysaccharide biosynthetic process [GO:0009103]		PF03279			pae:PA0011
59	PA0017		conserved hypothetical protein	Cytoplasmic [Class 3]	NaN	18.9744	19.4083	OFF lowPi, ON high Pi	NaN	NaN	-0.433889	Q9I7A9	RSMB_PSEAE	reviewed	PA0017	Ribosomal RNA small subunit methyltransferase B (EC 2.1.1.176) (16S rRNA m5C967 methyltransferase) (rRNA (cytosine-C(5)-)-methyltransferase RsmB)	rsmB rrmB PA0017	434	GO:0001510 GO:0003723 GO:0005829 GO:0006355 GO:0009383 GO:0070475	cytosol [GO:0005829]; RNA binding [GO:0003723]; rRNA (cytosine-C5-)-methyltransferase activity [GO:0009383]; regulation of transcription, DNA-templated [GO:0006355]; RNA methylation [GO:0001510]; rRNA base methylation [GO:0070475]		PF01189 PF01029			pae:PA0017
60	PA0018	fmt	methionyl-tRNA formyltransferase	Cytoplasmic [Class 3]	21.7926	22.7406	23.1989	x	-0.94798	-1.40628	-0.458296	O85732	FMT_PSEAE	reviewed	PA0018	Methionyl-tRNA formyltransferase (EC 2.1.2.9)	fmt PA0018	314	GO:0004479 GO:0005829 GO:0022898 GO:0071951	cytosol [GO:0005829]; methionyl-tRNA formyltransferase activity [GO:0004479]; conversion of methionyl-tRNA to N-formyl-methionyl-tRNA [GO:0071951]; regulation of transmembrane transporter activity [GO:0022898]		PF02911 PF00551			pae:PA0018
65	PA0024	hemF	coproporphyrinogen III oxidase, aerobic	Cytoplasmic [Class 3]	20.7571	23.2381	23.9982	x	-2.48092	-3.2411	-0.76018	P43898	HEM6_PSEAE	reviewed	PA0024	Oxygen-dependent coproporphyrinogen-III oxidase (CPO) (Coprogen oxidase) (Coproporphyrinogenase) (EC 1.3.3.3)	hemF PA0024	305	GO:0004109 GO:0005737 GO:0006782 GO:0042803 GO:0046872	cytoplasm [GO:0005737]; coproporphyrinogen oxidase activity [GO:0004109]; metal ion binding [GO:0046872]; protein homodimerization activity [GO:0042803]; protoporphyrinogen IX biosynthetic process [GO:0006782]		PF01218			pae:PA0024
66	PA0025	aroE	shikimate dehydrogenase	Cytoplasmic [Class 3]	20.3822	22.2827	22.4422	x	-1.90049	-2.06005	-0.159559	P43904	AROE_PSEAE	reviewed	PA0025	Shikimate dehydrogenase (NADP(+)) (SDH) (EC 1.1.1.25)	aroE PA0025	274	GO:0004764 GO:0005829 GO:0008652 GO:0009073 GO:0009423 GO:0019632 GO:0050661	cytosol [GO:0005829]; NADP binding [GO:0050661]; shikimate 3-dehydrogenase (NADP+) activity [GO:0004764]; aromatic amino acid family biosynthetic process [GO:0009073]; cellular amino acid biosynthetic process [GO:0008652]; chorismate biosynthetic process [GO:0009423]; shikimate metabolic process [GO:0019632]		PF18317 PF01488 PF08501			pae:PA0025
73	PA0036	trpB	tryptophan synthase beta chain	Cytoplasmic [Class 1] ; Cytoplasmic [Class 3]	22.187	24.8062	22.2552	x	-2.61916	-0.0681597	2.551	P07345	TRPB_PSEAE	reviewed	PA0036	Tryptophan synthase beta chain (EC 4.2.1.20)	trpB PA0036	402	GO:0000162 GO:0004834 GO:0005737	cytoplasm [GO:0005737]; tryptophan synthase activity [GO:0004834]; tryptophan biosynthetic process [GO:0000162]		PF00291			pae:PA0036
77	PA0044	exoT	exoenzyme T	Extracellular [Class 1] ; Extracellular [Class 3]	16.6076	19.1203	19.9073	x	-2.51277	-3.29976	-0.786997	Q9I788	EXOT_PSEAE	reviewed	PA0044	Exoenzyme T [Includes: GTPase-activating protein (GAP); ADP-ribosyltransferase (ADPRT) (EC 2.4.2.31)]	exoT PA0044	457	GO:0005096 GO:0005576 GO:0009405 GO:0043547 GO:0090729 GO:0106274 GO:0106275	extracellular region [GO:0005576]; GTPase activator activity [GO:0005096]; NAD+-protein-arginine ADP-ribosyltransferase activity [GO:0106274]; NADP+-protein-arginine ADP-ribosyltransferase activity [GO:0106275]; toxin activity [GO:0090729]; pathogenesis [GO:0009405]; positive regulation of GTPase activity [GO:0043547]		PF03496 PF03545			pae:PA0044
78	PA0045		hypothetical protein	Outer Membrane Vesicle [Class 1] ; Unknown [Class 3]	18.1868	20.1531	19.1524	x	-1.96636	-0.965621	1.00074	Q9I787	Q9I787_PSEAE	unreviewed	PA0045	Curli production assembly/transport component CsgG	PA0045	228	GO:0030288	outer membrane-bounded periplasmic space [GO:0030288]		PF03783			pae:PA0045
79	PA0046		hypothetical protein	Unknown [Class 3]	NaN	19.0493	20.7738	OFF lowPi, ON high Pi	NaN	NaN	-1.72449	Q9I786	Q9I786_PSEAE	unreviewed	PA0046	Uncharacterized protein	PA0046	117				PF16068			pae:PA0046
80	PA0047		hypothetical protein	Unknown [Class 3]	NaN	19.3568	16.9231	OFF lowPi, ON high Pi	NaN	NaN	2.43365	Q9I785	Q9I785_PSEAE	unreviewed	PA0047	Uncharacterized protein	PA0047	169				PF05643			pae:PA0047
91	PA0067	prlC	oligopeptidase A	Cytoplasmic [Class 2] ; Cytoplasmic [Class 3]	20.5945	23.0917	23.9191	x	-2.49723	-3.32465	-0.827422	Q9I765	Q9I765_PSEAE	unreviewed	PA0067	Oligopeptidase A	prlC PA0067	681	GO:0004222 GO:0006508 GO:0006518 GO:0046872	metal ion binding [GO:0046872]; metalloendopeptidase activity [GO:0004222]; peptide metabolic process [GO:0006518]; proteolysis [GO:0006508]		PF01432			pae:PA0067
96	PA0074	ppkA	serine/threonine protein kinase PpkA	Outer Membrane Vesicle [Class 1] ; Cytoplasmic Membrane [Class 3]	16.8498	18.5946	17.9741	x	-1.74478	-1.12427	0.620513	Q9I758	Q9I758_PSEAE	unreviewed	PA0074	Non-specific serine/threonine protein kinase (EC 2.7.11.1)	ppkA PA0074	1032	GO:0004674 GO:0005524 GO:0050714 GO:0106310 GO:0106311	ATP binding [GO:0005524]; protein serine kinase activity [GO:0106310]; protein serine/threonine kinase activity [GO:0004674]; protein threonine kinase activity [GO:0106311]; positive regulation of protein secretion [GO:0050714]		PF00069 PF00092			pae:PA0074
98	PA0076	tagF1	TagF1	Unknown [Class 3]	18.7508	20.3629	19.4745	x	-1.61215	-0.723745	0.888402	Q9I756	Q9I756_PSEAE	unreviewed	PA0076	Uncharacterized protein	PA0076	226				PF09867			pae:PA0076
100	PA0078	tssL1	TssL1	Cytoplasmic Membrane [Class 3]	12.943	17.6978	16.8827	x	-4.7548	-3.93978	0.815022	Q9I754	Q9I754_PSEAE	unreviewed	PA0078	OmpA-like domain-containing protein	PA0078	449	GO:0016021	integral component of membrane [GO:0016021]		PF09850 PF00691		TRANSMEM 247..267; /note="Helical"; /evidence="ECO:0000256|SAM:Phobius"	pae:PA0078
111	PA0090	clpV1	ClpV1	Cytoplasmic [Class 3]	21.0038	23.0042	22.2067	x	-2.00043	-1.20296	0.797469	Q9I742	CLPV1_PSEAE	reviewed	PA0090	AAA+ ATPase ClpV1	clpV1 PA0090	902	GO:0005524 GO:0005737 GO:0016887	cytoplasm [GO:0005737]; ATP binding [GO:0005524]; ATPase activity [GO:0016887]		PF00004 PF07724 PF17871 PF10431			pae:PA0090
112	PA0091	vgrG1	VgrG1	Extracellular [Class 1] ; Cytoplasmic [Class 3]	13.467	16.3449	15.7576	x	-2.87786	-2.29057	0.587286	Q9I741	VGR1A_PSEAE	reviewed	PA0091	Type VI secretion system spike protein VgrG1a (T6SS spike protein VgrG1a)	vgrG1a PA0091	643	GO:0005576 GO:0033103 GO:0033104	extracellular region [GO:0005576]; type VI protein secretion system complex [GO:0033104]; protein secretion by the type VI secretion system [GO:0033103]		PF04717			pae:PA0091
116	PA0095		vgrG1b	Cytoplasmic [Class 3]	NaN	13.9498	NaN	OFF lowPi, ON high Pi	NaN	NaN	NaN	Q9I737	VGR1B_PSEAE	reviewed	PA0095	Type VI secretion system spike protein VgrG1b	vgrG1b PA0095	741	GO:0005576 GO:0033103 GO:0033104	extracellular region [GO:0005576]; type VI protein secretion system complex [GO:0033104]; protein secretion by the type VI secretion system [GO:0033103]		PF06715 PF04717			pae:PA0095
121	PA0114	senC	SenC	Outer Membrane Vesicle [Class 1] ; Cytoplasmic Membrane [Class 3]	17.0301	18.8246	18.2812	x	-1.79458	-1.25111	0.543463	Q9I718	Q9I718_PSEAE	unreviewed	PA0114	SenC	senC PA0114	211				PF02630			pae:PA0114
130	PA0126		hypothetical protein	Outer Membrane Vesicle [Class 1] ; Unknown [Class 3]	16.5853	21.2408	19.4625	x	-4.65544	-2.87721	1.77823	Q9I706	Q9I706_PSEAE	unreviewed	PA0126	Uncharacterized protein	PA0126	206							pae:PA0126
132	PA0128		conserved hypothetical protein	Unknown [Class 3]	22.6654	24.3222	24.8431	x	-1.65681	-2.17777	-0.520962	Q9I704	Q9I704_PSEAE	unreviewed	PA0128	Uncharacterized protein	PA0128	113	GO:0005829	cytosol [GO:0005829]		PF03831 PF08274			pae:PA0128
133	PA0130	bauC	3-Oxopropanoate dehydrogenase	Cytoplasmic [Class 3]	16.1003	20.9896	21.7697	x	-4.88932	-5.66937	-0.780053	Q9I702	BAUC_PSEAE	reviewed	PA0130	Putative 3-oxopropanoate dehydrogenase (EC 1.2.1.-)	bauC PA0130	497	GO:0004491 GO:0006210 GO:0006574 GO:0018478 GO:0019483	malonate-semialdehyde dehydrogenase (acetylating) activity [GO:0018478]; methylmalonate-semialdehyde dehydrogenase (acylating) activity [GO:0004491]; beta-alanine biosynthetic process [GO:0019483]; thymine catabolic process [GO:0006210]; valine catabolic process [GO:0006574]		PF00171			pae:PA0130
135	PA0133	bauR	BauR	Cytoplasmic [Class 3]	NaN	18.3374	18.1239	OFF lowPi, ON high Pi	NaN	NaN	0.213493	Q9I6Z9	BAUR_PSEAE	reviewed	PA0133	HTH-type transcriptional activator BauR	bauR PA0133	305	GO:0000976 GO:0003700 GO:0006355 GO:0009896	DNA-binding transcription factor activity [GO:0003700]; transcription regulatory region sequence-specific DNA binding [GO:0000976]; positive regulation of catabolic process [GO:0009896]; regulation of transcription, DNA-templated [GO:0006355]		PF00126 PF03466			pae:PA0133
138	PA0141		conserved hypothetical protein	Outer Membrane Vesicle [Class 1] ; Cytoplasmic [Class 3]	17.2592	23.3155	25.1277	x	-6.05627	-7.86844	-1.81216	Q9I6Z1	PK21A_PSEAE	reviewed	PA0141	Polyphosphate:ADP/GDP phosphotransferase (EC 2.7.4.1) (Polyphosphate kinase PPK2 1)	ppk2 PA0141	357	GO:0006754 GO:0008976	polyphosphate kinase activity [GO:0008976]; ATP biosynthetic process [GO:0006754]		PF03976			pae:PA0141
143	PA0155	pcaR	transcriptional regulator PcaR	Cytoplasmic [Class 3]	17.0554	20.266	19.9715	x	-3.21065	-2.91618	0.294479	Q9I6X7	Q9I6X7_PSEAE	unreviewed	PA0155	Transcriptional regulator PcaR	pcaR PA0155	279	GO:0003677 GO:0003700 GO:0045892 GO:0045893 GO:0046278	DNA binding [GO:0003677]; DNA-binding transcription factor activity [GO:0003700]; 3,4-dihydroxybenzoate metabolic process [GO:0046278]; negative regulation of transcription, DNA-templated [GO:0045892]; positive regulation of transcription, DNA-templated [GO:0045893]		PF09339 PF01614			pae:PA0155
145	PA0157	triB	Resistance-Nodulation-Cell Division (RND) triclosan efflux membrane fusion protein, TriB	Cytoplasmic Membrane [Class 3]	NaN	16.0942	14.7869	OFF lowPi, ON high Pi	NaN	NaN	1.30729	Q9I6X5	Q9I6X5_PSEAE	unreviewed	PA0157	Probable Resistance-Nodulation-Cell Division (RND) efflux membrane fusion protein	PA0157	356	GO:0005886 GO:0015562 GO:0042910 GO:0051301 GO:1990281	efflux pump complex [GO:1990281]; plasma membrane [GO:0005886]; efflux transmembrane transporter activity [GO:0015562]; xenobiotic transmembrane transporter activity [GO:0042910]; cell division [GO:0051301]		PF16576			pae:PA0157
147	PA0159		probable transcriptional regulator	Cytoplasmic [Class 3]	16.7875	19.7435	19.2831	x	-2.95601	-2.49562	0.460391	Q9I6X3	Q9I6X3_PSEAE	unreviewed	PA0159	Probable transcriptional regulator	PA0159	312	GO:0000976 GO:0003700 GO:0006355	DNA-binding transcription factor activity [GO:0003700]; transcription regulatory region sequence-specific DNA binding [GO:0000976]; regulation of transcription, DNA-templated [GO:0006355]		PF00126 PF03466			pae:PA0159
148	PA0162	opdC	histidine porin OpdC	Outer Membrane [Class 2] ; Outer Membrane Vesicle [Class 1] ; Outer Membrane [Class 3]	NaN	17.1046	20.0276	OFF lowPi, ON high Pi	NaN	NaN	-2.92305	Q9I6X0	Q9I6X0_PSEAE	unreviewed	PA0162	Histidine porin OpdC	opdC PA0162	444	GO:0015288 GO:0016021	integral component of membrane [GO:0016021]; porin activity [GO:0015288]		PF03573			pae:PA0162
150	PA0165		hypothetical protein	Outer Membrane [Class 2] ; Outer Membrane Vesicle [Class 1] ; Outer Membrane [Class 3]	NaN	20.4338	19.3098	OFF lowPi, ON high Pi	NaN	NaN	1.12406	Q9I6W7	Q9I6W7_PSEAE	unreviewed	PA0165	Uncharacterized protein	PA0165	278	GO:0009279	cell outer membrane [GO:0009279]		PF03502			pae:PA0165
153	PA0169	siaD	SiaD	Cytoplasmic [Class 3]	19.1255	20.9793	20.3334	x	-1.85382	-1.20792	0.645901	Q9I6W3	Q9I6W3_PSEAE	unreviewed	PA0169	GGDEF domain-containing protein	PA0169	235	GO:0005886 GO:0043709 GO:0052621 GO:1902201	plasma membrane [GO:0005886]; diguanylate cyclase activity [GO:0052621]; cell adhesion involved in single-species biofilm formation [GO:0043709]; negative regulation of bacterial-type flagellum-dependent cell motility [GO:1902201]		PF00990			pae:PA0169
154	PA0170		hypothetical protein	Cytoplasmic [Class 3]	22.3785	23.7802	23.7482	x	-1.40168	-1.36967	0.0320079	Q9I6W2	Q9I6W2_PSEAE	unreviewed	PA0170	DUF1987 domain-containing protein	PA0170	126				PF09345			pae:PA0170
155	PA0171		hypothetical protein	Cytoplasmic [Class 3]	21.1159	22.7692	21.389	x	-1.65338	-0.273101	1.38028	Q9I6W1	Q9I6W1_PSEAE	unreviewed	PA0171	Uncharacterized protein	PA0171	180							pae:PA0171
161	PA0181		probable transcriptional regulator	Cytoplasmic [Class 2] ; Cytoplasmic [Class 3]	NaN	16.6625	18.3685	OFF lowPi, ON high Pi	NaN	NaN	-1.70605	Q9I6V1	Q9I6V1_PSEAE	unreviewed	PA0181	Probable transcriptional regulator	PA0181	310	GO:0003700 GO:0006351 GO:0043565	DNA-binding transcription factor activity [GO:0003700]; sequence-specific DNA binding [GO:0043565]; transcription, DNA-templated [GO:0006351]		PF00126 PF03466			pae:PA0181
166	PA0195	pntAA	putative NAD(P) transhydrogenase, subunit alpha part 1	Cytoplasmic Membrane [Class 2] ; Cytoplasmic Membrane [Class 3]	24.3361	25.9142	19.4796	x	-1.57809	4.85651	6.4346	Q14T74	Q14T74_PSEAE	unreviewed	PA0195	Putative NAD(P) transhydrogenase, subunit alpha part 1	pntAA PA0195	372	GO:0005886 GO:0006740 GO:0008746 GO:0050661 GO:0051287	plasma membrane [GO:0005886]; NAD binding [GO:0051287]; NAD(P)+ transhydrogenase activity [GO:0008746]; NADP binding [GO:0050661]; NADPH regeneration [GO:0006740]		PF01262 PF05222			pae:PA0195
167	PA0196	pntB	pyridine nucleotide transhydrogenase, beta subunit	Cytoplasmic Membrane [Class 2] ; Cytoplasmic Membrane [Class 3]	14.383	21.6528	NaN	x	-7.26982	NaN	NaN	Q9I6T9	Q9I6T9_PSEAE	unreviewed	PA0196	NAD(P) transhydrogenase subunit beta (EC 7.1.1.1) (Nicotinamide nucleotide transhydrogenase subunit beta)	pntB PA0196	478	GO:0005886 GO:0008750 GO:0016021 GO:0050661	integral component of membrane [GO:0016021]; plasma membrane [GO:0005886]; NAD(P)+ transhydrogenase (AB-specific) activity [GO:0008750]; NADP binding [GO:0050661]		PF02233		TRANSMEM 6..24; /note="Helical"; /evidence="ECO:0000256|SAM:Phobius"; TRANSMEM 36..57; /note="Helical"; /evidence="ECO:0000256|SAM:Phobius"; TRANSMEM 63..81; /note="Helical"; /evidence="ECO:0000256|SAM:Phobius"; TRANSMEM 93..114; /note="Helical"; /evidence="ECO:0000256|SAM:Phobius"; TRANSMEM 137..158; /note="Helical"; /evidence="ECO:0000256|SAM:Phobius"; TRANSMEM 179..197; /note="Helical"; /evide…	pae:PA0196
168	PA0201		hypothetical protein	Unknown [Class 3]	NaN	18.1296	NaN	OFF lowPi, ON high Pi	NaN	NaN	NaN	Q9I6T7	Q9I6T7_PSEAE	unreviewed	PA0201	Uncharacterized protein	PA0201	193	GO:0016787	hydrolase activity [GO:0016787]		PF06821			pae:PA0201
187	PA0266	davT	delta-aminovalerate aminotransferase	Cytoplasmic [Class 3]	22.466	24.1663	25.6939	x	-1.70031	-3.22793	-1.52762	Q9I6M4	DAVT_PSEAE	reviewed	PA0266	5-aminovalerate aminotransferase DavT (EC 2.6.1.48) (5-aminovalerate transaminase) (Delta-aminovalerate aminotransferase)	davT PA0266	426	GO:0003867 GO:0005829 GO:0009450 GO:0019477 GO:0030170 GO:0047589	cytosol [GO:0005829]; 4-aminobutyrate transaminase activity [GO:0003867]; 5-aminovalerate transaminase activity [GO:0047589]; pyridoxal phosphate binding [GO:0030170]; gamma-aminobutyric acid catabolic process [GO:0009450]; L-lysine catabolic process [GO:0019477]		PF00202			pae:PA0266
192	PA0277		putative Zn-dependent peptidase	Outer Membrane Vesicle [Class 1] ; Periplasmic [Class 1] ; Unknown [Class 3]	17.8963	21.955	18.4206	x	-4.0587	-0.524301	3.5344	Q9I6L3	Q9I6L3_PSEAE	unreviewed	PA0277	Peptidase_M48 domain-containing protein	PA0277	252	GO:0004222 GO:0046872	metal ion binding [GO:0046872]; metalloendopeptidase activity [GO:0004222]		PF01435			pae:PA0277
193	PA0280	cysA	sulfate transport protein CysA	Cytoplasmic Membrane [Class 2] ; Cytoplasmic Membrane [Class 3]	23.3093	24.9837	23.5401	x	-1.67441	-0.230792	1.44362	Q9I6L0	CYSA_PSEAE	reviewed	PA0280	Sulfate/thiosulfate import ATP-binding protein CysA (EC 7.3.2.3) (Sulfate-transporting ATPase)	cysA PA0280	329	GO:0005524 GO:0008272 GO:0015419 GO:0043190 GO:0102025	ATP-binding cassette (ABC) transporter complex [GO:0043190]; ABC-type sulfate transporter activity [GO:0015419]; ABC-type thiosulfate transporter activity [GO:0102025]; ATP binding [GO:0005524]; sulfate transport [GO:0008272]		PF00005 PF12857			pae:PA0280
196	PA0283	sbp	sulfate-binding protein precursor	Periplasmic [Class 2] ; Periplasmic [Class 3]	23.1073	25.2346	21.009	x	-2.1273	2.09823	4.22552	Q9I6K7	Q9I6K7_PSEAE	unreviewed	PA0283	Sulfate-binding protein	sbp PA0283	332	GO:0015419 GO:1901681	ABC-type sulfate transporter activity [GO:0015419]; sulfur compound binding [GO:1901681]					pae:PA0283
197	PA0284		hypothetical protein	Unknown [Class 3]	18.6124	22.6728	21.7016	x	-4.06038	-3.08921	0.971171	Q9I6K6	Q9I6K6_PSEAE	unreviewed	PA0284	Uncharacterized protein	PA0284	60				PF10055			pae:PA0284
200	PA0291	oprE	Anaerobically-induced outer membrane porin OprE precursor	Outer Membrane [Class 1] ; Outer Membrane Vesicle [Class 1] ; Outer Membrane [Class 3]	22.2901	25.6684	22.6784	x	-3.37832	-0.388305	2.99001	G3XDA5	G3XDA5_PSEAE	unreviewed	PA0291	Anaerobically-induced outer membrane porin OprE	oprE PA0291	460	GO:0015288 GO:0016021 GO:0019867	integral component of membrane [GO:0016021]; outer membrane [GO:0019867]; porin activity [GO:0015288]		PF03573			pae:PA0291
201	PA0292	aguA	agmatine deiminase	Cytoplasmic [Class 3]	21.1705	22.7165	22.7009	x	-1.54602	-1.53046	0.0155589	Q9I6J9	AGUA_PSEAE	reviewed	PA0292	Agmatine deiminase (EC 3.5.3.12) (Agmatine iminohydrolase)	aguA PA0292	368	GO:0004668 GO:0033388 GO:0047632	agmatine deiminase activity [GO:0047632]; protein-arginine deiminase activity [GO:0004668]; putrescine biosynthetic process from arginine [GO:0033388]		PF04371			pae:PA0292
202	PA0293	aguB	N-carbamoylputrescine amidohydrolase	Cytoplasmic [Class 3]	17.4849	19.2022	21.8081	x	-1.71731	-4.32324	-2.60593	Q9I6J8	Q9I6J8_PSEAE	unreviewed	PA0293	N-carbamoylputrescine amidohydrolase	aguB PA0293	292	GO:0016811 GO:0033388 GO:0050126	hydrolase activity, acting on carbon-nitrogen (but not peptide) bonds, in linear amides [GO:0016811]; N-carbamoylputrescine amidase activity [GO:0050126]; putrescine biosynthetic process from arginine [GO:0033388]		PF00795			pae:PA0293
204	PA0295		probable periplasmic polyamine binding protein	Periplasmic [Class 2] ; Periplasmic [Class 3]	20.2902	21.7331	22.7187	x	-1.44292	-2.4285	-0.985572	Q9I6J6	Q9I6J6_PSEAE	unreviewed	PA0295	Probable periplasmic polyamine binding protein	PA0295	353	GO:0015846 GO:0019808 GO:0042597	periplasmic space [GO:0042597]; polyamine binding [GO:0019808]; polyamine transport [GO:0015846]		PF13416			pae:PA0295
205	PA0296	spuI	Glutamylpolyamine synthetase	Cytoplasmic [Class 1] ; Cytoplasmic [Class 2] ; Cytoplasmic [Class 3]	20.2745	22.5089	22.851	x	-2.23439	-2.57649	-0.342103	Q9I6J5	Q9I6J5_PSEAE	unreviewed	PA0296	Probable glutamine synthetase	spuI PA0296	458	GO:0004356 GO:0006542 GO:0006598 GO:0009447 GO:0046203	glutamate-ammonia ligase activity [GO:0004356]; glutamine biosynthetic process [GO:0006542]; polyamine catabolic process [GO:0006598]; putrescine catabolic process [GO:0009447]; spermidine catabolic process [GO:0046203]		PF00120			pae:PA0296
207	PA0299	spuC	Polyamine:pyruvate transaminase	Cytoplasmic [Class 3]	22.1607	24.3433	25.2428	x	-2.18262	-3.08213	-0.899513	Q9I6J2	SPUC_PSEAE	reviewed	PA0299	Putrescine--pyruvate aminotransferase (PATase) (EC 2.6.1.113) (Putrescine--pyruvate transaminase)	spuC PA0299	456	GO:0003867 GO:0004015 GO:0008483 GO:0009102 GO:0009447 GO:0009448 GO:0030170	4-aminobutyrate transaminase activity [GO:0003867]; adenosylmethionine-8-amino-7-oxononanoate transaminase activity [GO:0004015]; pyridoxal phosphate binding [GO:0030170]; transaminase activity [GO:0008483]; biotin biosynthetic process [GO:0009102]; gamma-aminobutyric acid metabolic process [GO:0009448]; putrescine catabolic process [GO:0009447]		PF00202			pae:PA0299
208	PA0300	spuD	polyamine transport protein	Periplasmic [Class 1] ; Periplasmic [Class 3]	26.0003	26.9416	26.0532	x	-0.941259	-0.052873	0.888386	Q9I6J1	SPUD_PSEAE	reviewed	PA0300	Putrescine-binding periplasmic protein SpuD	spuD PA0300	367	GO:0015846 GO:0019810 GO:0042597	periplasmic space [GO:0042597]; putrescine binding [GO:0019810]; polyamine transport [GO:0015846]		PF13416			pae:PA0300
210	PA0302	spuF	polyamine transport protein PotG	Outer Membrane Vesicle [Class 1] ; Cytoplasmic Membrane [Class 3]	21.5278	23.7304	22.9452	x	-2.20259	-1.41736	0.785225	Q9I6I9	Q9I6I9_PSEAE	unreviewed	PA0302	Spermidine/putrescine import ATP-binding protein PotA (EC 7.6.2.11)	spuF potA PA0302	384	GO:0005524 GO:0015417 GO:0015847 GO:0015848 GO:0043190	ATP-binding cassette (ABC) transporter complex [GO:0043190]; ABC-type polyamine transporter activity [GO:0015417]; ATP binding [GO:0005524]; putrescine transport [GO:0015847]; spermidine transport [GO:0015848]		PF00005 PF08402			pae:PA0302
220	PA0316	serA	PHGDH	Cytoplasmic [Class 2] ; Cytoplasmic [Class 3]	24.8988	26.8519	26.2774	x	-1.95318	-1.37866	0.574512	Q9I6H5	Q9I6H5_PSEAE	unreviewed	PA0316	2-oxoglutarate reductase (EC 1.1.1.399) (EC 1.1.1.95) (D-3-phosphoglycerate dehydrogenase)	serA PA0316	409	GO:0004617 GO:0005829 GO:0006564 GO:0016618 GO:0030267 GO:0051287	cytosol [GO:0005829]; glyoxylate reductase (NADP+) activity [GO:0030267]; hydroxypyruvate reductase activity [GO:0016618]; NAD binding [GO:0051287]; phosphoglycerate dehydrogenase activity [GO:0004617]; L-serine biosynthetic process [GO:0006564]		PF00389 PF02826			pae:PA0316
221	PA0317		D-2-hydroxyglutarate dehydrogenase	Cytoplasmic [Class 3]	22.6913	24.8287	24.6854	x	-2.13746	-1.9941	0.143353	Q9I6H4	Q9I6H4_PSEAE	unreviewed	PA0317	FAD-binding PCMH-type domain-containing protein	PA0317	464	GO:0006564 GO:0019516 GO:0022904 GO:0031234 GO:0051990 GO:0071949	extrinsic component of cytoplasmic side of plasma membrane [GO:0031234]; (R)-2-hydroxyglutarate dehydrogenase activity [GO:0051990]; FAD binding [GO:0071949]; L-serine biosynthetic process [GO:0006564]; lactate oxidation [GO:0019516]; respiratory electron transport chain [GO:0022904]		PF02913 PF01565			pae:PA0317
227	PA0330	rpiA	ribose 5-phosphate isomerase	Cytoplasmic [Class 3]	23.0892	24.0261	24.2618	x	-0.93693	-1.17262	-0.235692	Q9I6G1	RPIA_PSEAE	reviewed	PA0330	Ribose-5-phosphate isomerase A (EC 5.3.1.6) (Phosphoriboisomerase A) (PRI)	rpiA PA0330	223	GO:0004751 GO:0005829 GO:0006014 GO:0009052	cytosol [GO:0005829]; ribose-5-phosphate isomerase activity [GO:0004751]; D-ribose metabolic process [GO:0006014]; pentose-phosphate shunt, non-oxidative branch [GO:0009052]		PF06026			pae:PA0330
228	PA0331	ilvA1	threonine dehydratase, biosynthetic	Cytoplasmic [Class 1] ; Cytoplasmic [Class 3]	20.064	22.0995	21.9265	x	-2.03549	-1.86247	0.173018	Q9I6G0	Q9I6G0_PSEAE	unreviewed	PA0331	L-threonine dehydratase (EC 4.3.1.19) (Threonine deaminase)	ilvA1 ilvA PA0331	504	GO:0004794 GO:0006567 GO:0008652 GO:0009097 GO:0030170	L-threonine ammonia-lyase activity [GO:0004794]; pyridoxal phosphate binding [GO:0030170]; cellular amino acid biosynthetic process [GO:0008652]; isoleucine biosynthetic process [GO:0009097]; threonine catabolic process [GO:0006567]		PF00291 PF00585			pae:PA0331
230	PA0336	rppH	RNA pyrophosphohydrolase, RppH	Cytoplasmic [Class 3]	19.7033	20.6075	21.8405	x	-0.904189	-2.13721	-1.23302	Q9X4P2	RPPH_PSEAE	reviewed	PA0336	RNA pyrophosphohydrolase (EC 3.6.1.-) ((Di)nucleoside polyphosphate hydrolase)	rppH nudH PA0336	159	GO:0005737 GO:0006402 GO:0034353	cytoplasm [GO:0005737]; RNA pyrophosphohydrolase activity [GO:0034353]; mRNA catabolic process [GO:0006402]		PF00293			pae:PA0336
231	PA0337	ptsP	phosphoenolpyruvate-protein phosphotransferase PtsP	Cytoplasmic [Class 2] ; Cytoplasmic [Class 3]	19.6616	21.6597	21.5228	x	-1.99806	-1.86123	0.136832	G3XD36	G3XD36_PSEAE	unreviewed	PA0337	Phosphoenolpyruvate--protein phosphotransferase (EC 2.7.3.9)	ptsP PA0337	759	GO:0005737 GO:0008965 GO:0009401 GO:0016301 GO:0046872	cytoplasm [GO:0005737]; kinase activity [GO:0016301]; metal ion binding [GO:0046872]; phosphoenolpyruvate-protein phosphotransferase activity [GO:0008965]; phosphoenolpyruvate-dependent sugar phosphotransferase system [GO:0009401]		PF01590 PF05524 PF00391 PF02896			pae:PA0337
234	PA0342	thyA	thymidylate synthase	Cytoplasmic [Class 2] ; Cytoplasmic [Class 3]	20.011	22.6946	23.3899	x	-2.68361	-3.3789	-0.695295	Q9I6F1	TYSY_PSEAE	reviewed	PA0342	Thymidylate synthase (TS) (TSase) (EC 2.1.1.45)	thyA PA0342	264	GO:0004799 GO:0005829 GO:0006231 GO:0006235 GO:0032259	cytosol [GO:0005829]; thymidylate synthase activity [GO:0004799]; dTMP biosynthetic process [GO:0006231]; dTTP biosynthetic process [GO:0006235]; methylation [GO:0032259]		PF00303			pae:PA0342
238	PA0350	folA	dihydrofolate reductase	Unknown [Class 3]	20.3647	21.7164	21.4522	x	-1.35172	-1.08759	0.264127	Q9I6E3	Q9I6E3_PSEAE	unreviewed	PA0350	Dihydrofolate reductase (EC 1.5.1.3)	folA PA0350	168	GO:0004146 GO:0005829 GO:0006545 GO:0006730 GO:0046452 GO:0046654 GO:0046655 GO:0050661	cytosol [GO:0005829]; dihydrofolate reductase activity [GO:0004146]; NADP binding [GO:0050661]; dihydrofolate metabolic process [GO:0046452]; folic acid metabolic process [GO:0046655]; glycine biosynthetic process [GO:0006545]; one-carbon metabolic process [GO:0006730]; tetrahydrofolate biosynthetic process [GO:0046654]		PF00186			pae:PA0350
240	PA0353	ilvD	dihydroxy-acid dehydratase	Cytoplasmic [Class 3]	21.4927	24.6222	23.6009	x	-3.12952	-2.10819	1.02133	Q9I6E0	ILVD_PSEAE	reviewed	PA0353	Dihydroxy-acid dehydratase (DAD) (EC 4.2.1.9)	ilvD PA0353	612	GO:0004160 GO:0005829 GO:0009097 GO:0009099 GO:0016836 GO:0046872 GO:0051539	cytosol [GO:0005829]; 4 iron, 4 sulfur cluster binding [GO:0051539]; dihydroxy-acid dehydratase activity [GO:0004160]; hydro-lyase activity [GO:0016836]; metal ion binding [GO:0046872]; isoleucine biosynthetic process [GO:0009097]; valine biosynthetic process [GO:0009099]		PF00920			pae:PA0353
241	PA0354		conserved hypothetical protein	Cytoplasmic [Class 3]	18.5819	21.8059	22.2285	x	-3.22393	-3.64657	-0.422639	Q9I6D9	Q9I6D9_PSEAE	unreviewed	PA0354	PUA domain-containing protein	PA0354	398	GO:0003723 GO:0008168 GO:0032259	methyltransferase activity [GO:0008168]; RNA binding [GO:0003723]; methylation [GO:0032259]		PF10672 PF17785			pae:PA0354
243	PA0356		hypothetical protein	Unknown [Class 3]	21.2287	22.1327	21.2979	x	-0.903969	-0.0692221	0.834747	Q9I6D7	Q9I6D7_PSEAE	unreviewed	PA0356	HDOD domain-containing protein	PA0356	274				PF08668			pae:PA0356
250	PA0366	laoC	LaoC	Cytoplasmic [Class 3]	17.5951	19.8315	19.8353	x	-2.23646	-2.24026	-0.00380389	Q9I6C8	CALB_PSEAE	reviewed	PA0366	Probable coniferyl aldehyde dehydrogenase (CALDH) (EC 1.2.1.68)	calB PA0366	476	GO:0006081 GO:0050269	coniferyl-aldehyde dehydrogenase activity [GO:0050269]; cellular aldehyde metabolic process [GO:0006081]		PF00171			pae:PA0366
256	PA0373	ftsY	signal recognition particle receptor FtsY	Cytoplasmic [Class 3]	21.9797	23.0231	22.9717	x	-1.04347	-0.991983	0.0514889	Q9I6C1	Q9I6C1_PSEAE	unreviewed	PA0373	Signal recognition particle receptor FtsY (SRP receptor)	ftsY PA0373	455	GO:0003924 GO:0005047 GO:0005525 GO:0005737 GO:0005886 GO:0006605 GO:0006614 GO:0016020 GO:0031226	cytoplasm [GO:0005737]; intrinsic component of plasma membrane [GO:0031226]; membrane [GO:0016020]; plasma membrane [GO:0005886]; GTP binding [GO:0005525]; GTPase activity [GO:0003924]; signal recognition particle binding [GO:0005047]; protein targeting [GO:0006605]; SRP-dependent cotranslational protein targeting to membrane [GO:0006614]		PF00448 PF02881			pae:PA0373
260	PA0378		probable transglycosylase	Cytoplasmic Membrane [Class 3]	NaN	16.6022	NaN	OFF lowPi, ON high Pi	NaN	NaN	NaN	Q9I6B7	MTGA_PSEAE	reviewed	PA0378	Biosynthetic peptidoglycan transglycosylase (EC 2.4.1.129) (Glycan polymerase) (Peptidoglycan glycosyltransferase MtgA) (PGT)	mtgA PA0378	232	GO:0005886 GO:0008360 GO:0008955 GO:0009252 GO:0009274 GO:0016021 GO:0016763 GO:0071555	integral component of membrane [GO:0016021]; peptidoglycan-based cell wall [GO:0009274]; plasma membrane [GO:0005886]; peptidoglycan glycosyltransferase activity [GO:0008955]; transferase activity, transferring pentosyl groups [GO:0016763]; cell wall organization [GO:0071555]; peptidoglycan biosynthetic process [GO:0009252]; regulation of cell shape [GO:0008360]		PF00912		TRANSMEM 12..31; /note="Helical"; /evidence="ECO:0000255|HAMAP-Rule:MF_00766"	pae:PA0378
262	PA0381	thiG	thiamine biosynthesis protein, thiazole moiety	Cytoplasmic [Class 3]	23.962	25.2799	25.0822	x	-1.31786	-1.1202	0.197662	Q9I6B4	THIG_PSEAE	reviewed	PA0381	Thiazole synthase (EC 2.8.1.10)	thiG PA0381	265	GO:0005737 GO:0009229 GO:1990107	cytoplasm [GO:0005737]; thiazole synthase activity [GO:1990107]; thiamine diphosphate biosynthetic process [GO:0009229]		PF05690			pae:PA0381
263	PA0382	micA	DNA mismatch repair protein MicA	Cytoplasmic [Class 3]	21.1827	22.363	23.1294	x	-1.18033	-1.94665	-0.766319	Q9I6B3	TRMB_PSEAE	reviewed	PA0382	tRNA (guanine-N(7)-)-methyltransferase (EC 2.1.1.33) (tRNA (guanine(46)-N(7))-methyltransferase) (tRNA(m7G46)-methyltransferase)	trmB PA0382	244	GO:0008176 GO:0030488 GO:0036265 GO:0043527	tRNA methyltransferase complex [GO:0043527]; tRNA (guanine-N7-)-methyltransferase activity [GO:0008176]; RNA (guanine-N7)-methylation [GO:0036265]; tRNA methylation [GO:0030488]		PF02390			pae:PA0382
265	PA0386		probable oxidase	Cytoplasmic [Class 3]	NaN	16.9748	16.3629	OFF lowPi, ON high Pi	NaN	NaN	0.61198	Q9I6A9	Q9I6A9_PSEAE	unreviewed	PA0386	Heme chaperone HemW	PA0386	384	GO:0004109 GO:0005737 GO:0006779 GO:0046872 GO:0051539	cytoplasm [GO:0005737]; 4 iron, 4 sulfur cluster binding [GO:0051539]; coproporphyrinogen oxidase activity [GO:0004109]; metal ion binding [GO:0046872]; porphyrin-containing compound biosynthetic process [GO:0006779]		PF06969 PF04055			pae:PA0386
268	PA0389		hypothetical protein	Cytoplasmic [Class 3]	20.6667	21.5833	21.8435	x	-0.916657	-1.17683	-0.260175	Q9I6A6	Q9I6A6_PSEAE	unreviewed	PA0389	Uncharacterized protein	PA0389	206	GO:0008168	methyltransferase activity [GO:0008168]		PF07021			pae:PA0389
269	PA0390	metX	homoserine O-acetyltransferase	Cytoplasmic [Class 3]	20.5394	23.274	22.819	x	-2.73461	-2.27961	0.455004	P57714	METXS_PSEAE	reviewed	PA0390	Homoserine O-succinyltransferase (HST) (EC 2.3.1.46) (Homoserine transsuccinylase) (HTS)	metXS PA0390	379	GO:0004414 GO:0005737 GO:0008899 GO:0009086 GO:0009092	cytoplasm [GO:0005737]; homoserine O-acetyltransferase activity [GO:0004414]; homoserine O-succinyltransferase activity [GO:0008899]; homoserine metabolic process [GO:0009092]; methionine biosynthetic process [GO:0009086]		PF00561			pae:PA0390
275	PA0396	pilU	twitching motility protein PilU	Cytoplasmic [Class 3]	18.547	20.8566	20.9141	x	-2.30962	-2.36714	-0.0575186	G3XCX3	PILU_PSEAE	reviewed	PA0396	Type IV pilus ATPase PilU	pilU PA0396	382	GO:0005524 GO:0005737 GO:0016888 GO:0043107	cytoplasm [GO:0005737]; ATP binding [GO:0005524]; endodeoxyribonuclease activity, producing 5'-phosphomonoesters [GO:0016888]; type IV pilus-dependent motility [GO:0043107]		PF00437			pae:PA0396
276	PA0399		cystathionine beta-synthase	Cytoplasmic [Class 3]	21.7772	22.8637	24.052	x	-1.0865	-2.2748	-1.18831	Q9I6A1	Q9I6A1_PSEAE	unreviewed	PA0399	Cystathionine beta-synthase	PA0399	457	GO:0005737 GO:0006535 GO:0030170 GO:0080146	cytoplasm [GO:0005737]; L-cysteine desulfhydrase activity [GO:0080146]; pyridoxal phosphate binding [GO:0030170]; cysteine biosynthetic process from serine [GO:0006535]		PF00571 PF00291			pae:PA0399
277	PA0400		probable cystathionine gamma-lyase	Cytoplasmic [Class 2] ; Cytoplasmic [Class 3]	23.4698	24.9734	25.2496	x	-1.50357	-1.77973	-0.276159	Q9I6A0	Q9I6A0_PSEAE	unreviewed	PA0400	Probable cystathionine gamma-lyase	PA0400	394	GO:0003962 GO:0004123 GO:0005737 GO:0016846 GO:0019343 GO:0019346 GO:0030170	cytoplasm [GO:0005737]; carbon-sulfur lyase activity [GO:0016846]; cystathionine gamma-lyase activity [GO:0004123]; cystathionine gamma-synthase activity [GO:0003962]; pyridoxal phosphate binding [GO:0030170]; cysteine biosynthetic process via cystathionine [GO:0019343]; transsulfuration [GO:0019346]		PF01053			pae:PA0400
278	PA0401		noncatalytic dihydroorotase-like protein	Cytoplasmic [Class 3]	22.0212	23.3427	23.3786	x	-1.32151	-1.35747	-0.0359618	Q51551	PYRX_PSEAE	reviewed	PA0401	Dihydroorotase-like protein (Aspartate carbamoyltransferase 44 kDa non-catalytic chain)	pyrC' pyrX PA0401	423	GO:0004151 GO:0006221 GO:0046872	dihydroorotase activity [GO:0004151]; metal ion binding [GO:0046872]; pyrimidine nucleotide biosynthetic process [GO:0006221]		PF01979			pae:PA0401
279	PA0402	pyrB	aspartate carbamoyltransferase	Cytoplasmic [Class 2] ; Cytoplasmic [Class 3]	22.3665	23.6699	23.686	x	-1.30347	-1.31951	-0.0160395	Q59653	PYRB_PSEAE	reviewed	PA0402	Aspartate carbamoyltransferase (EC 2.1.3.2) (Aspartate transcarbamylase) (ATCase)	pyrB PA0402	334	GO:0004070 GO:0005737 GO:0005829 GO:0006207 GO:0006520 GO:0006807 GO:0016597 GO:0044205	cytoplasm [GO:0005737]; cytosol [GO:0005829]; amino acid binding [GO:0016597]; aspartate carbamoyltransferase activity [GO:0004070]; 'de novo' pyrimidine nucleobase biosynthetic process [GO:0006207]; 'de novo' UMP biosynthetic process [GO:0044205]; cellular amino acid metabolic process [GO:0006520]; nitrogen compound metabolic process [GO:0006807]		PF00185 PF02729			pae:PA0402
	PA0411	pilJ	twitching motility protein PilJ	Cytoplasmic [Class 2] ; Outer Membrane Vesicle [Class 1] ; Cytoplasmic [Class 3]	20.3382	22.1279	22.222	x	-1.78968	-1.88379	-0.094113	P42257	PILJ_PSEAE	reviewed	PA0411	Protein PilJ	pilJ PA0411	682	GO:0004888 GO:0005886 GO:0006935 GO:0007165 GO:0016021	integral component of membrane [GO:0016021]; plasma membrane [GO:0005886]; transmembrane signaling receptor activity [GO:0004888]; chemotaxis [GO:0006935]; signal transduction [GO:0007165]		PF00015 PF13675	TOPO_DOM 1..14; /note="Cytoplasmic"; /evidence="ECO:0000255"; TOPO_DOM 39..306; /note="Periplasmic"; /evidence="ECO:0000255"; TOPO_DOM 334..682; /note="Cytoplasmic"; /evidence="ECO:0000255"	TRANSMEM 15..38; /note="Helical"; /evidence="ECO:0000255"; TRANSMEM 307..333; /note="Helical"; /evidence="ECO:0000255"	pae:PA0411
289	PA0412	pilK	methyltransferase PilK	Cytoplasmic [Class 3]	NaN	17.7664	NaN	OFF lowPi, ON high Pi	NaN	NaN	NaN	G3XCT5	G3XCT5_PSEAE	unreviewed	PA0412	Protein-glutamate O-methyltransferase (EC 2.1.1.80)	pilK PA0412	291	GO:0008983	protein-glutamate O-methyltransferase activity [GO:0008983]		PF01739 PF03705			pae:PA0412
290	PA0413	chpA	component of chemotactic signal transduction system	Cytoplasmic [Class 2] ; Cytoplasmic [Class 3]	17.1675	19.5402	20.3009	x	-2.37275	-3.13341	-0.760661	Q9I696	Q9I696_PSEAE	unreviewed	PA0413	Histidine kinase (EC 2.7.13.3)	chpA PA0413	2472	GO:0000155 GO:0005737 GO:0006935	cytoplasm [GO:0005737]; phosphorelay sensor kinase activity [GO:0000155]; chemotaxis [GO:0006935]		PF01584 PF02518 PF01627 PF00072			pae:PA0413
291	PA0414	chpB	probable methylesterase	Cytoplasmic [Class 3]	NaN	19.113	20.2044	OFF lowPi, ON high Pi	NaN	NaN	-1.09136	G3XD63	G3XD63_PSEAE	unreviewed	PA0414	Probable methylesterase	chpB PA0414	343	GO:0000156 GO:0005737 GO:0006935 GO:0008984	cytoplasm [GO:0005737]; phosphorelay response regulator activity [GO:0000156]; protein-glutamate methylesterase activity [GO:0008984]; chemotaxis [GO:0006935]		PF01339			pae:PA0414
295	PA0420	bioA	adenosylmethionine-8-amino-7-oxononanoate aminotransferase	Cytoplasmic [Class 3]	18.4352	20.9664	21.5875	x	-2.53121	-3.15229	-0.621079	Q9I693	Q9I693_PSEAE	unreviewed	PA0420	Adenosylmethionine-8-amino-7-oxononanoate aminotransferase (EC 2.6.1.62) (7,8-diamino-pelargonic acid aminotransferase) (DAPA AT) (DAPA aminotransferase) (7,8-diaminononanoate synthase) (DANS) (Diaminopelargonic acid synthase)	bioA PA0420	467	GO:0004015 GO:0005737 GO:0009102 GO:0030170	cytoplasm [GO:0005737]; adenosylmethionine-8-amino-7-oxononanoate transaminase activity [GO:0004015]; pyridoxal phosphate binding [GO:0030170]; biotin biosynthetic process [GO:0009102]		PF00202			pae:PA0420
296	PA0421		hypothetical protein	Unknown [Class 3]	22.4504	23.9015	23.5262	x	-1.4511	-1.07579	0.375315	Q9I692	Q9I692_PSEAE	unreviewed	PA0421	Amino_oxidase domain-containing protein	PA0421	496	GO:0016491	oxidoreductase activity [GO:0016491]		PF01593			pae:PA0421
299	PA0425	mexA	Resistance-Nodulation-Cell Division (RND) multidrug efflux membrane fusion protein MexA precursor	Cytoplasmic Membrane [Class 1] ; Outer Membrane [Class 1] ; Outer Membrane Vesicle [Class 1] ; Cytoplasmic Membrane [Class 3]	21.9393	22.7581	22.1512	x	-0.818771	-0.211923	0.606848	P52477	MEXA_PSEAE	reviewed	PA0425	Multidrug resistance protein MexA	mexA PA0425	383	GO:0031226 GO:0042802 GO:0042910 GO:0046677 GO:0051260	intrinsic component of plasma membrane [GO:0031226]; identical protein binding [GO:0042802]; xenobiotic transmembrane transporter activity [GO:0042910]; protein homooligomerization [GO:0051260]; response to antibiotic [GO:0046677]		PF00529 PF16576			pae:PA0425
300	PA0426	mexB	Resistance-Nodulation-Cell Division (RND) multidrug efflux transporter MexB	Cytoplasmic Membrane [Class 1] ; Outer Membrane Vesicle [Class 1] ; Cytoplasmic Membrane [Class 3]	17.9701	19.5517	18.7341	x	-1.5816	-0.764025	0.817571	P52002	MEXB_PSEAE	reviewed	PA0426	Multidrug resistance protein MexB (Multidrug-efflux transporter MexB)	mexB PA0426	1046	GO:0005886 GO:0015562 GO:0016021 GO:0042910 GO:0046677	integral component of membrane [GO:0016021]; plasma membrane [GO:0005886]; efflux transmembrane transporter activity [GO:0015562]; xenobiotic transmembrane transporter activity [GO:0042910]; response to antibiotic [GO:0046677]		PF00873	TOPO_DOM 1..9; /note="Cytoplasmic"; /evidence="ECO:0000269|PubMed:10187844"; TOPO_DOM 29..339; /note="Periplasmic"; /evidence="ECO:0000269|PubMed:10187844"; TOPO_DOM 360..365; /note="Cytoplasmic"; /evidence="ECO:0000269|PubMed:10187844"; TOPO_DOM 386..391; /note="Periplasmic"; /evidence="ECO:0000269|PubMed:10187844"; TOPO_DOM 414..441; /note="Cytoplasmic"; /evidence="ECO:0000269|PubMed:10187844";…	TRANSMEM 10..28; /note="Helical"; TRANSMEM 340..359; /note="Helical"; TRANSMEM 366..385; /note="Helical"; TRANSMEM 392..413; /note="Helical"; TRANSMEM 442..460; /note="Helical"; TRANSMEM 474..496; /note="Helical"; TRANSMEM 539..557; /note="Helical"; TRANSMEM 872..891; /note="Helical"; TRANSMEM 898..917; /note="Helical"; TRANSMEM 924..945; /note="Helical"; TRANSMEM 973..991; /note="Helical"; TRANS…	pae:PA0426
302	PA0428		probable ATP-dependent RNA helicase	Cytoplasmic [Class 3]	19.6313	23.1149	23.2623	x	-3.48357	-3.63099	-0.147414	Q9I689	Q9I689_PSEAE	unreviewed	PA0428	ATP-dependent RNA helicase RhlE (EC 3.6.4.13)	rhlE PA0428	639	GO:0003676 GO:0003724 GO:0005524 GO:0005737 GO:0016787 GO:0042255 GO:0044010 GO:0071978	cytoplasm [GO:0005737]; ATP binding [GO:0005524]; hydrolase activity [GO:0016787]; nucleic acid binding [GO:0003676]; RNA helicase activity [GO:0003724]; bacterial-type flagellum-dependent swarming motility [GO:0071978]; ribosome assembly [GO:0042255]; single-species biofilm formation [GO:0044010]		PF00270 PF00271			pae:PA0428
303	PA0429		hypothetical protein	Cytoplasmic [Class 3]	17.4146	22.6014	22.7555	x	-5.18685	-5.34086	-0.154018	Q9I688	Q9I688_PSEAE	unreviewed	PA0429	Uncharacterized protein	PA0429	356							pae:PA0429
304	PA0430	metF	5,10-methylenetetrahydrofolate reductase	Cytoplasmic [Class 3]	23.1899	24.212	24.0035	x	-1.02211	-0.813663	0.208446	Q9I687	Q9I687_PSEAE	unreviewed	PA0430	Methylenetetrahydrofolate reductase (EC 1.5.1.20)	metF PA0430	290	GO:0004489 GO:0005829 GO:0009086 GO:0035999 GO:0071949 GO:0106312 GO:0106313	cytosol [GO:0005829]; FAD binding [GO:0071949]; methylenetetrahydrofolate reductase (NAD(P)H) activity [GO:0004489]; methylenetetrahydrofolate reductase NADH activity [GO:0106312]; methylenetetrahydrofolate reductase NADPH activity [GO:0106313]; methionine biosynthetic process [GO:0009086]; tetrahydrofolate interconversion [GO:0035999]		PF02219			pae:PA0430
306	PA0432	sahH	S-adenosyl-L-homocysteine hydrolase	Cytoplasmic [Class 3]	24.3101	25.631	25.9379	x	-1.32085	-1.6278	-0.306957	Q9I685	SAHH_PSEAE	reviewed	PA0432	Adenosylhomocysteinase (EC 3.3.1.1) (S-adenosyl-L-homocysteine hydrolase) (AdoHcyase)	ahcY sahH PA0432	469	GO:0004013 GO:0005829 GO:0006730 GO:0033353	cytosol [GO:0005829]; adenosylhomocysteinase activity [GO:0004013]; one-carbon metabolic process [GO:0006730]; S-adenosylmethionine cycle [GO:0033353]		PF05221 PF00670			pae:PA0432
308	PA0437	codA	cytosine deaminase	Cytoplasmic [Class 1] ; Cytoplasmic [Class 3]	21.2212	23.3622	22.8465	x	-2.14103	-1.62532	0.515708	Q9I680	Q9I680_PSEAE	unreviewed	PA0437	Cytosine deaminase	codA PA0437	423	GO:0004131 GO:0006209 GO:0016814 GO:0035888	cytosine deaminase activity [GO:0004131]; hydrolase activity, acting on carbon-nitrogen (but not peptide) bonds, in cyclic amidines [GO:0016814]; isoguanine deaminase activity [GO:0035888]; cytosine catabolic process [GO:0006209]		PF07969			pae:PA0437
324	PA0473		probable glutathione S-transferase	Cytoplasmic [Class 3]	22.4582	23.275	21.6049	x	-0.816868	0.853303	1.67017	Q9I645	Q9I645_PSEAE	unreviewed	PA0473	Probable glutathione S-transferase	PA0473	249	GO:0004364 GO:0006559 GO:0006749 GO:0016034	glutathione transferase activity [GO:0004364]; maleylacetoacetate isomerase activity [GO:0016034]; glutathione metabolic process [GO:0006749]; L-phenylalanine catabolic process [GO:0006559]		PF14497 PF13417			pae:PA0473
329	PA0482	glcB	malate synthase G	Cytoplasmic [Class 3]	23.9222	24.9464	24.7424	x	-1.02411	-0.820163	0.203951	Q9I636	MASZ_PSEAE	reviewed	PA0482	Malate synthase G (EC 2.3.3.9)	glcB PA0482	725	GO:0000287 GO:0004474 GO:0005829 GO:0006097 GO:0006099 GO:0009436	cytosol [GO:0005829]; magnesium ion binding [GO:0000287]; malate synthase activity [GO:0004474]; glyoxylate catabolic process [GO:0009436]; glyoxylate cycle [GO:0006097]; tricarboxylic acid cycle [GO:0006099]		PF01274			pae:PA0482
339	PA0500	bioB	biotin synthase	Cytoplasmic [Class 3]	19.6887	23.4919	23.9053	x	-3.80323	-4.21662	-0.41339	Q9I618	BIOB_PSEAE	reviewed	PA0500	Biotin synthase (EC 2.8.1.6)	bioB PA0500	352	GO:0004076 GO:0005506 GO:0009102 GO:0051537 GO:0051539	2 iron, 2 sulfur cluster binding [GO:0051537]; 4 iron, 4 sulfur cluster binding [GO:0051539]; biotin synthase activity [GO:0004076]; iron ion binding [GO:0005506]; biotin biosynthetic process [GO:0009102]		PF06968 PF04055			pae:PA0500
340	PA0501	bioF	8-amino-7-oxononanoate synthase	Cytoplasmic [Class 3]	18.4126	20.4237	20.1357	x	-2.01111	-1.72311	0.287993	Q9I617	BIOF_PSEAE	reviewed	PA0501	8-amino-7-oxononanoate synthase (AONS) (EC 2.3.1.47) (7-keto-8-amino-pelargonic acid synthase) (7-KAP synthase) (KAPA synthase) (8-amino-7-ketopelargonate synthase)	bioF PA0501	401	GO:0008710 GO:0009102 GO:0030170	8-amino-7-oxononanoate synthase activity [GO:0008710]; pyridoxal phosphate binding [GO:0030170]; biotin biosynthetic process [GO:0009102]		PF00155			pae:PA0501
342	PA0503		probable biotin synthesis protein BioC	Unknown [Class 3]	15.9431	18.3704	19.437	x	-2.42725	-3.49389	-1.06664	Q9I615	Q9I615_PSEAE	unreviewed	PA0503	Malonyl-[acyl-carrier protein] O-methyltransferase (Malonyl-ACP O-methyltransferase) (EC 2.1.1.197) (Biotin synthesis protein BioC)	bioC PA0503	274	GO:0009102 GO:0010340 GO:0032259 GO:0102130	carboxyl-O-methyltransferase activity [GO:0010340]; malonyl-CoA methyltransferase activity [GO:0102130]; biotin biosynthetic process [GO:0009102]; methylation [GO:0032259]		PF08241			pae:PA0503
345	PA0506		probable acyl-CoA dehydrogenase	Cytoplasmic [Class 3]	20.8899	23.3049	23.0191	x	-2.41496	-2.12922	0.285748	Q9I612	Q9I612_PSEAE	unreviewed	PA0506	Probable acyl-CoA dehydrogenase	PA0506	601	GO:0016627 GO:0050660	flavin adenine dinucleotide binding [GO:0050660]; oxidoreductase activity, acting on the CH-CH group of donors [GO:0016627]		PF00441 PF12806 PF02770 PF02771 PF12418			pae:PA0506
352	PA0513	nirG	NirG	Cytoplasmic [Class 3]	NaN	16.0218	20.3463	OFF lowPi, ON high Pi	NaN	NaN	-4.32445	P95414	NIRG_PSEAE	reviewed	PA0513	Siroheme decarboxylase NirG subunit (EC 4.1.1.111)	nirG PA0513	147	GO:0006783 GO:0016829	lyase activity [GO:0016829]; heme biosynthetic process [GO:0006783]		PF17805			pae:PA0513
353	PA0514	nirL	heme d1 biosynthesis protein NirL	Cytoplasmic [Class 3]	NaN	17.9579	21.5494	OFF lowPi, ON high Pi	NaN	NaN	-3.5915	P95413	NIRL_PSEAE	reviewed	PA0514	Siroheme decarboxylase NirL subunit (EC 4.1.1.111)	nirL PA0514	174	GO:0006783 GO:0016829	lyase activity [GO:0016829]; heme biosynthetic process [GO:0006783]		PF17805			pae:PA0514
357	PA0519	nirS	nitrite reductase precursor	Periplasmic [Class 1] ; Periplasmic [Class 3]	17.5495	21.6726	25.3378	x	-4.12312	-7.7883	-3.66518	P24474	NIRS_PSEAE	reviewed	PA0519	Nitrite reductase (EC 1.7.2.1) (Cytochrome cd1) (Cytochrome oxidase) (Hydroxylamine reductase) (EC 1.7.99.1)	nirS PA0519	568	GO:0009055 GO:0020037 GO:0042597 GO:0046872 GO:0050418 GO:0050421	periplasmic space [GO:0042597]; electron transfer activity [GO:0009055]; heme binding [GO:0020037]; hydroxylamine reductase activity [GO:0050418]; metal ion binding [GO:0046872]; nitrite reductase (NO-forming) activity [GO:0050421]		PF13442			pae:PA0519
368	PA0537		conserved hypothetical protein	Outer Membrane Vesicle [Class 1] ; Unknown [Class 3]	21.2507	22.8409	22.4063	x	-1.59022	-1.15558	0.434637	Q9I5Z9	Q9I5Z9_PSEAE	unreviewed	PA0537	Uncharacterized protein	PA0537	202	GO:0016021	integral component of membrane [GO:0016021]		PF04011			pae:PA0537
369	PA0541		hypothetical protein	Periplasmic [Class 3]	16.1383	19.6869	19.2685	x	-3.54863	-3.13026	0.418372	Q9I5Z5	Q9I5Z5_PSEAE	unreviewed	PA0541	Uncharacterized protein	PA0541	152	GO:0005506 GO:0009055 GO:0020037 GO:0042597	periplasmic space [GO:0042597]; electron transfer activity [GO:0009055]; heme binding [GO:0020037]; iron ion binding [GO:0005506]		PF01322			pae:PA0541
371	PA0546	metK	methionine adenosyltransferase	Cytoplasmic [Class 1] ; Cytoplasmic [Class 2] ; Cytoplasmic [Class 3]	25.7116	26.9651	26.6949	x	-1.25357	-0.98338	0.270185	Q9I5Z0	METK_PSEAE	reviewed	PA0546	S-adenosylmethionine synthase (AdoMet synthase) (EC 2.5.1.6) (MAT) (Methionine adenosyltransferase)	metK PA0546	396	GO:0000287 GO:0004478 GO:0005524 GO:0005829 GO:0006556 GO:0006730	cytosol [GO:0005829]; ATP binding [GO:0005524]; magnesium ion binding [GO:0000287]; methionine adenosyltransferase activity [GO:0004478]; one-carbon metabolic process [GO:0006730]; S-adenosylmethionine biosynthetic process [GO:0006556]		PF02773 PF02772 PF00438			pae:PA0546
373	PA0548	tktA	transketolase	Cytoplasmic [Class 3]	23.1017	25.4691	25.4359	x	-2.36738	-2.3342	0.033186	Q9I5Y8	Q9I5Y8_PSEAE	unreviewed	PA0548	Transketolase (EC 2.2.1.1)	tktA PA0548	665	GO:0004802 GO:0005829 GO:0006098 GO:0046872	cytosol [GO:0005829]; metal ion binding [GO:0046872]; transketolase activity [GO:0004802]; pentose-phosphate shunt [GO:0006098]		PF02779 PF02780 PF00456			pae:PA0548
376	PA0551	epd	D-erythrose 4-phosphate dehydrogenase	Cytoplasmic [Class 2] ; Cytoplasmic [Class 3]	20.9668	22.9947	21.3772	x	-2.0279	-0.410398	1.6175	Q9I5Y5	Q9I5Y5_PSEAE	unreviewed	PA0551	D-erythrose 4-phosphate dehydrogenase	epd PA0551	353	GO:0004365 GO:0005829 GO:0006006 GO:0008615 GO:0042823 GO:0048001 GO:0051287	cytosol [GO:0005829]; erythrose-4-phosphate dehydrogenase activity [GO:0048001]; glyceraldehyde-3-phosphate dehydrogenase (NAD+) (phosphorylating) activity [GO:0004365]; NAD binding [GO:0051287]; glucose metabolic process [GO:0006006]; pyridoxal phosphate biosynthetic process [GO:0042823]; pyridoxine biosynthetic process [GO:0008615]		PF02800 PF00044			pae:PA0551
377	PA0552	pgk	phosphoglycerate kinase	Cytoplasmic [Class 2] ; Cytoplasmic [Class 3]	25.3684	26.6265	26.0685	x	-1.25811	-0.700156	0.557957	Q9I5Y4	PGK_PSEAE	reviewed	PA0552	Phosphoglycerate kinase (EC 2.7.2.3)	pgk PA0552	387	GO:0004618 GO:0005524 GO:0005829 GO:0006094 GO:0006096 GO:0043531	cytosol [GO:0005829]; ADP binding [GO:0043531]; ATP binding [GO:0005524]; phosphoglycerate kinase activity [GO:0004618]; gluconeogenesis [GO:0006094]; glycolytic process [GO:0006096]		PF00162			pae:PA0552
378	PA0555	fda	fructose-1,6-bisphosphate aldolase	Cytoplasmic [Class 3]	26.0473	27.2656	26.8904	x	-1.21829	-0.843101	0.37519	Q9I5Y1	ALF_PSEAE	reviewed	PA0555	Fructose-bisphosphate aldolase (FBP aldolase) (FBPA) (EC 4.1.2.13) (Fructose-1,6-bisphosphate aldolase)	fba fda PA0555	354	GO:0004332 GO:0006096 GO:0008270	fructose-bisphosphate aldolase activity [GO:0004332]; zinc ion binding [GO:0008270]; glycolytic process [GO:0006096]		PF01116			pae:PA0555
381	PA0559		conserved hypothetical protein	Cytoplasmic [Class 3]	16.0642	18.9558	16.5661	x	-2.89155	-0.501841	2.38971	Q9I5X7	Q9I5X7_PSEAE	unreviewed	PA0559	Uncharacterized protein	PA0559	392	GO:0016021	integral component of membrane [GO:0016021]				TRANSMEM 6..24; /note="Helical"; /evidence="ECO:0000256|SAM:Phobius"	pae:PA0559
383	PA0562		probable hydrolase	Cytoplasmic [Class 3]	19.5846	20.8305	20.9446	x	-1.24589	-1.35993	-0.114046	Q9I5X4	Q9I5X4_PSEAE	unreviewed	PA0562	Probable hydrolase	PA0562	224	GO:0016787	hydrolase activity [GO:0016787]		PF13419			pae:PA0562
393	PA0576	rpoD	sigma factor RpoD	Outer Membrane Vesicle [Class 1] ; Cytoplasmic [Class 3]	22.8188	25.6873	26.043	x	-2.86852	-3.2242	-0.355685	P26480	RPOD_PSEAE	reviewed	PA0576	RNA polymerase sigma factor RpoD (Sigma-70)	rpoD rpoDA PA0576	617	GO:0001123 GO:0003677 GO:0005737 GO:0016987	cytoplasm [GO:0005737]; DNA binding [GO:0003677]; sigma factor activity [GO:0016987]; transcription initiation from bacterial-type RNA polymerase promoter [GO:0001123]		PF04546 PF03979 PF00140 PF04542 PF04539 PF04545			pae:PA0576
394	PA0577	dnaG	DNA primase	Cytoplasmic [Class 3]	14.0049	19.639	20.8132	x	-5.63407	-6.8083	-1.17423	Q9I5W0	DNAG_PSEAE	reviewed	PA0577	DNA primase (EC 2.7.7.101)	dnaG PA0577	664	GO:0003677 GO:0003896 GO:0005737 GO:0006269 GO:0008270 GO:1990077	cytoplasm [GO:0005737]; primosome complex [GO:1990077]; DNA binding [GO:0003677]; DNA primase activity [GO:0003896]; zinc ion binding [GO:0008270]; DNA replication, synthesis of RNA primer [GO:0006269]		PF10410 PF08278 PF13662 PF08275 PF01807			pae:PA0577
396	PA0579	rpsU	30S ribosomal protein S21	Cytoplasmic [Class 1] ; Cytoplasmic [Class 3]	22.7838	26.4178	26.6864	x	-3.63398	-3.90259	-0.268606	Q9I5V8	RS21_PSEAE	reviewed	PA0579	30S ribosomal protein S21	rpsU PA0579	71	GO:0003735 GO:0005840 GO:0006412	ribosome [GO:0005840]; structural constituent of ribosome [GO:0003735]; translation [GO:0006412]		PF01165			pae:PA0579
397	PA0580	gcp	O-sialoglycoprotein endopeptidase	Extracellular [Class 2] ; Extracellular [Class 3]	18.5969	21.2736	22.3294	x	-2.67674	-3.73249	-1.05575	Q9I5V7	TSAD_PSEAE	reviewed	PA0580	tRNA N6-adenosine threonylcarbamoyltransferase (EC 2.3.1.234) (N6-L-threonylcarbamoyladenine synthase) (t(6)A synthase) (t(6)A37 threonylcarbamoyladenosine biosynthesis protein TsaD) (tRNA threonylcarbamoyladenosine biosynthesis protein TsaD)	tsaD gcp PA0580	341	GO:0000408 GO:0002949 GO:0005506 GO:0005737 GO:0061711	cytoplasm [GO:0005737]; EKC/KEOPS complex [GO:0000408]; iron ion binding [GO:0005506]; N(6)-L-threonylcarbamoyladenine synthase activity [GO:0061711]; tRNA threonylcarbamoyladenosine modification [GO:0002949]		PF00814			pae:PA0580
399	PA0583		hypothetical protein	Cytoplasmic [Class 3]	17.5258	18.6531	18.3574	x	-1.12735	-0.831597	0.295752	Q9I5V4	Q9I5V4_PSEAE	unreviewed	PA0583	2-amino-4-hydroxy-6-hydroxymethyldihydropteridine pyrophosphokinase (EC 2.7.6.3) (6-hydroxymethyl-7,8-dihydropterin pyrophosphokinase)	PA0583	180	GO:0003848 GO:0005524 GO:0016301 GO:0046654 GO:0046656	2-amino-4-hydroxy-6-hydroxymethyldihydropteridine diphosphokinase activity [GO:0003848]; ATP binding [GO:0005524]; kinase activity [GO:0016301]; folic acid biosynthetic process [GO:0046656]; tetrahydrofolate biosynthetic process [GO:0046654]		PF01288			pae:PA0583
400	PA0584	cca	tRNA nucleotidyl transferase	Cytoplasmic [Class 3]	17.221	19.4478	19.8217	x	-2.22678	-2.60069	-0.373917	Q9I5V3	CCA_PSEAE	reviewed	PA0584	Multifunctional CCA protein [Includes: CCA-adding enzyme (EC 2.7.7.72) (CCA tRNA nucleotidyltransferase) (tRNA CCA-pyrophosphorylase) (tRNA adenylyl-/cytidylyl-transferase) (tRNA nucleotidyltransferase) (tRNA-NT); 2'-nucleotidase (EC 3.1.3.-); 2',3'-cyclic phosphodiesterase (EC 3.1.4.-); Phosphatase (EC 3.1.3.-)]	cca PA0584	410	GO:0000049 GO:0000287 GO:0001680 GO:0004112 GO:0005524 GO:0016437 GO:0016791 GO:0042245 GO:0052927 GO:0052928 GO:0052929	ATP binding [GO:0005524]; ATP:3'-cytidine-cytidine-tRNA adenylyltransferase activity [GO:0052929]; CTP:3'-cytidine-tRNA cytidylyltransferase activity [GO:0052928]; CTP:tRNA cytidylyltransferase activity [GO:0052927]; cyclic-nucleotide phosphodiesterase activity [GO:0004112]; magnesium ion binding [GO:0000287]; phosphatase activity [GO:0016791]; tRNA binding [GO:0000049]; tRNA cytidylyltransferase…		PF01966 PF01743 PF12627			pae:PA0584
405	PA0590	apaH	bis(5'-nucleosyl)-tetraphosphatase	Cytoplasmic [Class 3]	20.1646	20.99	21.1667	x	-0.825367	-1.00206	-0.176696	Q9I5U7	APAH_PSEAE	reviewed	PA0590	Bis(5'-nucleosyl)-tetraphosphatase, symmetrical (EC 3.6.1.41) (Ap4A hydrolase) (Diadenosine 5',5'''-P1,P4-tetraphosphate pyrophosphohydrolase) (Diadenosine tetraphosphatase)	apaH PA0590	283	GO:0008803	bis(5'-nucleosyl)-tetraphosphatase (symmetrical) activity [GO:0008803]		PF00149			pae:PA0590
407	PA0592	ksgA	rRNA (adenine-N6,N6)-dimethyltransferase	Cytoplasmic [Class 3]	22.2715	23.4192	23.7197	x	-1.14764	-1.4482	-0.300555	Q9I5U5	RSMA_PSEAE	reviewed	PA0592	Ribosomal RNA small subunit methyltransferase A (EC 2.1.1.182) (16S rRNA (adenine(1518)-N(6)/adenine(1519)-N(6))-dimethyltransferase) (16S rRNA dimethyladenosine transferase) (16S rRNA dimethylase) (S-adenosylmethionine-6-N', N'-adenosyl(rRNA) dimethyltransferase)	rsmA ksgA PA0592	268	GO:0000179 GO:0003723 GO:0005829 GO:0031167 GO:0052908	cytosol [GO:0005829]; 16S rRNA (adenine(1518)-N(6)/adenine(1519)-N(6))-dimethyltransferase activity [GO:0052908]; RNA binding [GO:0003723]; rRNA (adenine-N6,N6-)-dimethyltransferase activity [GO:0000179]; rRNA methylation [GO:0031167]		PF00398			pae:PA0592
408	PA0593	pdxA	pyridoxal phosphate biosynthetic protein PdxA	Cytoplasmic [Class 3]	18.1158	21.0474	21.2635	x	-2.9315	-3.14767	-0.21617	Q9I5U4	PDXA_PSEAE	reviewed	PA0593	4-hydroxythreonine-4-phosphate dehydrogenase (EC 1.1.1.262) (4-(phosphohydroxy)-L-threonine dehydrogenase)	pdxA PA0593	328	GO:0000287 GO:0005737 GO:0008270 GO:0008615 GO:0042823 GO:0050570 GO:0050897 GO:0051287	cytoplasm [GO:0005737]; 4-hydroxythreonine-4-phosphate dehydrogenase activity [GO:0050570]; cobalt ion binding [GO:0050897]; magnesium ion binding [GO:0000287]; NAD binding [GO:0051287]; zinc ion binding [GO:0008270]; pyridoxal phosphate biosynthetic process [GO:0042823]; pyridoxine biosynthetic process [GO:0008615]		PF04166			pae:PA0593
410	PA0595	lptD	LPS-assembly protein LptD	Outer Membrane Vesicle [Class 1] ; Outer Membrane [Class 3]	20.0563	21.5926	20.3454	x	-1.53622	-0.289056	1.24717	Q9I5U2	LPTD_PSEAE	reviewed	PA0595	LPS-assembly protein LptD	lptD imp ostA PA0595	924	GO:0009279 GO:0010033 GO:0015921 GO:0032885 GO:0043165	cell outer membrane [GO:0009279]; Gram-negative-bacterium-type cell outer membrane assembly [GO:0043165]; lipopolysaccharide export [GO:0015921]; regulation of polysaccharide biosynthetic process [GO:0032885]; response to organic substance [GO:0010033]		PF04453 PF03968			pae:PA0595
414	PA0600	agtS	two-component sensor, AgtS	Unknown (This protein may have multiple localization sites) [Class 3]	13.9861	15.9097	17.0819	x	-1.92359	-3.09574	-1.17215	Q9I5T8	Q9I5T8_PSEAE	unreviewed	PA0600	Nitrogen regulation protein B (EC 2.7.13.3) (Oxygen sensor histidine kinase NreB)	PA0600	797	GO:0000155 GO:0005737 GO:0016021 GO:0046872 GO:0046983 GO:0051539	cytoplasm [GO:0005737]; integral component of membrane [GO:0016021]; 4 iron, 4 sulfur cluster binding [GO:0051539]; metal ion binding [GO:0046872]; phosphorelay sensor kinase activity [GO:0000155]; protein dimerization activity [GO:0046983]		PF02518 PF07730 PF08447 PF08448 PF00497			pae:PA0600
416	PA0602		probable binding protein component of ABC transporter	Periplasmic [Class 2] ; Periplasmic [Class 3]	19.8854	21.4497	20.038	x	-1.56426	-0.152561	1.4117	Q9I5T6	Q9I5T6_PSEAE	unreviewed	PA0602	Probable binding protein component of ABC transporter	PA0602	344				PF13416			pae:PA0602
420	PA0607	rpe	ribulose-phosphate 3-epimerase	Cytoplasmic [Class 3]	22.3332	23.1846	23.1706	x	-0.851379	-0.837433	0.0139459	Q9I5T1	Q9I5T1_PSEAE	unreviewed	PA0607	Ribulose-phosphate 3-epimerase (EC 5.1.3.1)	rpe PA0607	224	GO:0004750 GO:0005829 GO:0009052 GO:0019323 GO:0044262 GO:0046872	cytosol [GO:0005829]; metal ion binding [GO:0046872]; ribulose-phosphate 3-epimerase activity [GO:0004750]; cellular carbohydrate metabolic process [GO:0044262]; pentose catabolic process [GO:0019323]; pentose-phosphate shunt, non-oxidative branch [GO:0009052]		PF00834			pae:PA0607
421	PA0608		probable phosphoglycolate phosphatase	Cytoplasmic [Class 3]	17.8668	20.3507	21.1503	x	-2.4839	-3.28353	-0.799632	Q9S586	GPH1_PSEAE	reviewed	PA0608	Phosphoglycolate phosphatase 1 (PGP 1) (PGPase 1) (EC 3.1.3.18)	gph1 PA0608	272	GO:0005829 GO:0005975 GO:0006281 GO:0008967 GO:0016311 GO:0046295 GO:0046872	cytosol [GO:0005829]; metal ion binding [GO:0046872]; phosphoglycolate phosphatase activity [GO:0008967]; carbohydrate metabolic process [GO:0005975]; dephosphorylation [GO:0016311]; DNA repair [GO:0006281]; glycolate biosynthetic process [GO:0046295]		PF13419			pae:PA0608
422	PA0609	trpE	anthranilate synthetase component I	Cytoplasmic [Class 3]	20.8514	22.9731	21.6355	x	-2.12173	-0.784115	1.33762	P20580	TRPE_PSEAE	reviewed	PA0609	Anthranilate synthase component 1 (AS) (ASI) (EC 4.1.3.27)	trpE PA0609	492	GO:0000162 GO:0004049 GO:0046872	anthranilate synthase activity [GO:0004049]; metal ion binding [GO:0046872]; tryptophan biosynthetic process [GO:0000162]		PF04715 PF00425			pae:PA0609
434	PA0641		probable bacteriophage protein	Outer Membrane Vesicle [Class 1] ; Outer Membrane [Class 3]	14.4986	18.3481	14.9151	x	-3.8495	-0.416459	3.43304	Q9I5S5	Q9I5S5_PSEAE	unreviewed	PA0641	Probable bacteriophage protein	PA0641	1204				PF09327 PF13550			pae:PA0641
437	PA0650	trpD	anthranilate phosphoribosyltransferase	Cytoplasmic [Class 3]	20.6578	22.0088	20.4961	x	-1.35103	0.161678	1.5127	P20574	TRPD_PSEAE	reviewed	PA0650	Anthranilate phosphoribosyltransferase (EC 2.4.2.18)	trpD PA0650	349	GO:0000162 GO:0000287 GO:0004048 GO:0005829	cytosol [GO:0005829]; anthranilate phosphoribosyltransferase activity [GO:0004048]; magnesium ion binding [GO:0000287]; tryptophan biosynthetic process [GO:0000162]		PF02885 PF00591			pae:PA0650
439	PA0652	vfr	transcriptional regulator Vfr	Cytoplasmic [Class 1] ; Cytoplasmic [Class 3]	21.6671	23.045	23.7348	x	-1.37793	-2.06774	-0.689812	P55222	VFR_PSEAE	reviewed	PA0652	cAMP-activated global transcriptional regulator Vfr	vfr PA0652	214	GO:0000976 GO:0001216 GO:0001217 GO:0003700 GO:0005829 GO:0006351 GO:0009405 GO:0030552 GO:0032993 GO:0043565 GO:0043902 GO:0045893	cytosol [GO:0005829]; protein-DNA complex [GO:0032993]; cAMP binding [GO:0030552]; DNA-binding transcription activator activity [GO:0001216]; DNA-binding transcription factor activity [GO:0003700]; DNA-binding transcription repressor activity [GO:0001217]; sequence-specific DNA binding [GO:0043565]; transcription regulatory region sequence-specific DNA binding [GO:0000976]; pathogenesis [GO:00094…		PF00027 PF13545			pae:PA0652
444	PA0657		probable ATPase	Cytoplasmic Membrane [Class 3]	15.5726	18.4159	16.5522	x	-2.84338	-0.979644	1.86373	Q9I5R4	Q9I5R4_PSEAE	unreviewed	PA0657	Probable ATPase	PA0657	493	GO:0005524 GO:0016887	ATP binding [GO:0005524]; ATPase activity [GO:0016887]		PF00004			pae:PA0657
446	PA0659		hypothetical protein	Cytoplasmic Membrane [Class 3]	16.9363	18.9819	21.4664	x	-2.04561	-4.53018	-2.48457	Q9I5R2	Q9I5R2_PSEAE	unreviewed	PA0659	Uncharacterized protein	PA0659	358	GO:0005886 GO:0016021	integral component of membrane [GO:0016021]; plasma membrane [GO:0005886]		PF05656		TRANSMEM 186..207; /note="Helical"; /evidence="ECO:0000256|SAM:Phobius"; TRANSMEM 213..232; /note="Helical"; /evidence="ECO:0000256|SAM:Phobius"; TRANSMEM 244..264; /note="Helical"; /evidence="ECO:0000256|SAM:Phobius"; TRANSMEM 284..305; /note="Helical"; /evidence="ECO:0000256|SAM:Phobius"	pae:PA0659
448	PA0662	argC	N-acetyl-gamma-glutamyl-phosphate reductase	Cytoplasmic [Class 3]	23.6498	24.8451	24.1783	x	-1.19525	-0.528505	0.666749	Q9I5Q9	ARGC_PSEAE	reviewed	PA0662	N-acetyl-gamma-glutamyl-phosphate reductase (AGPR) (EC 1.2.1.38) (N-acetyl-glutamate semialdehyde dehydrogenase) (NAGSA dehydrogenase)	argC PA0662	344	GO:0003942 GO:0005737 GO:0006526 GO:0046983 GO:0051287	cytoplasm [GO:0005737]; N-acetyl-gamma-glutamyl-phosphate reductase activity [GO:0003942]; NAD binding [GO:0051287]; protein dimerization activity [GO:0046983]; arginine biosynthetic process [GO:0006526]		PF01118 PF02774			pae:PA0662
449	PA0663		hypothetical protein	Cytoplasmic [Class 3]	19.712	20.831	19.893	x	-1.11902	-0.181047	0.937977	Q9I5Q8	Q9I5Q8_PSEAE	unreviewed	PA0663	Uncharacterized protein	PA0663	239							pae:PA0663
450	PA0664		hypothetical protein	Cytoplasmic [Class 3]	19.5415	21.2551	21.1537	x	-1.71358	-1.61214	0.101439	Q9I5Q7	Q9I5Q7_PSEAE	unreviewed	PA0664	Uncharacterized protein	PA0664	140				PF04519			pae:PA0664
452	PA0666		conserved hypothetical protein	Cytoplasmic [Class 3]	18.086	20.0077	19.7521	x	-1.92169	-1.66613	0.255558	Q9I5Q5	ANMK_PSEAE	reviewed	PA0666	Anhydro-N-acetylmuramic acid kinase (EC 2.7.1.170) (AnhMurNAc kinase)	anmK PA0666	363	GO:0005524 GO:0005975 GO:0006040 GO:0009254 GO:0016301 GO:0016773 GO:0046677 GO:0097175	ATP binding [GO:0005524]; kinase activity [GO:0016301]; phosphotransferase activity, alcohol group as acceptor [GO:0016773]; 1,6-anhydro-N-acetyl-beta-muramic acid catabolic process [GO:0097175]; amino sugar metabolic process [GO:0006040]; carbohydrate metabolic process [GO:0005975]; peptidoglycan turnover [GO:0009254]; response to antibiotic [GO:0046677]		PF03702			pae:PA0666
453	PA0667	mepM	MepM	Unknown [Class 3]	NaN	17.4835	15.992	OFF lowPi, ON high Pi	NaN	NaN	1.49147	Q9I5Q4	Q9I5Q4_PSEAE	unreviewed	PA0667	LysM domain-containing protein	PA0667	447	GO:0000920 GO:0004222 GO:0042834	metalloendopeptidase activity [GO:0004222]; peptidoglycan binding [GO:0042834]; septum digestion after cytokinesis [GO:0000920]		PF04225 PF01551			pae:PA0667
454	PA0668	tyrZ	tyrosyl-tRNA synthetase 2	Cytoplasmic [Class 2] ; Cytoplasmic [Class 3]	25.0393	26.0393	25.8567	x	-0.999984	-0.817352	0.182632	Q9I5Q3	SYY2_PSEAE	reviewed	PA0668	Tyrosine--tRNA ligase 2 (EC 6.1.1.1) (Tyrosyl-tRNA synthetase 2) (TyrRS 2)	tyrS2 PA0668	399	GO:0003723 GO:0004831 GO:0005524 GO:0005829 GO:0006437 GO:0043039	cytosol [GO:0005829]; ATP binding [GO:0005524]; RNA binding [GO:0003723]; tyrosine-tRNA ligase activity [GO:0004831]; tRNA aminoacylation [GO:0043039]; tyrosyl-tRNA aminoacylation [GO:0006437]		PF00579			pae:PA0668
480	PA0705	migA	alpha-1,6-rhamnosyltransferase MigA	Cytoplasmic Membrane [Class 3]	17.3373	21.6969	20.9183	x	-4.35963	-3.58097	0.778667	Q9I5M1	Q9I5M1_PSEAE	unreviewed	PA0705	Alpha-1,6-rhamnosyltransferase MigA	migA PA0705	299	GO:0005886 GO:0009244 GO:0015920 GO:0016757 GO:0044010	plasma membrane [GO:0005886]; transferase activity, transferring glycosyl groups [GO:0016757]; lipopolysaccharide core region biosynthetic process [GO:0009244]; lipopolysaccharide transport [GO:0015920]; single-species biofilm formation [GO:0044010]		PF00535			pae:PA0705
489	PA0735		hypothetical protein	Unknown [Class 3]	17.685	18.8657	17.1041	x	-1.18072	0.580918	1.76164	Q9I5J4	Q9I5J4_PSEAE	unreviewed	PA0735	Uncharacterized protein	PA0735	271				PF16106			pae:PA0735
498	PA0754		hypothetical protein	Unknown (This protein may have multiple localization sites) [Class 3]	22.403	23.53	17.7507	x	-1.12705	4.65222	5.77927	Q9I5H5	Q9I5H5_PSEAE	unreviewed	PA0754	Uncharacterized protein	PA0754	327				PF03401			pae:PA0754
499	PA0755	opdH	cis-aconitate porin OpdH	Outer Membrane [Class 1] ; Outer Membrane [Class 3]	14.6884	18.569	NaN	x	-3.88061	NaN	NaN	Q9I5H4	Q9I5H4_PSEAE	unreviewed	PA0755	Cis-aconitate porin OpdH	opdH PA0755	427	GO:0015288 GO:0016021	integral component of membrane [GO:0016021]; porin activity [GO:0015288]		PF03573			pae:PA0755
501	PA0758		hypothetical protein	Cytoplasmic [Class 3]	22.4734	23.3065	23.8071	x	-0.833199	-1.33378	-0.500586	Q9I5H1	Q9I5H1_PSEAE	unreviewed	PA0758	HDOD domain-containing protein	PA0758	278				PF08668			pae:PA0758
504	PA0761	nadB	L-aspartate oxidase	Cytoplasmic [Class 1] ; Cytoplasmic [Class 3]	15.3609	18.9837	19.1095	x	-3.6228	-3.7486	-0.125797	Q51363	NADB_PSEAE	reviewed	PA0761	L-aspartate oxidase (LASPO) (EC 1.4.3.16) (Quinolinate synthase B)	nadB PA0761	538	GO:0005737 GO:0008734 GO:0034628 GO:0044318	cytoplasm [GO:0005737]; L-aspartate oxidase activity [GO:0008734]; L-aspartate:fumarate oxidoreductase activity [GO:0044318]; 'de novo' NAD biosynthetic process from aspartate [GO:0034628]		PF00890 PF02910			pae:PA0761
506	PA0763	mucA	anti-sigma factor MucA	Cytoplasmic Membrane [Class 1] ; Cytoplasmic Membrane [Class 3]	22.1869	23.0352	23.2551	x	-0.848234	-1.06818	-0.219947	P38107	MUCA_PSEAE	reviewed	PA0763	Sigma factor AlgU negative regulatory protein	mucA PA0763	194	GO:0005886 GO:0016021 GO:0016989 GO:0032885 GO:0042121	integral component of membrane [GO:0016021]; plasma membrane [GO:0005886]; sigma factor antagonist activity [GO:0016989]; alginic acid biosynthetic process [GO:0042121]; regulation of polysaccharide biosynthetic process [GO:0032885]		PF03873 PF03872		TRANSMEM 89..105; /note="Helical"; /evidence="ECO:0000255"	pae:PA0763
509	PA0767	lepA	GTP-binding protein LepA	Cytoplasmic Membrane [Class 3]	17.5431	22.7239	23.3374	x	-5.18079	-5.79428	-0.613489	Q9I5G8	LEPA_PSEAE	reviewed	PA0767	Elongation factor 4 (EF-4) (EC 3.6.5.n1) (Ribosomal back-translocase LepA)	lepA le PA0767	599	GO:0003746 GO:0003924 GO:0005525 GO:0005886 GO:0043022 GO:0045727	plasma membrane [GO:0005886]; GTP binding [GO:0005525]; GTPase activity [GO:0003924]; ribosome binding [GO:0043022]; translation elongation factor activity [GO:0003746]; positive regulation of translation [GO:0045727]		PF00679 PF00009 PF03144 PF06421			pae:PA0767
510	PA0768	lepB	signal peptidase I	Cytoplasmic Membrane [Class 2] ; Outer Membrane Vesicle [Class 1] ; Cytoplasmic Membrane [Class 3]	17.5568	20.4145	19.5577	x	-2.85762	-2.0009	0.856718	Q9I5G7	LEP_PSEAE	reviewed	PA0768	Signal peptidase I (SPase I) (EC 3.4.21.89) (Leader peptidase I)	lepB PA0768	284	GO:0004252 GO:0005887 GO:0006465 GO:0008233	integral component of plasma membrane [GO:0005887]; peptidase activity [GO:0008233]; serine-type endopeptidase activity [GO:0004252]; signal peptide processing [GO:0006465]		PF10502	TOPO_DOM 23..58; /note="Cytoplasmic"; /evidence="ECO:0000255"; TOPO_DOM 78..284; /note="Periplasmic"; /evidence="ECO:0000255"	TRANSMEM 4..22; /note="Helical"; /evidence="ECO:0000255"; TRANSMEM 59..77; /note="Helical"; /evidence="ECO:0000255"	pae:PA0768
513	PA0771	era	GTP-binding protein Era	Cytoplasmic Membrane [Class 3]	21.2863	23.0705	23.2359	x	-1.78415	-1.9496	-0.165452	Q9XCX8	ERA_PSEAE	reviewed	PA0771	GTPase Era	era PA0771	305	GO:0000028 GO:0003924 GO:0005525 GO:0005829 GO:0005886 GO:0019843 GO:0043024 GO:0070181	cytosol [GO:0005829]; plasma membrane [GO:0005886]; GTP binding [GO:0005525]; GTPase activity [GO:0003924]; ribosomal small subunit binding [GO:0043024]; rRNA binding [GO:0019843]; small ribosomal subunit rRNA binding [GO:0070181]; ribosomal small subunit assembly [GO:0000028]		PF07650 PF01926			pae:PA0771
514	PA0773	pdxJ	pyridoxal phosphate biosynthetic protein PdxJ	Cytoplasmic [Class 1] ; Cytoplasmic [Class 3]	20.1404	21.3332	21.8999	x	-1.19281	-1.75945	-0.566645	Q9I5G5	PDXJ_PSEAE	reviewed	PA0773	Pyridoxine 5'-phosphate synthase (PNP synthase) (EC 2.6.99.2)	pdxJ PA0773	248	GO:0005829 GO:0008615 GO:0033856	cytosol [GO:0005829]; pyridoxine 5'-phosphate synthase activity [GO:0033856]; pyridoxine biosynthetic process [GO:0008615]		PF03740			pae:PA0773
515	PA0774		conserved hypothetical protein	Cytoplasmic [Class 3]	16.8362	20.8413	20.4353	x	-4.00509	-3.59906	0.406027	Q9I5G4	CMOB_PSEAE	reviewed	PA0774	tRNA U34 carboxymethyltransferase (EC 2.5.1.-)	cmoB PA0774	322	GO:0002098 GO:0016765	transferase activity, transferring alkyl or aryl (other than methyl) groups [GO:0016765]; tRNA wobble uridine modification [GO:0002098]		PF08003			pae:PA0774
516	PA0775		conserved hypothetical protein	Cytoplasmic [Class 3]	20.3623	22.7491	22.8603	x	-2.38686	-2.49807	-0.111203	Q9I5G3	CMOA_PSEAE	reviewed	PA0775	Carboxy-S-adenosyl-L-methionine synthase (Cx-SAM synthase) (EC 2.1.3.-)	cmoA PA0775	246	GO:0002098 GO:0016743 GO:1904047	carboxyl- or carbamoyltransferase activity [GO:0016743]; S-adenosyl-L-methionine binding [GO:1904047]; tRNA wobble uridine modification [GO:0002098]		PF13649			pae:PA0775
518	PA0779	asrA	AsrA	Cytoplasmic [Class 2] ; Cytoplasmic [Class 3]	21.4873	23.6725	24.6586	x	-2.18518	-3.17127	-0.986099	Q9I5F9	Q9I5F9_PSEAE	unreviewed	PA0779	Lon protease (EC 3.4.21.53) (ATP-dependent protease La)	lon PA0779	799	GO:0004176 GO:0004252 GO:0005524 GO:0005737 GO:0006515 GO:0034605 GO:0043565 GO:0071236 GO:0080164	cytoplasm [GO:0005737]; ATP binding [GO:0005524]; ATP-dependent peptidase activity [GO:0004176]; sequence-specific DNA binding [GO:0043565]; serine-type endopeptidase activity [GO:0004252]; cellular response to antibiotic [GO:0071236]; cellular response to heat [GO:0034605]; protein quality control for misfolded or incompletely synthesized proteins [GO:0006515]; regulation of nitric oxide metabol…		PF00004 PF05362 PF02190			pae:PA0779
521	PA0783	putP	sodium/proline symporter PutP	Cytoplasmic Membrane [Class 2] ; Cytoplasmic Membrane [Class 3]	13.2187	18.3411	17.2314	x	-5.12241	-4.01276	1.10964	Q9I5F5	Q9I5F5_PSEAE	unreviewed	PA0783	Sodium/proline symporter (Proline permease)	putP PA0783	506	GO:0005298 GO:0005886 GO:0010133 GO:0015193 GO:0016021 GO:0031402 GO:0035524 GO:1904271	integral component of membrane [GO:0016021]; plasma membrane [GO:0005886]; L-proline transmembrane transporter activity [GO:0015193]; proline:sodium symporter activity [GO:0005298]; sodium ion binding [GO:0031402]; L-proline import across plasma membrane [GO:1904271]; proline catabolic process to glutamate [GO:0010133]; proline transmembrane transport [GO:0035524]		PF00474		TRANSMEM 6..26; /note="Helical"; /evidence="ECO:0000256|RuleBase:RU366012"; TRANSMEM 46..70; /note="Helical"; /evidence="ECO:0000256|RuleBase:RU366012"; TRANSMEM 76..94; /note="Helical"; /evidence="ECO:0000256|RuleBase:RU366012"; TRANSMEM 127..152; /note="Helical"; /evidence="ECO:0000256|RuleBase:RU366012"; TRANSMEM 164..186; /note="Helical"; /evidence="ECO:0000256|RuleBase:RU366012"; TRANSMEM 19…	pae:PA0783
527	PA0794		probable aconitate hydratase	Cytoplasmic [Class 3]	19.331	21.2963	20.7096	x	-1.96525	-1.37863	0.58662	Q9I5E4	Q9I5E4_PSEAE	unreviewed	PA0794	Aconitate hydratase (EC 4.2.1.3)	PA0794	868	GO:0003994 GO:0005829 GO:0006099 GO:0006101 GO:0019679 GO:0046872 GO:0047780 GO:0051539	cytosol [GO:0005829]; 4 iron, 4 sulfur cluster binding [GO:0051539]; aconitate hydratase activity [GO:0003994]; citrate dehydratase activity [GO:0047780]; metal ion binding [GO:0046872]; citrate metabolic process [GO:0006101]; propionate metabolic process, methylcitrate cycle [GO:0019679]; tricarboxylic acid cycle [GO:0006099]		PF00330 PF00694			pae:PA0794
532	PA0799		probable helicase	Cytoplasmic [Class 3]	NaN	16.2702	15.4079	OFF lowPi, ON high Pi	NaN	NaN	0.862247	Q9I5D9	Q9I5D9_PSEAE	unreviewed	PA0799	Probable helicase	PA0799	663	GO:0003677 GO:0004386 GO:0005524 GO:0008094 GO:0070615	ATP binding [GO:0005524]; ATPase activity, acting on DNA [GO:0008094]; DNA binding [GO:0003677]; helicase activity [GO:0004386]; nucleosome-dependent ATPase activity [GO:0070615]		PF00271 PF00176			pae:PA0799
543	PA0835	pta	phosphate acetyltransferase	Cytoplasmic [Class 3]	18.5328	20.806	22.0758	x	-2.27326	-3.54301	-1.26974	Q9I5A5	PTA_PSEAE	reviewed	PA0835	Phosphate acetyltransferase (EC 2.3.1.8) (Phosphotransacetylase)	pta PA0835	704	GO:0005737 GO:0006085 GO:0008959	cytoplasm [GO:0005737]; phosphate acetyltransferase activity [GO:0008959]; acetyl-CoA biosynthetic process [GO:0006085]		PF07085 PF01515			pae:PA0835
544	PA0836	ackA	acetate kinase	Cytoplasmic [Class 2] ; Cytoplasmic [Class 3]	21.6235	23.2051	23.1058	x	-1.58167	-1.48231	0.0993576	Q9I5A4	ACKA_PSEAE	reviewed	PA0836	Acetate kinase (EC 2.7.2.1) (Acetokinase)	ackA PA0836	394	GO:0000287 GO:0005524 GO:0005737 GO:0006082 GO:0006085 GO:0008776	cytoplasm [GO:0005737]; acetate kinase activity [GO:0008776]; ATP binding [GO:0005524]; magnesium ion binding [GO:0000287]; acetyl-CoA biosynthetic process [GO:0006085]; organic acid metabolic process [GO:0006082]		PF00871			pae:PA0836
548	PA0841		hypothetical protein	Cytoplasmic [Class 3]	NaN	18.1876	NaN	OFF lowPi, ON high Pi	NaN	NaN	NaN	Q9I599	Q9I599_PSEAE	unreviewed	PA0841	Uncharacterized protein	PA0841	319				PF02645			pae:PA0841
551	PA0844	plcH	hemolytic phospholipase C precursor	Extracellular [Class 1] ; Extracellular [Class 3]	16.0323	19.0275	16.7734	x	-2.99526	-0.741121	2.25414	P06200	PHLC_PSEAE	reviewed	PA0844	Hemolytic phospholipase C (EC 3.1.4.3) (Heat-labile hemolysin) (PLC-H) (Phosphatidylcholine cholinephosphohydrolase)	plcH PA0844	730	GO:0005615 GO:0009405 GO:0015628 GO:0016042 GO:0016298 GO:0033188 GO:0034480 GO:0044179 GO:0090729	extracellular space [GO:0005615]; lipase activity [GO:0016298]; phosphatidylcholine phospholipase C activity [GO:0034480]; sphingomyelin synthase activity [GO:0033188]; toxin activity [GO:0090729]; hemolysis in other organism [GO:0044179]; lipid catabolic process [GO:0016042]; pathogenesis [GO:0009405]; protein secretion by the type II secretion system [GO:0015628]		PF05506 PF04185			pae:PA0844
559	PA0857	bolA	morphogene protein BolA	Unknown [Class 3]	20.1123	22.8482	23.1019	x	-2.7359	-2.98962	-0.253723	Q9I584	Q9I584_PSEAE	unreviewed	PA0857	Morphogene protein BolA	bolA PA0857	101	GO:0005829 GO:0006351	cytosol [GO:0005829]; transcription, DNA-templated [GO:0006351]		PF01722			pae:PA0857
560	PA0858		conserved hypothetical protein	Cytoplasmic [Class 3]	20.0462	23.177	23.0783	x	-3.13082	-3.0321	0.0987212	Q9I583	TRHO_PSEAE	reviewed	PA0858	tRNA uridine(34) hydroxylase (EC 1.14.-.-) (tRNA hydroxylation protein O)	trhO PA0858	312	GO:0006400 GO:0016705	oxidoreductase activity, acting on paired donors, with incorporation or reduction of molecular oxygen [GO:0016705]; tRNA modification [GO:0006400]		PF00581 PF17773			pae:PA0858
564	PA0865	hpd	4-hydroxyphenylpyruvate dioxygenase	Cytoplasmic [Class 2] ; Cytoplasmic [Class 3]	15.7024	17.8654	24.2585	x	-2.16304	-8.55611	-6.39307	Q9I576	HPPD_PSEAE	reviewed	PA0865	4-hydroxyphenylpyruvate dioxygenase (4HPPD) (HPD) (HPPDase) (EC 1.13.11.27)	hpd PA0865	357	GO:0003868 GO:0006559 GO:0006572 GO:0046872	4-hydroxyphenylpyruvate dioxygenase activity [GO:0003868]; metal ion binding [GO:0046872]; L-phenylalanine catabolic process [GO:0006559]; tyrosine catabolic process [GO:0006572]		PF00903			pae:PA0865
566	PA0868		conserved hypothetical protein	Unknown [Class 3]	23.4927	24.6276	24.1356	x	-1.13499	-0.642982	0.492004	Q9I573	Q9I573_PSEAE	unreviewed	PA0868	RF_PROK_I domain-containing protein	PA0868	137	GO:0003747 GO:0004045 GO:0043022 GO:0072344	aminoacyl-tRNA hydrolase activity [GO:0004045]; ribosome binding [GO:0043022]; translation release factor activity [GO:0003747]; rescue of stalled ribosome [GO:0072344]		PF00472			pae:PA0868
567	PA0869	pbpG	D-alanyl-D-alanine-endopeptidase	Periplasmic [Class 2] ; Periplasmic [Class 3]	16.2516	20.1944	18.2388	x	-3.94273	-1.98713	1.9556	P72161	PBP5_PSEAE	reviewed	PA0869	D-alanyl-D-alanine endopeptidase (DD-endopeptidase) (EC 3.4.21.-) (Penicillin-binding protein 5) (PBP-5)	pbpG PA0869	310	GO:0008360 GO:0009002 GO:0009252 GO:0042597 GO:0071555	periplasmic space [GO:0042597]; serine-type D-Ala-D-Ala carboxypeptidase activity [GO:0009002]; cell wall organization [GO:0071555]; peptidoglycan biosynthetic process [GO:0009252]; regulation of cell shape [GO:0008360]		PF00768			pae:PA0869
572	PA0876		probable transcriptional regulator	Cytoplasmic [Class 3]	18.3327	20.8598	20.0989	x	-2.5271	-1.76614	0.760963	Q9I569	Q9I569_PSEAE	unreviewed	PA0876	Probable transcriptional regulator	PA0876	314	GO:0000976 GO:0003700 GO:0006355	DNA-binding transcription factor activity [GO:0003700]; transcription regulatory region sequence-specific DNA binding [GO:0000976]; regulation of transcription, DNA-templated [GO:0006355]		PF00126 PF03466			pae:PA0876
575	PA0887	acsA	acetyl-coenzyme A synthetase	Cytoplasmic [Class 3]	19.0372	21.093	22.2856	x	-2.05571	-3.24838	-1.19267	Q9I558	ACSA1_PSEAE	reviewed	PA0887	Acetyl-coenzyme A synthetase 1 (AcCoA synthetase 1) (Acs 1) (EC 6.2.1.1) (Acetate--CoA ligase 1) (Acyl-activating enzyme 1)	acsA1 PA0887	651	GO:0003987 GO:0005524 GO:0016208 GO:0019427 GO:0046872	acetate-CoA ligase activity [GO:0003987]; AMP binding [GO:0016208]; ATP binding [GO:0005524]; metal ion binding [GO:0046872]; acetyl-CoA biosynthetic process from acetate [GO:0019427]		PF16177 PF00501 PF13193			pae:PA0887
577	PA0891		hypothetical protein	Cytoplasmic [Class 3]	20.3272	21.4983	22.7506	x	-1.17111	-2.42346	-1.25235	G3XCZ4	G3XCZ4_PSEAE	unreviewed	PA0891	Uncharacterized protein	PA0891	370	GO:0016788 GO:0046872	hydrolase activity, acting on ester bonds [GO:0016788]; metal ion binding [GO:0046872]		PF04952			pae:PA0891
587	PA0903	alaS	alanyl-tRNA synthetase	Cytoplasmic [Class 1] ; Cytoplasmic [Class 2] ; Cytoplasmic [Class 3]	21.3522	24.2543	24.3809	x	-2.90204	-3.02862	-0.126585	Q9I553	SYA_PSEAE	reviewed	PA0903	Alanine--tRNA ligase (EC 6.1.1.7) (Alanyl-tRNA synthetase) (AlaRS)	alaS PA0903	874	GO:0000049 GO:0002161 GO:0004813 GO:0005524 GO:0005829 GO:0006400 GO:0006419 GO:0008270 GO:0016597 GO:0045892	cytosol [GO:0005829]; alanine-tRNA ligase activity [GO:0004813]; amino acid binding [GO:0016597]; aminoacyl-tRNA editing activity [GO:0002161]; ATP binding [GO:0005524]; tRNA binding [GO:0000049]; zinc ion binding [GO:0008270]; alanyl-tRNA aminoacylation [GO:0006419]; negative regulation of transcription, DNA-templated [GO:0045892]; tRNA modification [GO:0006400]		PF02272 PF01411 PF07973			pae:PA0903
588	PA0904	lysC	aspartate kinase alpha and beta chain	Cytoplasmic [Class 3]	25.6632	26.5978	25.4947	x	-0.934587	0.16847	1.10306	O69077	AK_PSEAE	reviewed	PA0904	Aspartokinase (EC 2.7.2.4) (Aspartate kinase)	lysC PA0904	412	GO:0004072 GO:0005524 GO:0005829 GO:0009088 GO:0009089 GO:0009090 GO:0019877	cytosol [GO:0005829]; aspartate kinase activity [GO:0004072]; ATP binding [GO:0005524]; diaminopimelate biosynthetic process [GO:0019877]; homoserine biosynthetic process [GO:0009090]; lysine biosynthetic process via diaminopimelate [GO:0009089]; threonine biosynthetic process [GO:0009088]		PF00696 PF01842 PF13840			pae:PA0904
592	PA0913	mgtE	MgtE	Outer Membrane Vesicle [Class 1] ; Cytoplasmic Membrane [Class 3]	12.5939	16.1083	14.4389	x	-3.51436	-1.84498	1.66939	Q9I544	Q9I544_PSEAE	unreviewed	PA0913	Magnesium transporter MgtE	mgtE PA0913	482	GO:0000287 GO:0005886 GO:0015095 GO:0015693 GO:0016021	integral component of membrane [GO:0016021]; plasma membrane [GO:0005886]; magnesium ion binding [GO:0000287]; magnesium ion transmembrane transporter activity [GO:0015095]; magnesium ion transport [GO:0015693]		PF00571 PF01769 PF03448		TRANSMEM 393..415; /note="Helical"; /evidence="ECO:0000256|RuleBase:RU362011"; TRANSMEM 421..446; /note="Helical"; /evidence="ECO:0000256|RuleBase:RU362011"; TRANSMEM 458..481; /note="Helical"; /evidence="ECO:0000256|RuleBase:RU362011"	pae:PA0913
594	PA0916		conserved hypothetical protein	Cytoplasmic [Class 1] ; Cytoplasmic [Class 3]	16.4158	21.7	22.4061	x	-5.28412	-5.99028	-0.706158	Q9I541	RIMO_PSEAE	reviewed	PA0916	Ribosomal protein S12 methylthiotransferase RimO (S12 MTTase) (S12 methylthiotransferase) (EC 2.8.4.4) (Ribosomal protein S12 (aspartate-C(3))-methylthiotransferase) (Ribosome maturation factor RimO)	rimO PA0916	440	GO:0005829 GO:0006400 GO:0035599 GO:0046872 GO:0051539 GO:0103039	cytosol [GO:0005829]; 4 iron, 4 sulfur cluster binding [GO:0051539]; aspartic acid methylthiotransferase activity [GO:0035599]; metal ion binding [GO:0046872]; protein methylthiotransferase activity [GO:0103039]; tRNA modification [GO:0006400]		PF04055 PF18693 PF00919			pae:PA0916
596	PA0919		alanyl-phosphatidylglycerol hydrolase	Outer Membrane Vesicle [Class 1] ; Unknown [Class 3]	14.7878	18.2384	20.2966	x	-3.45058	-5.50886	-2.05828	Q9I538	Q9I538_PSEAE	unreviewed	PA0919	VirJ domain-containing protein	PA0919	427	GO:0016787 GO:0055091	hydrolase activity [GO:0016787]; phospholipid homeostasis [GO:0055091]		PF06057			pae:PA0919
598	PA0922		hypothetical protein	Cytoplasmic [Class 3]	15.389	20.8053	19.1227	x	-5.4163	-3.73365	1.68265	Q9I535	Q9I535_PSEAE	unreviewed	PA0922	Uncharacterized protein	PA0922	104							pae:PA0922
603	PA0932	cysM	cysteine synthase B	Cytoplasmic [Class 1] ; Cytoplasmic [Class 3]	23.0235	24.07	23.4572	x	-1.0465	-0.433686	0.612815	Q9I526	CYSM_PSEAE	reviewed	PA0932	Cysteine synthase B (CSase B) (EC 2.5.1.47) (O-acetylserine (thiol)-lyase B) (OAS-TL B) (O-acetylserine sulfhydrylase B)	cysM PA0932	299	GO:0004124 GO:0005737 GO:0006535 GO:0030170 GO:0080146	cytoplasm [GO:0005737]; cysteine synthase activity [GO:0004124]; L-cysteine desulfhydrase activity [GO:0080146]; pyridoxal phosphate binding [GO:0030170]; cysteine biosynthetic process from serine [GO:0006535]		PF00291			pae:PA0932
605	PA0934	relA	GTP pyrophosphokinase	Cytoplasmic [Class 3]	18.1163	21.3556	21.4628	x	-3.23927	-3.34647	-0.107208	Q9I524	Q9I524_PSEAE	unreviewed	PA0934	GTP pyrophosphokinase	relA PA0934	747	GO:0008728 GO:0008893 GO:0009405 GO:0015968 GO:0015969 GO:0016301 GO:0042594	GTP diphosphokinase activity [GO:0008728]; guanosine-3',5'-bis(diphosphate) 3'-diphosphatase activity [GO:0008893]; kinase activity [GO:0016301]; guanosine tetraphosphate metabolic process [GO:0015969]; pathogenesis [GO:0009405]; response to starvation [GO:0042594]; stringent response [GO:0015968]		PF13291 PF04607 PF02824			pae:PA0934
607	PA0936	lpxO2	lipopolysaccharide biosynthetic protein LpxO2	Outer Membrane Vesicle [Class 1] ; Cytoplasmic Membrane [Class 3]	16.4235	19.655	19.2848	x	-3.23156	-2.86136	0.370193	Q9I522	Q9I522_PSEAE	unreviewed	PA0936	Lipopolysaccharide biosynthetic protein LpxO2	lpxO2 PA0936	312	GO:0016021 GO:0018193	integral component of membrane [GO:0016021]; peptidyl-amino acid modification [GO:0018193]		PF05118		TRANSMEM 6..24; /note="Helical"; /evidence="ECO:0000256|SAM:Phobius"; TRANSMEM 293..311; /note="Helical"; /evidence="ECO:0000256|SAM:Phobius"	pae:PA0936
608	PA0937		conserved hypothetical protein	Cytoplasmic [Class 1] ; Cytoplasmic [Class 3]	22.6352	24.0846	23.63	x	-1.4494	-0.994789	0.45461	Q9I521	Q9I521_PSEAE	unreviewed	PA0937	Uncharacterized protein	PA0937	179				PF09831			pae:PA0937
609	PA0938	wzz2	Wzz2	Outer Membrane Vesicle [Class 1] ; Cytoplasmic Membrane [Class 3]	16.6504	21.2143	19.8755	x	-4.56388	-3.22512	1.33876	Q9I520	Q9I520_PSEAE	unreviewed	PA0938	Uncharacterized protein	PA0938	442	GO:0004713 GO:0005886 GO:0009243 GO:0009276 GO:0016020 GO:0016021 GO:0043165 GO:0098567	Gram-negative-bacterium-type cell wall [GO:0009276]; integral component of membrane [GO:0016021]; membrane [GO:0016020]; periplasmic side of plasma membrane [GO:0098567]; plasma membrane [GO:0005886]; protein tyrosine kinase activity [GO:0004713]; Gram-negative-bacterium-type cell outer membrane assembly [GO:0043165]; O antigen biosynthetic process [GO:0009243]		PF13807 PF02706		TRANSMEM 28..49; /note="Helical"; /evidence="ECO:0000256|SAM:Phobius"; TRANSMEM 392..412; /note="Helical"; /evidence="ECO:0000256|SAM:Phobius"	pae:PA0938
613	PA0944	purN	phosphoribosylaminoimidazole synthetase	Cytoplasmic [Class 3]	20.965	22.4027	22.2607	x	-1.43768	-1.29566	0.142021	Q9I514	Q9I514_PSEAE	unreviewed	PA0944	Phosphoribosylglycinamide formyltransferase (EC 2.1.2.2) (5'-phosphoribosylglycinamide transformylase) (GAR transformylase) (GART)	purN PA0944	222	GO:0004644 GO:0005737 GO:0005829 GO:0006189 GO:0044010 GO:0071978	cytoplasm [GO:0005737]; cytosol [GO:0005829]; phosphoribosylglycinamide formyltransferase activity [GO:0004644]; 'de novo' IMP biosynthetic process [GO:0006189]; bacterial-type flagellum-dependent swarming motility [GO:0071978]; single-species biofilm formation [GO:0044010]		PF00551			pae:PA0944
614	PA0945	purM	phosphoribosylaminoimidazole synthetase	Cytoplasmic [Class 3]	22.4691	25.043	25.8451	x	-2.57392	-3.37602	-0.802106	Q9I513	PUR5_PSEAE	reviewed	PA0945	Phosphoribosylformylglycinamidine cyclo-ligase (EC 6.3.3.1) (AIR synthase) (AIRS) (Phosphoribosyl-aminoimidazole synthetase)	purM PA0945	353	GO:0004637 GO:0004641 GO:0005524 GO:0005829 GO:0006164 GO:0006189 GO:0046084	cytosol [GO:0005829]; ATP binding [GO:0005524]; phosphoribosylamine-glycine ligase activity [GO:0004637]; phosphoribosylformylglycinamidine cyclo-ligase activity [GO:0004641]; 'de novo' IMP biosynthetic process [GO:0006189]; adenine biosynthetic process [GO:0046084]; purine nucleotide biosynthetic process [GO:0006164]		PF00586 PF02769			pae:PA0945
616	PA0947		conserved hypothetical protein	Cytoplasmic [Class 3]	21.0867	22.3015	22.8049	x	-1.21475	-1.71819	-0.503437	Q9I511	Q9I511_PSEAE	unreviewed	PA0947	Bac_DnaA domain-containing protein	PA0947	234	GO:0006260 GO:0006270 GO:0032297	DNA replication [GO:0006260]; DNA replication initiation [GO:0006270]; negative regulation of DNA-dependent DNA replication initiation [GO:0032297]		PF00308			pae:PA0947
622	PA0956	proS	prolyl-tRNA synthetase	Cytoplasmic [Class 3]	23.2588	25.1228	25.2228	x	-1.86395	-1.96395	-0.0999978	Q9I502	SYP_PSEAE	reviewed	PA0956	Proline--tRNA ligase (EC 6.1.1.15) (Prolyl-tRNA synthetase) (ProRS)	proS PA0956	571	GO:0002161 GO:0004827 GO:0005524 GO:0005829 GO:0006433	cytosol [GO:0005829]; aminoacyl-tRNA editing activity [GO:0002161]; ATP binding [GO:0005524]; proline-tRNA ligase activity [GO:0004827]; prolyl-tRNA aminoacylation [GO:0006433]		PF03129 PF00587 PF04073			pae:PA0956
624	PA0958	oprD	Basic amino acid, basic peptide and imipenem outer membrane porin OprD precursor	Outer Membrane [Class 1] ; Outer Membrane Vesicle [Class 1] ; Outer Membrane [Class 3]	21.4177	24.2445	23.6352	x	-2.82683	-2.21749	0.609339	P32722	PORD_PSEAE	reviewed	PA0958	Porin D (EC 3.4.21.-) (Imipenem/basic amino acid-specific outer membrane pore) (Outer membrane protein D2)	oprD PA0958	443	GO:0008236 GO:0015288 GO:0015802 GO:0019867 GO:0045203 GO:0046930	integral component of cell outer membrane [GO:0045203]; outer membrane [GO:0019867]; pore complex [GO:0046930]; porin activity [GO:0015288]; serine-type peptidase activity [GO:0008236]; basic amino acid transport [GO:0015802]		PF03573			pae:PA0958
627	PA0961		probable cold-shock protein	Cytoplasmic [Class 2] ; Cytoplasmic [Class 3]	17.6635	21.7416	21.2425	x	-4.07813	-3.57905	0.499081	Q9I4Z8	Q9I4Z8_PSEAE	unreviewed	PA0961	Probable cold-shock protein	PA0961	63	GO:0001072 GO:0003676 GO:0003723 GO:0005829 GO:0010468 GO:0060567	cytosol [GO:0005829]; nucleic acid binding [GO:0003676]; RNA binding [GO:0003723]; transcription antitermination factor activity, RNA binding [GO:0001072]; negative regulation of DNA-templated transcription, termination [GO:0060567]; regulation of gene expression [GO:0010468]		PF00313
629	PA0963	aspS	aspartyl-tRNA synthetase	Cytoplasmic [Class 2] ; Outer Membrane Vesicle [Class 1] ; Cytoplasmic [Class 3]	22.6173	25.7374	26.0008	x	-3.12002	-3.3835	-0.263481	Q51422	SYDND_PSEAE	reviewed	PA0963	Aspartate--tRNA(Asp/Asn) ligase (EC 6.1.1.23) (Aspartyl-tRNA synthetase) (AspRS) (Non-discriminating aspartyl-tRNA synthetase) (ND-AspRS)	aspS PA0963	591	GO:0003676 GO:0004815 GO:0005524 GO:0005737 GO:0006422 GO:0050560	cytoplasm [GO:0005737]; aspartate-tRNA ligase activity [GO:0004815]; aspartate-tRNA(Asn) ligase activity [GO:0050560]; ATP binding [GO:0005524]; nucleic acid binding [GO:0003676]; aspartyl-tRNA aminoacylation [GO:0006422]		PF02938 PF00152 PF01336			pae:PA0963
630	PA0964	pmpR	pqsR-mediated PQS regulator, PmpR	Cytoplasmic [Class 3]	24.1478	25.4271	25.5469	x	-1.27932	-1.39913	-0.119811	Q51423	PMPR_PSEAE	reviewed	PA0964	Transcriptional regulatory protein PmpR	pmpR PA0964	248	GO:0003677 GO:0005829 GO:0006355 GO:0071281	cytosol [GO:0005829]; DNA binding [GO:0003677]; cellular response to iron ion [GO:0071281]; regulation of transcription, DNA-templated [GO:0006355]		PF01709			pae:PA0964
632	PA0966	ruvA	Holliday junction DNA helicase RuvA	Cytoplasmic [Class 3]	18.3465	21.3079	21.4653	x	-2.96134	-3.11877	-0.157431	Q51425	RUVA_PSEAE	reviewed	PA0966	Holliday junction ATP-dependent DNA helicase RuvA (EC 3.6.4.12)	ruvA PA0966	201	GO:0003677 GO:0005524 GO:0006281 GO:0006310 GO:0009378 GO:0009379 GO:0009432 GO:0016787	Holliday junction helicase complex [GO:0009379]; ATP binding [GO:0005524]; DNA binding [GO:0003677]; four-way junction helicase activity [GO:0009378]; hydrolase activity [GO:0016787]; DNA recombination [GO:0006310]; DNA repair [GO:0006281]; SOS response [GO:0009432]		PF07499 PF01330			pae:PA0966
635	PA0969	tolQ	TolQ protein	Cytoplasmic Membrane [Class 1] ; Outer Membrane Vesicle [Class 1] ; Cytoplasmic Membrane [Class 3]	21.8893	23.6216	23.2004	x	-1.73233	-1.31112	0.42121	P50598	TOLQ_PSEAE	reviewed	PA0969	Tol-Pal system protein TolQ	tolQ PA0969	231	GO:0005887 GO:0007049 GO:0017038 GO:0043213 GO:0051301	integral component of plasma membrane [GO:0005887]; bacteriocin transport [GO:0043213]; cell cycle [GO:0007049]; cell division [GO:0051301]; protein import [GO:0017038]		PF01618		TRANSMEM 20..40; /note="Helical"; /evidence="ECO:0000255|HAMAP-Rule:MF_02202"; TRANSMEM 134..154; /note="Helical"; /evidence="ECO:0000255|HAMAP-Rule:MF_02202"; TRANSMEM 176..196; /note="Helical"; /evidence="ECO:0000255|HAMAP-Rule:MF_02202"	pae:PA0969
639	PA0973	oprL	Peptidoglycan associated lipoprotein OprL precursor	Outer Membrane [Class 1] ; Outer Membrane Vesicle [Class 1] ; Outer Membrane [Class 3]	20.5369	22.3431	22.0571	x	-1.80622	-1.52026	0.285964	Q9I4Z4	PAL_PSEAE	reviewed	PA0973	Peptidoglycan-associated lipoprotein (PAL)	pal oprL PA0973	168	GO:0007049 GO:0009279 GO:0016021 GO:0051301	cell outer membrane [GO:0009279]; integral component of membrane [GO:0016021]; cell cycle [GO:0007049]; cell division [GO:0051301]		PF00691			pae:PA0973
642	PA0976		conserved hypothetical protein	Unknown [Class 3]	19.9263	21.3035	20.4283	x	-1.37726	-0.502057	0.875202	Q9I4Z2	QUEC_PSEAE	reviewed	PA0976	7-cyano-7-deazaguanine synthase (EC 6.3.4.20) (7-cyano-7-carbaguanine synthase) (PreQ(0) synthase) (Queuosine biosynthesis protein QueC)	queC PA0976	224	GO:0005524 GO:0008270 GO:0008616 GO:0016879	ATP binding [GO:0005524]; ligase activity, forming carbon-nitrogen bonds [GO:0016879]; zinc ion binding [GO:0008270]; queuosine biosynthetic process [GO:0008616]		PF06508			pae:PA0976
657	PA1004	nadA	quinolinate synthetase A	Cytoplasmic [Class 2] ; Cytoplasmic [Class 3]	21.1871	24.0862	24.3032	x	-2.89913	-3.1161	-0.216974	Q9I4W9	NADA_PSEAE	reviewed	PA1004	Quinolinate synthase A (EC 2.5.1.72)	nadA PA1004	352	GO:0005829 GO:0008987 GO:0034628 GO:0046872 GO:0051539	cytosol [GO:0005829]; 4 iron, 4 sulfur cluster binding [GO:0051539]; metal ion binding [GO:0046872]; quinolinate synthetase A activity [GO:0008987]; 'de novo' NAD biosynthetic process from aspartate [GO:0034628]		PF02445			pae:PA1004
666	PA1014	wapB	1,2-glucosyltransferase WapB	Cytoplasmic Membrane [Class 3]	NaN	21.0742	20.654	OFF lowPi, ON high Pi	NaN	NaN	0.420211	Q9I4V9	Q9I4V9_PSEAE	unreviewed	PA1014	Probable glycosyl transferase	PA1014	330	GO:0005886 GO:0008919 GO:0016757	plasma membrane [GO:0005886]; lipopolysaccharide glucosyltransferase I activity [GO:0008919]; transferase activity, transferring glycosyl groups [GO:0016757]		PF00535			pae:PA1014
667	PA1015		probable transcriptional regulator	Cytoplasmic [Class 3]	20.1408	22.1772	20.0392	x	-2.03642	0.101592	2.13801	Q9I4V8	Q9I4V8_PSEAE	unreviewed	PA1015	Probable transcriptional regulator	PA1015	266	GO:0003677 GO:0003700 GO:0045892	DNA binding [GO:0003677]; DNA-binding transcription factor activity [GO:0003700]; negative regulation of transcription, DNA-templated [GO:0045892]		PF09339 PF01614			pae:PA1015
676	PA1032	quiP	QuiP	Periplasmic [Class 1] ; Unknown (This protein may have multiple localization sites) [Class 3]	19.2282	20.5134	18.6131	x	-1.28522	0.61511	1.90033	Q9I4U2	QUIP_PSEAE	reviewed	PA1032	Acyl-homoserine lactone acylase QuiP (AHL acylase QuiP) (Acyl-HSL acylase QuiP) (EC 3.5.1.97) (Quorum signal utilization and inactivation protein) [Cleaved into: Acyl-homoserine lactone acylase QuiP subunit alpha (Acyl-HSL acylase QuiP subunit alpha); Acyl-homoserine lactone acylase QuiP subunit beta (Acyl-HSL acylase QuiP subunit beta)]	quiP PA1032	847	GO:0009372 GO:0016811 GO:0017000 GO:0042597	periplasmic space [GO:0042597]; hydrolase activity, acting on carbon-nitrogen (but not peptide) bonds, in linear amides [GO:0016811]; antibiotic biosynthetic process [GO:0017000]; quorum sensing [GO:0009372]		PF01804			pae:PA1032
683	PA1043		hypothetical protein	Periplasmic [Class 1] ; Unknown [Class 3]	21.2192	22.3273	21.1884	x	-1.10812	0.0307248	1.13885	Q9I4T1	Q9I4T1_PSEAE	unreviewed	PA1043	Uncharacterized protein	PA1043	269							pae:PA1043
686	PA1047		probable esterase	Periplasmic [Class 3]	19.3543	21.2806	20.6437	x	-1.92626	-1.28938	0.636881	Q9I4S7	Q9I4S7_PSEAE	unreviewed	PA1047	Probable esterase	PA1047	392				PF00144			pae:PA1047
690	PA1053		conserved hypothetical protein	Outer Membrane Vesicle [Class 1] ; Outer Membrane [Class 3]	20.7519	22.1993	23.2849	x	-1.44739	-2.53297	-1.08557	Q9I4S1	Q9I4S1_PSEAE	unreviewed	PA1053	Rick_17kDa_Anti domain-containing protein	PA1053	154	GO:0019867	outer membrane [GO:0019867]		PF05433			pae:PA1053
696	PA1068		probable heat shock protein (hsp90 family)	Cytoplasmic [Class 3]	17.556	21.5229	20.8012	x	-3.96691	-3.24522	0.721692	Q9I4Q6	Q9I4Q6_PSEAE	unreviewed	PA1068	Probable heat shock protein (Hsp90 family)	PA1068	636	GO:0005524 GO:0005829 GO:0006457 GO:0006974 GO:0009408 GO:0016887 GO:0051082	cytosol [GO:0005829]; ATP binding [GO:0005524]; ATPase activity [GO:0016887]; unfolded protein binding [GO:0051082]; cellular response to DNA damage stimulus [GO:0006974]; protein folding [GO:0006457]; response to heat [GO:0009408]		PF00183			pae:PA1068
697	PA1069		hypothetical protein	Cytoplasmic [Class 3]	19.5441	22.7292	21.918	x	-3.18516	-2.37394	0.811218	Q9I4Q5	Q9I4Q5_PSEAE	unreviewed	PA1069	Uncharacterized protein	PA1069	764							pae:PA1069
699	PA1071	braF	branched-chain amino acid transport protein BraF	Cytoplasmic Membrane [Class 1] ; Cytoplasmic Membrane [Class 3]	21.1533	22.205	21.6504	x	-1.05162	-0.497037	0.554579	P21629	BRAF_PSEAE	reviewed	PA1071	High-affinity branched-chain amino acid transport ATP-binding protein BraF	braF PA1071	255	GO:0005304 GO:0005524 GO:0005886 GO:0015188 GO:0015190 GO:0015192 GO:0015808 GO:0042626 GO:0042941 GO:0098713 GO:1903805 GO:1903806	plasma membrane [GO:0005886]; ATP binding [GO:0005524]; ATPase-coupled transmembrane transporter activity [GO:0042626]; L-isoleucine transmembrane transporter activity [GO:0015188]; L-leucine transmembrane transporter activity [GO:0015190]; L-phenylalanine transmembrane transporter activity [GO:0015192]; L-valine transmembrane transporter activity [GO:0005304]; D-alanine transport [GO:0042941]; L…		PF00005 PF12399			pae:PA1071
700	PA1074	braC	branched-chain amino acid transport protein BraC	Periplasmic [Class 1] ; Outer Membrane Vesicle [Class 1] ; Periplasmic [Class 3]	26.0211	27.2074	26.394	x	-1.18623	-0.372846	0.813384	P21175	BRAC_PSEAE	reviewed	PA1074	Leucine-, isoleucine-, valine-, threonine-, and alanine-binding protein (LIVAT-BP) (Leu/Ile/Val/Thr/Ala-binding protein)	braC PA1074	373	GO:0015803 GO:0015808 GO:0042597 GO:0042941 GO:1903805 GO:1903806	periplasmic space [GO:0042597]; branched-chain amino acid transport [GO:0015803]; D-alanine transport [GO:0042941]; L-alanine transport [GO:0015808]; L-isoleucine import across plasma membrane [GO:1903806]; L-valine import across plasma membrane [GO:1903805]		PF13458			pae:PA1074
707	PA1083	flgH	flagellar L-ring protein precursor FlgH	Outer Membrane [Class 3]	16.6221	18.4692	17.976	x	-1.84702	-1.35385	0.493172	Q9I4P6	FLGH_PSEAE	reviewed	PA1083	Flagellar L-ring protein (Basal body L-ring protein)	flgH PA1083	231	GO:0003774 GO:0009279 GO:0009427 GO:0071973	bacterial-type flagellum basal body, distal rod, L ring [GO:0009427]; cell outer membrane [GO:0009279]; motor activity [GO:0003774]; bacterial-type flagellum-dependent cell motility [GO:0071973]		PF02107			pae:PA1083
720	PA1097	fleQ	transcriptional regulator FleQ	Cytoplasmic [Class 3]	21.9824	23.8562	24.0867	x	-1.87389	-2.10434	-0.230459	G3XCV0	FLEQ_PSEAE	reviewed	PA1097	Transcriptional regulator FleQ	fleQ PA1097	490	GO:0000976 GO:0000987 GO:0001216 GO:0001217 GO:0005524 GO:0006351 GO:0006355 GO:0008134 GO:0010811 GO:0032993 GO:0035438 GO:1901202 GO:1902021 GO:2000155	protein-DNA complex [GO:0032993]; ATP binding [GO:0005524]; cis-regulatory region sequence-specific DNA binding [GO:0000987]; cyclic-di-GMP binding [GO:0035438]; DNA-binding transcription activator activity [GO:0001216]; DNA-binding transcription repressor activity [GO:0001217]; transcription factor binding [GO:0008134]; transcription regulatory region sequence-specific DNA binding [GO:0000976]; …		PF06490 PF02954 PF00158			pae:PA1097
722	PA1099	fleR	two-component response regulator	Cytoplasmic [Class 2] ; Cytoplasmic [Class 3]	16.9299	20.0444	21.8152	x	-3.11446	-4.88525	-1.77079	Q9I4N3	FLER_PSEAE	reviewed	PA1099	Response regulator protein FleR	fleR PA1099	473	GO:0000160 GO:0005524 GO:0006355 GO:0008134 GO:0043565 GO:0045785 GO:1900191 GO:2000155	ATP binding [GO:0005524]; sequence-specific DNA binding [GO:0043565]; transcription factor binding [GO:0008134]; negative regulation of single-species biofilm formation [GO:1900191]; phosphorelay signal transduction system [GO:0000160]; positive regulation of cell adhesion [GO:0045785]; positive regulation of cilium-dependent cell motility [GO:2000155]; regulation of transcription, DNA-templated …		PF02954 PF00072 PF00158			pae:PA1099
725	PA1102	fliG	flagellar motor switch protein FliG	Cytoplasmic Membrane [Class 2] ; Cytoplasmic [Class 3]	21.0465	21.9155	22.0006	x	-0.869057	-0.95413	-0.0850722	Q51464	FLIG_PSEAE	reviewed	PA1102	Flagellar motor switch protein FliG	fliG PA1102	338	GO:0003774 GO:0005886 GO:0006935 GO:0009425 GO:0071973	bacterial-type flagellum basal body [GO:0009425]; plasma membrane [GO:0005886]; motor activity [GO:0003774]; bacterial-type flagellum-dependent cell motility [GO:0071973]; chemotaxis [GO:0006935]		PF01706 PF14841 PF14842			pae:PA1102
729	PA1110		hypothetical protein	Cytoplasmic [Class 3]	16.4915	18.2546	16.9143	x	-1.76308	-0.422811	1.34027	Q9I4M5	Q9I4M5_PSEAE	unreviewed	PA1110	S4 RNA-binding domain-containing protein	PA1110	236	GO:0001522 GO:0003723 GO:0009982	pseudouridine synthase activity [GO:0009982]; RNA binding [GO:0003723]; pseudouridine synthesis [GO:0001522]		PF01479			pae:PA1110
732	PA1116		hypothetical protein	Cytoplasmic [Class 3]	18.8148	20.5348	20.138	x	-1.72008	-1.32325	0.396831	Q9I4L9	Q9I4L9_PSEAE	unreviewed	PA1116	Uncharacterized protein	PA1116	279				PF17783 PF13509			pae:PA1116
736	PA1123		hypothetical protein	Unknown [Class 3]	NaN	20.8895	23.4031	OFF lowPi, ON high Pi	NaN	NaN	-2.51361	Q9I4L2	Q9I4L2_PSEAE	unreviewed	PA1123	DUF2025 domain-containing protein	PA1123	106				PF09634			pae:PA1123
750	PA1155	nrdB	NrdB, tyrosyl radical-harboring component of class Ia ribonucleotide reductase	Cytoplasmic [Class 3]	23.085	25.9273	26.819	x	-2.84224	-3.73396	-0.89172	Q9I4I2	Q9I4I2_PSEAE	unreviewed	PA1155	Ribonucleoside-diphosphate reductase subunit beta (EC 1.17.4.1)	nrdB PA1155	415	GO:0004748 GO:0005506 GO:0005971 GO:0006260 GO:0009263 GO:0016021	integral component of membrane [GO:0016021]; ribonucleoside-diphosphate reductase complex [GO:0005971]; iron ion binding [GO:0005506]; ribonucleoside-diphosphate reductase activity, thioredoxin disulfide as acceptor [GO:0004748]; deoxyribonucleotide biosynthetic process [GO:0009263]; DNA replication [GO:0006260]		PF00268		TRANSMEM 253..272; /note="Helical"; /evidence="ECO:0000256|SAM:Phobius"	pae:PA1155
751	PA1156	nrdA	NrdA, catalytic component of class Ia ribonucleotide reductase	Outer Membrane Vesicle [Class 1] ; Cytoplasmic [Class 3]	22.3588	25.2734	26.2116	x	-2.91466	-3.85288	-0.938222	Q9I4I1	Q9I4I1_PSEAE	unreviewed	PA1156	Ribonucleoside-diphosphate reductase (EC 1.17.4.1)	nrdA PA1156	963	GO:0004748 GO:0005524 GO:0005971 GO:0006260 GO:0009263	ribonucleoside-diphosphate reductase complex [GO:0005971]; ATP binding [GO:0005524]; ribonucleoside-diphosphate reductase activity, thioredoxin disulfide as acceptor [GO:0004748]; deoxyribonucleotide biosynthetic process [GO:0009263]; DNA replication [GO:0006260]		PF03477 PF02867 PF00317			pae:PA1156
755	PA1161	rrmA	rRNA methyltransferase	Cytoplasmic [Class 3]	19.3736	20.7869	21.7202	x	-1.41329	-2.34659	-0.933294	Q9I4H6	Q9I4H6_PSEAE	unreviewed	PA1161	rRNA methyltransferase	rrmA PA1161	267	GO:0008168 GO:0032259 GO:0046872	metal ion binding [GO:0046872]; methyltransferase activity [GO:0008168]; methylation [GO:0032259]		PF13649			pae:PA1161
756	PA1162	dapE	succinyl-diaminopimelate desuccinylase	Cytoplasmic [Class 3]	21.6788	22.922	22.2129	x	-1.24324	-0.534161	0.709074	Q9I4H5	DAPE_PSEAE	reviewed	PA1162	Succinyl-diaminopimelate desuccinylase (SDAP desuccinylase) (EC 3.5.1.18) (N-succinyl-LL-2,6-diaminoheptanedioate amidohydrolase)	dapE PA1162	383	GO:0005829 GO:0008270 GO:0009014 GO:0009089 GO:0019877 GO:0043093 GO:0050897	cytosol [GO:0005829]; cobalt ion binding [GO:0050897]; succinyl-diaminopimelate desuccinylase activity [GO:0009014]; zinc ion binding [GO:0008270]; diaminopimelate biosynthetic process [GO:0019877]; FtsZ-dependent cytokinesis [GO:0043093]; lysine biosynthetic process via diaminopimelate [GO:0009089]		PF07687 PF01546			pae:PA1162
757	PA1164		conserved hypothetical protein	Cytoplasmic [Class 3]	19.0018	20.1734	20.1428	x	-1.17164	-1.14098	0.03066	Q9I4H3	Q9I4H3_PSEAE	unreviewed	PA1164	ThiF domain-containing protein	PA1164	270	GO:0008641 GO:0061503 GO:0061504	tRNA threonylcarbamoyladenosine dehydratase [GO:0061503]; ubiquitin-like modifier activating enzyme activity [GO:0008641]; cyclic threonylcarbamoyladenosine biosynthetic process [GO:0061504]		PF00899			pae:PA1164
760	PA1171	sltB2	SltB2	Cytoplasmic Membrane [Class 3]	23.3595	24.2205	23.7528	x	-0.861055	-0.393289	0.467766	Q9I4G6	Q9I4G6_PSEAE	unreviewed	PA1171	Probable transglycolase	PA1171	398	GO:0008933 GO:0009253 GO:0009254	lytic transglycosylase activity [GO:0008933]; peptidoglycan catabolic process [GO:0009253]; peptidoglycan turnover [GO:0009254]		PF01471 PF13406			pae:PA1171
763	PA1178	oprH	PhoP/Q and low Mg2+ inducible outer membrane protein H1 precursor	Outer Membrane [Class 1] ; Outer Membrane Vesicle [Class 1] ; Outer Membrane [Class 3]	19.2845	21.9779	25.4482	x	-2.69337	-6.16374	-3.47037	G3XD11	G3XD11_PSEAE	unreviewed	PA1178	PhoP/Q and low Mg2+ inducible outer membrane protein H1	oprH PA1178	200	GO:0001530 GO:0009279 GO:0016021	cell outer membrane [GO:0009279]; integral component of membrane [GO:0016021]; lipopolysaccharide binding [GO:0001530]		PF13505			pae:PA1178
767	PA1183	dctA	C4-dicarboxylate transport protein	Cytoplasmic Membrane [Class 2] ; Cytoplasmic Membrane [Class 3]	19.9793	23.3381	19.0873	x	-3.35887	0.891928	4.25079	Q9I4F5	DCTA2_PSEAE	reviewed	PA1183	C4-dicarboxylate transport protein 2	dctA2 dctA PA1183	436	GO:0005886 GO:0006835 GO:0015138 GO:0015141 GO:0015366 GO:0015740 GO:0016020 GO:0016021 GO:0022857 GO:0070778	integral component of membrane [GO:0016021]; membrane [GO:0016020]; plasma membrane [GO:0005886]; fumarate transmembrane transporter activity [GO:0015138]; malate:proton symporter activity [GO:0015366]; succinate transmembrane transporter activity [GO:0015141]; transmembrane transporter activity [GO:0022857]; C4-dicarboxylate transport [GO:0015740]; dicarboxylic acid transport [GO:0006835]; L-asp…		PF00375		TRANSMEM 14..34; /note="Helical"; /evidence="ECO:0000255|HAMAP-Rule:MF_01300"; TRANSMEM 45..65; /note="Helical"; /evidence="ECO:0000255|HAMAP-Rule:MF_01300"; TRANSMEM 77..97; /note="Helical"; /evidence="ECO:0000255|HAMAP-Rule:MF_01300"; TRANSMEM 142..162; /note="Helical"; /evidence="ECO:0000255|HAMAP-Rule:MF_01300"; TRANSMEM 198..218; /note="Helical"; /evidence="ECO:0000255|HAMAP-Rule:MF_01300"; …	pae:PA1183
769	PA1192		conserved hypothetical protein	Cytoplasmic [Class 3]	19.5028	22.0619	22.2085	x	-2.55904	-2.70567	-0.146634	Q9I4E6	TTCA_PSEAE	reviewed	PA1192	tRNA-cytidine(32) 2-sulfurtransferase (EC 2.8.1.-) (Two-thiocytidine biosynthesis protein A) (tRNA 2-thiocytidine biosynthesis protein TtcA)	ttcA PA1192	274	GO:0000049 GO:0000287 GO:0005524 GO:0005737 GO:0016783 GO:0034227 GO:0051539	cytoplasm [GO:0005737]; 4 iron, 4 sulfur cluster binding [GO:0051539]; ATP binding [GO:0005524]; magnesium ion binding [GO:0000287]; sulfurtransferase activity [GO:0016783]; tRNA binding [GO:0000049]; tRNA thio-modification [GO:0034227]		PF01171			pae:PA1192
770	PA1193		hypothetical protein	Cytoplasmic [Class 3]	19.5896	21.0994	20.834	x	-1.50972	-1.24433	0.265395	Q9I4E5	Q9I4E5_PSEAE	unreviewed	PA1193	Uncharacterized protein	PA1193	223	GO:0006284 GO:0006307 GO:0008725	DNA-3-methyladenine glycosylase activity [GO:0008725]; base-excision repair [GO:0006284]; DNA dealkylation involved in DNA repair [GO:0006307]		PF03352			pae:PA1193
787	PA1225		FAD-dependent NADPH:quinone reductase	Cytoplasmic [Class 3]	19.0471	20.0861	20.2139	x	-1.03896	-1.16679	-0.127832	Q9I4B3	Q9I4B3_PSEAE	unreviewed	PA1225	Probable NAD(P)H dehydrogenase	PA1225	208	GO:0003955 GO:0003960 GO:0005829	cytosol [GO:0005829]; NAD(P)H dehydrogenase (quinone) activity [GO:0003955]; NADPH:quinone reductase activity [GO:0003960]		PF02525			pae:PA1225
789	PA1228		hypothetical protein	Unknown [Class 3]	18.5564	22.3838	24.206	x	-3.82743	-5.64965	-1.82222	Q9I4B0	Q9I4B0_PSEAE	unreviewed	PA1228	Uncharacterized protein	PA1228	116							pae:PA1228
792	PA1241		probable transcriptional regulator	Cytoplasmic [Class 3]	17.5662	19.298	18.3172	x	-1.73182	-0.750958	0.980864	Q9I497	Q9I497_PSEAE	unreviewed	PA1241	Probable transcriptional regulator	PA1241	186	GO:0003677	DNA binding [GO:0003677]		PF00440			pae:PA1241
793	PA1243		probable sensor/response regulator hybrid	Cytoplasmic Membrane [Class 3]	13.626	17.0108	17.8903	x	-3.38476	-4.26428	-0.879519	Q9I495	Q9I495_PSEAE	unreviewed	PA1243	Histidine kinase (EC 2.7.13.3)	PA1243	858	GO:0000155	phosphorelay sensor kinase activity [GO:0000155]		PF02518 PF00512 PF08448 PF00072			pae:PA1243
794	PA1244	qslA	QslA	Unknown [Class 3]	20.9637	22.2633	22.689	x	-1.29952	-1.72527	-0.425757	Q9I494	Q9I494_PSEAE	unreviewed	PA1244	QslA_E domain-containing protein	PA1244	113				PF18226			pae:PA1244
801	PA1271		probable tonB-dependent receptor	Outer Membrane [Class 2] ; Outer Membrane Vesicle [Class 1] ; Outer Membrane [Class 3]	NaN	14.7003	NaN	OFF lowPi, ON high Pi	NaN	NaN	NaN	Q9I473	Q9I473_PSEAE	unreviewed	PA1271	Probable tonB-dependent receptor	PA1271	616	GO:0015288 GO:0015420 GO:0015889 GO:0031230 GO:0046930	intrinsic component of cell outer membrane [GO:0031230]; pore complex [GO:0046930]; ABC-type vitamin B12 transporter activity [GO:0015420]; porin activity [GO:0015288]; cobalamin transport [GO:0015889]		PF07715 PF00593			pae:PA1271
802	PA1272	cobO	cob(I)alamin adenosyltransferase	Cytoplasmic [Class 2] ; Cytoplasmic [Class 3]	20.6565	22.1186	22.1831	x	-1.46211	-1.5266	-0.0644875	Q9I472	COBO_PSEAE	reviewed	PA1272	Corrinoid adenosyltransferase (EC 2.5.1.17) (Cob(II)alamin adenosyltransferase) (Cob(II)yrinic acid a,c-diamide adenosyltransferase) (Cobinamide/cobalamin adenosyltransferase)	cobO PA1272	203	GO:0005524 GO:0005737 GO:0006779 GO:0008817 GO:0009236	cytoplasm [GO:0005737]; ATP binding [GO:0005524]; cob(I)yrinic acid a,c-diamide adenosyltransferase activity [GO:0008817]; cobalamin biosynthetic process [GO:0009236]; porphyrin-containing compound biosynthetic process [GO:0006779]		PF12557 PF02572			pae:PA1272
805	PA1276	cobC	cobalamin biosynthetic protein CobC	Cytoplasmic [Class 3]	NaN	18.9706	17.5556	OFF lowPi, ON high Pi	NaN	NaN	1.41506	Q9I468	COBC_PSEAE	reviewed	PA1276	Threonine-phosphate decarboxylase (EC 4.1.1.81) (L-threonine-O-3-phosphate decarboxylase)	cobC PA1276	331	GO:0005737 GO:0009236 GO:0030170 GO:0048472	cytoplasm [GO:0005737]; pyridoxal phosphate binding [GO:0030170]; threonine-phosphate decarboxylase activity [GO:0048472]; cobalamin biosynthetic process [GO:0009236]		PF00155			pae:PA1276
806	PA1277	cobQ	cobyric acid synthase	Cytoplasmic [Class 3]	NaN	17.4134	17.0253	OFF lowPi, ON high Pi	NaN	NaN	0.388042	Q9I467	COBQ_PSEAE	reviewed	PA1277	Cobyric acid synthase	cobQ PA1277	490	GO:0003824 GO:0006541 GO:0009236 GO:0015420	ABC-type vitamin B12 transporter activity [GO:0015420]; catalytic activity [GO:0003824]; cobalamin biosynthetic process [GO:0009236]; glutamine metabolic process [GO:0006541]		PF01656 PF07685			pae:PA1277
809	PA1280		hypothetical protein	Cytoplasmic [Class 3]	16.4867	19.4776	18.2243	x	-2.99089	-1.73756	1.25333	Q9I464	Q9I464_PSEAE	unreviewed	PA1280	Uncharacterized protein	PA1280	194	GO:0005737 GO:0016868	cytoplasm [GO:0005737]; intramolecular transferase activity, phosphotransferases [GO:0016868]		PF00300			pae:PA1280
813	PA1288		probable outer membrane protein precursor	Outer Membrane [Class 2] ; Outer Membrane Vesicle [Class 1] ; Outer Membrane [Class 3]	21.2201	24.2854	22.5495	x	-3.06536	-1.32942	1.73593	Q9I456	Q9I456_PSEAE	unreviewed	PA1288	Probable outer membrane protein	PA1288	424	GO:0015483	long-chain fatty acid transporting porin activity [GO:0015483]		PF03349			pae:PA1288
815	PA1293		hypothetical protein	Outer Membrane Vesicle [Class 1] ; Cytoplasmic [Class 3]	19.5313	21.9475	20.2971	x	-2.41623	-0.765889	1.65034	Q9I451	Q9I451_PSEAE	unreviewed	PA1293	Str_synth domain-containing protein	PA1293	353	GO:0009058 GO:0016844	strictosidine synthase activity [GO:0016844]; biosynthetic process [GO:0009058]		PF03088			pae:PA1293
816	PA1294	rnd	ribonuclease D	Cytoplasmic [Class 1] ; Cytoplasmic [Class 3]	19.4905	22.3105	21.771	x	-2.81995	-2.28049	0.539463	Q9I450	Q9I450_PSEAE	unreviewed	PA1294	Ribonuclease D (RNase D) (EC 3.1.13.5)	rnd PA1294	374	GO:0000166 GO:0003676 GO:0005737 GO:0008408 GO:0033890 GO:0042780	cytoplasm [GO:0005737]; 3'-5' exonuclease activity [GO:0008408]; nucleic acid binding [GO:0003676]; nucleotide binding [GO:0000166]; ribonuclease D activity [GO:0033890]; tRNA 3'-end processing [GO:0042780]		PF01612 PF00570			pae:PA1294
819	PA1297		probable metal transporter	Cytoplasmic Membrane [Class 3]	15.6747	21.8541	NaN	x	-6.17947	NaN	NaN	Q9I447	Q9I447_PSEAE	unreviewed	PA1297	Probable metal transporter	PA1297	326	GO:0005385 GO:0005886 GO:0016021 GO:0071577	integral component of membrane [GO:0016021]; plasma membrane [GO:0005886]; zinc ion transmembrane transporter activity [GO:0005385]; zinc ion transmembrane transport [GO:0071577]		PF01545		TRANSMEM 29..48; /note="Helical"; /evidence="ECO:0000256|SAM:Phobius"; TRANSMEM 60..81; /note="Helical"; /evidence="ECO:0000256|SAM:Phobius"; TRANSMEM 93..114; /note="Helical"; /evidence="ECO:0000256|SAM:Phobius"; TRANSMEM 126..149; /note="Helical"; /evidence="ECO:0000256|SAM:Phobius"; TRANSMEM 189..215; /note="Helical"; /evidence="ECO:0000256|SAM:Phobius"; TRANSMEM 221..238; /note="Helical"; /ev…	pae:PA1297
822	PA1304		probable oligopeptidase	Periplasmic [Class 2] ; Unknown (This protein may have multiple localization sites) [Class 3]	17.4834	21.1593	21.0566	x	-3.67595	-3.57318	0.102765	Q9I440	Q9I440_PSEAE	unreviewed	PA1304	Probable oligopeptidase	PA1304	683	GO:0004252	serine-type endopeptidase activity [GO:0004252]		PF00326 PF02897			pae:PA1304
839	PA1338	ggt	gamma-glutamyltranspeptidase precursor	Periplasmic [Class 2] ; Periplasmic [Class 3]	21.9195	23.6494	20.8293	x	-1.7299	1.09022	2.82012	Q9I406	GGT_PSEAE	reviewed	PA1338	Glutathione hydrolase proenzyme (EC 3.4.19.13) (Gamma-glutamyltranspeptidase proenzyme) (EC 2.3.2.2) [Cleaved into: Glutathione hydrolase large chain; Glutathione hydrolase small chain]	ggt PA1338	557	GO:0006750 GO:0006751 GO:0036374 GO:0042597 GO:0102953 GO:0103068	periplasmic space [GO:0042597]; glutathione hydrolase activity [GO:0036374]; hypoglycin A gamma-glutamyl transpeptidase activity [GO:0102953]; leukotriene C4 gamma-glutamyl transferase activity [GO:0103068]; glutathione biosynthetic process [GO:0006750]; glutathione catabolic process [GO:0006751]					pae:PA1338
840	PA1339	aatP	AatP	Cytoplasmic Membrane [Class 3]	23.2903	24.3156	22.9783	x	-1.02533	0.31201	1.33734	Q9I405	Q9I405_PSEAE	unreviewed	PA1339	Amino acid ABC transporter ATP binding protein	PA1339	244	GO:0005524 GO:0015424 GO:0016020 GO:0042626 GO:0042940 GO:0051938	membrane [GO:0016020]; ABC-type amino acid transporter activity [GO:0015424]; ATP binding [GO:0005524]; ATPase-coupled transmembrane transporter activity [GO:0042626]; D-amino acid transport [GO:0042940]; L-glutamate import [GO:0051938]		PF00005			pae:PA1339
852	PA1367		hypothetical protein	Cytoplasmic [Class 3]	17.9833	19.6439	17.5918	x	-1.66062	0.391503	2.05212	Q9I3X7	Q9I3X7_PSEAE	unreviewed	PA1367	Uncharacterized protein	PA1367	278	GO:0005737 GO:0009058 GO:0016853	cytoplasm [GO:0005737]; isomerase activity [GO:0016853]; biosynthetic process [GO:0009058]		PF02567			pae:PA1367
855	PA1372		hypothetical protein	Cytoplasmic [Class 3]	19.7571	22.1011	21.9468	x	-2.34393	-2.18961	0.15432	Q9I3X2	Q9I3X2_PSEAE	unreviewed	PA1372	DNA helicase (EC 3.6.4.12)	PA1372	711	GO:0000725 GO:0003677 GO:0005524 GO:0005829 GO:0033202 GO:0043138	cytosol [GO:0005829]; DNA helicase complex [GO:0033202]; 3'-5' DNA helicase activity [GO:0043138]; ATP binding [GO:0005524]; DNA binding [GO:0003677]; recombinational repair [GO:0000725]		PF13538			pae:PA1372
858	PA1375	pdxB	erythronate-4-phosphate dehydrogenase	Cytoplasmic [Class 3]	17.4522	19.6957	20.0111	x	-2.24352	-2.55893	-0.31541	Q9I3W9	PDXB_PSEAE	reviewed	PA1375	Erythronate-4-phosphate dehydrogenase (EC 1.1.1.290)	pdxB PA1375	380	GO:0005829 GO:0008615 GO:0033711 GO:0036001 GO:0046983 GO:0051287	cytosol [GO:0005829]; 4-phosphoerythronate dehydrogenase activity [GO:0033711]; NAD binding [GO:0051287]; protein dimerization activity [GO:0046983]; 'de novo' pyridoxal 5'-phosphate biosynthetic process [GO:0036001]; pyridoxine biosynthetic process [GO:0008615]		PF00389 PF02826 PF11890			pae:PA1375
880	PA1432	lasI	autoinducer synthesis protein LasI	Cytoplasmic [Class 3]	19.7654	22.8822	23.2634	x	-3.11676	-3.498	-0.381241	P33883	LASI_PSEAE	reviewed	PA1432	Acyl-homoserine-lactone synthase (EC 2.3.1.184) (Autoinducer synthesis protein LasI)	lasI PA1432	201	GO:0007165 GO:0009372 GO:0061579	N-acyl homoserine lactone synthase activity [GO:0061579]; quorum sensing [GO:0009372]; signal transduction [GO:0007165]		PF00765			pae:PA1432
885	PA1442		conserved hypothetical protein	Cytoplasmic Membrane [Class 3]	16.5054	18.8736	18.3388	x	-2.36826	-1.83347	0.534791	Q9I3Q5	Q9I3Q5_PSEAE	unreviewed	PA1442	Flagellar protein FliL	PA1442	173	GO:0005886 GO:0006935 GO:0009425 GO:0016021 GO:0071978	bacterial-type flagellum basal body [GO:0009425]; integral component of membrane [GO:0016021]; plasma membrane [GO:0005886]; bacterial-type flagellum-dependent swarming motility [GO:0071978]; chemotaxis [GO:0006935]		PF03748		TRANSMEM 23..46; /note="Helical"; /evidence="ECO:0000256|RuleBase:RU364125"	pae:PA1442
888	PA1445	fliO	flagellar protein FliO	Cytoplasmic Membrane [Class 3]	NaN	18.1312	18.3107	OFF lowPi, ON high Pi	NaN	NaN	-0.179504	Q51467	FLIO_PSEAE	reviewed	PA1445	Flagellar protein FliO	fliO PA1445	150	GO:0005886 GO:0006935 GO:0009425 GO:0016021 GO:0044781 GO:0097588	bacterial-type flagellum basal body [GO:0009425]; integral component of membrane [GO:0016021]; plasma membrane [GO:0005886]; archaeal or bacterial-type flagellum-dependent cell motility [GO:0097588]; bacterial-type flagellum organization [GO:0044781]; chemotaxis [GO:0006935]		PF04347		TRANSMEM 5..25; /note="Helical"; /evidence="ECO:0000255"; TRANSMEM 45..65; /note="Helical"; /evidence="ECO:0000255"	pae:PA1445
897	PA1459		probable methyltransferase	Cytoplasmic [Class 2] ; Cytoplasmic [Class 3]	21.8625	23.5454	23.7018	x	-1.6829	-1.83932	-0.156421	O87125	CHEB1_PSEAE	reviewed	PA1459	Protein-glutamate methylesterase/protein-glutamine glutaminase 1 (EC 3.1.1.61) (EC 3.5.1.44)	cheB1 PA1459	368	GO:0000156 GO:0005737 GO:0006482 GO:0006935 GO:0008984 GO:0018277 GO:0050568	cytoplasm [GO:0005737]; phosphorelay response regulator activity [GO:0000156]; protein-glutamate methylesterase activity [GO:0008984]; protein-glutamine glutaminase activity [GO:0050568]; chemotaxis [GO:0006935]; protein deamination [GO:0018277]; protein demethylation [GO:0006482]		PF01339 PF00072			pae:PA1459
899	PA1461	motD	MotD	Cytoplasmic Membrane [Class 2] ; Cytoplasmic Membrane [Class 3]	16.2548	18.5184	18.5161	x	-2.26359	-2.26132	0.00226466	G3XD90	G3XD90_PSEAE	unreviewed	PA1461	MotD	motD PA1461	296	GO:0005886 GO:0016021 GO:0071973 GO:0071978	integral component of membrane [GO:0016021]; plasma membrane [GO:0005886]; bacterial-type flagellum-dependent cell motility [GO:0071973]; bacterial-type flagellum-dependent swarming motility [GO:0071978]		PF13677 PF00691		TRANSMEM 21..38; /note="Helical"; /evidence="ECO:0000256|SAM:Phobius"	pae:PA1461
909	PA1475	ccmA	heme exporter protein CcmA	Cytoplasmic Membrane [Class 3]	19.5536	21.1681	21.077	x	-1.61451	-1.52347	0.0910403	Q9I3N7	CCMA_PSEAE	reviewed	PA1475	Cytochrome c biogenesis ATP-binding export protein CcmA (EC 7.6.2.5) (Heme exporter protein A)	ccmA PA1475	233	GO:0005524 GO:0005886 GO:0015439 GO:0017004	plasma membrane [GO:0005886]; ABC-type heme transporter activity [GO:0015439]; ATP binding [GO:0005524]; cytochrome complex assembly [GO:0017004]		PF00005			pae:PA1475
911	PA1479	ccmE	cytochrome C-type biogenesis protein CcmE	Unknown [Class 3]	18.065	20.3604	20.1625	x	-2.29535	-2.09743	0.19792	Q9I3N3	CCME_PSEAE	reviewed	PA1479	Cytochrome c-type biogenesis protein CcmE (Cytochrome c maturation protein E) (Heme chaperone CcmE)	ccmE cycJ PA1479	162	GO:0005886 GO:0016021 GO:0017003 GO:0017004 GO:0020037 GO:0046872	integral component of membrane [GO:0016021]; plasma membrane [GO:0005886]; heme binding [GO:0020037]; metal ion binding [GO:0046872]; cytochrome complex assembly [GO:0017004]; protein-heme linkage [GO:0017003]		PF03100	TOPO_DOM 1..8; /note="Cytoplasmic"; /evidence="ECO:0000255|HAMAP-Rule:MF_01959"; TOPO_DOM 30..162; /note="Periplasmic"; /evidence="ECO:0000255|HAMAP-Rule:MF_01959"	TRANSMEM 9..29; /note="Helical; Signal-anchor for type II membrane protein"; /evidence="ECO:0000255|HAMAP-Rule:MF_01959"	pae:PA1479
912	PA1481	ccmG	cytochrome C biogenesis protein CcmG	Cytoplasmic Membrane [Class 3]	14.2957	18.8218	17.385	x	-4.52607	-3.08931	1.43676	Q9I3N1	DSBE_PSEAE	reviewed	PA1481	Thiol:disulfide interchange protein DsbE (Cytochrome c biogenesis protein CcmG)	dsbE ccmG PA1481	180	GO:0005886 GO:0015036 GO:0016021 GO:0017004 GO:0030288	integral component of membrane [GO:0016021]; outer membrane-bounded periplasmic space [GO:0030288]; plasma membrane [GO:0005886]; disulfide oxidoreductase activity [GO:0015036]; cytochrome complex assembly [GO:0017004]		PF08534	TOPO_DOM 1..4; /note="Cytoplasmic"; /evidence="ECO:0000255"; TOPO_DOM 26..180; /note="Periplasmic"; /evidence="ECO:0000255"	TRANSMEM 5..25; /note="Helical"; /evidence="ECO:0000255"	pae:PA1481
914	PA1483	cycH	cytochrome c-type biogenesis protein	Outer Membrane Vesicle [Class 1] ; Cytoplasmic Membrane [Class 3]	14.942	18.5339	17.8981	x	-3.59192	-2.9561	0.635824	Q9I3M9	CYCH_PSEAE	reviewed	PA1483	Cytochrome c-type biogenesis protein CycH	cycH PA1483	407	GO:0005886 GO:0016021 GO:0017004	integral component of membrane [GO:0016021]; plasma membrane [GO:0005886]; cytochrome complex assembly [GO:0017004]				TRANSMEM 4..24; /note="Helical"; /evidence="ECO:0000255"; TRANSMEM 93..113; /note="Helical"; /evidence="ECO:0000255"	pae:PA1483
918	PA1490		probable transcriptional regulator	Cytoplasmic [Class 3]	17.9606	19.6398	19.0645	x	-1.67914	-1.10391	0.575221	Q9I3M2	Q9I3M2_PSEAE	unreviewed	PA1490	Probable transcriptional regulator	PA1490	258	GO:0003677 GO:0003700	DNA binding [GO:0003677]; DNA-binding transcription factor activity [GO:0003700]		PF00455 PF08220			pae:PA1490
919	PA1493	cysP	sulfate-binding protein of ABC transporter	Periplasmic [Class 2] ; Extracellular [Class 1] ; Periplasmic [Class 3]	24.9206	25.757	24.5076	x	-0.836398	0.412954	1.24935	Q9I3L9	Q9I3L9_PSEAE	unreviewed	PA1493	Sulfate-binding protein of ABC transporter	cysP PA1493	332	GO:0005615 GO:0015419	extracellular space [GO:0005615]; ABC-type sulfate transporter activity [GO:0015419]					pae:PA1493
923	PA1504		probable transcriptional regulator	Cytoplasmic [Class 3]	19.7938	21.6706	21.0484	x	-1.87679	-1.2546	0.622189	Q9I3K8	Q9I3K8_PSEAE	unreviewed	PA1504	Probable transcriptional regulator	PA1504	216	GO:0000976 GO:0003700 GO:0006355 GO:0045892	DNA-binding transcription factor activity [GO:0003700]; transcription regulatory region sequence-specific DNA binding [GO:0000976]; negative regulation of transcription, DNA-templated [GO:0045892]; regulation of transcription, DNA-templated [GO:0006355]		PF08362 PF00440			pae:PA1504
928	PA1517		conserved hypothetical protein	Cytoplasmic [Class 3]	16.8132	19.3366	20.1424	x	-2.52342	-3.32927	-0.805852	Q9I3J6	Q9I3J6_PSEAE	unreviewed	PA1517	NodB homology domain-containing protein	PA1517	308	GO:0005975 GO:0016810	hydrolase activity, acting on carbon-nitrogen (but not peptide) bonds [GO:0016810]; carbohydrate metabolic process [GO:0005975]		PF01522			pae:PA1517
932	PA1523	xdhB	xanthine dehydrogenase	Cytoplasmic [Class 3]	15.0347	18.9954	19.4313	x	-3.96068	-4.39662	-0.43594	Q9I3J0	Q9I3J0_PSEAE	unreviewed	PA1523	Xanthine dehydrogenase	xdhB PA1523	799	GO:0016491 GO:0030151	molybdenum ion binding [GO:0030151]; oxidoreductase activity [GO:0016491]		PF01315 PF02738			pae:PA1523
934	PA1527		conserved hypothetical protein	Cytoplasmic [Class 3]	16.3974	19.6253	20.4059	x	-3.22788	-4.00848	-0.780605	Q9I3I6	Q9I3I6_PSEAE	unreviewed	PA1527	Chromosome partition protein Smc	smc PA1527	1162	GO:0003677 GO:0005524 GO:0005694 GO:0005737 GO:0006260 GO:0007062 GO:0016887 GO:0030261	chromosome [GO:0005694]; cytoplasm [GO:0005737]; ATP binding [GO:0005524]; ATPase activity [GO:0016887]; DNA binding [GO:0003677]; chromosome condensation [GO:0030261]; DNA replication [GO:0006260]; sister chromatid cohesion [GO:0007062]		PF02463			pae:PA1527
935	PA1528	zipA	cell division protein ZipA	Outer Membrane Vesicle [Class 1] ; Cytoplasmic Membrane [Class 3]	19.54	21.605	21.4345	x	-2.06504	-1.89444	0.170595	Q9I3I5	ZIPA_PSEAE	reviewed	PA1528	Cell division protein ZipA	zipA PA1528	289	GO:0000917 GO:0005887 GO:0032153 GO:0043093	cell division site [GO:0032153]; integral component of plasma membrane [GO:0005887]; division septum assembly [GO:0000917]; FtsZ-dependent cytokinesis [GO:0043093]		PF04354	TOPO_DOM 1; /note="Periplasmic"; /evidence="ECO:0000255|HAMAP-Rule:MF_00509"; TOPO_DOM 23..289; /note="Cytoplasmic"; /evidence="ECO:0000255|HAMAP-Rule:MF_00509"	TRANSMEM 2..22; /note="Helical"; /evidence="ECO:0000255|HAMAP-Rule:MF_00509"	pae:PA1528
936	PA1529	lig	DNA ligase	Cytoplasmic [Class 1] ; Cytoplasmic [Class 3]	17.3868	21.2606	21.6512	x	-3.8738	-4.26441	-0.390607	Q9I3I4	DNLJ_PSEAE	reviewed	PA1529	DNA ligase (EC 6.5.1.2) (Polydeoxyribonucleotide synthase [NAD(+)])	ligA PA1529	794	GO:0003911 GO:0005829 GO:0006260 GO:0006288 GO:0046872	cytosol [GO:0005829]; DNA ligase (NAD+) activity [GO:0003911]; metal ion binding [GO:0046872]; base-excision repair, DNA ligation [GO:0006288]; DNA replication [GO:0006260]		PF00533 PF01653 PF03120 PF03119 PF12826			pae:PA1529
939	PA1532	dnaX	DNA polymerase subunits gamma and tau	Cytoplasmic [Class 3]	19.5098	22.107	22.1863	x	-2.59721	-2.67656	-0.0793546	Q9I3I1	Q9I3I1_PSEAE	unreviewed	PA1532	DNA polymerase III subunit gamma/tau (EC 2.7.7.7)	dnaX PA1532	681	GO:0003677 GO:0003887 GO:0005524 GO:0006260 GO:0006261 GO:0043846	DNA polymerase III, clamp loader complex [GO:0043846]; ATP binding [GO:0005524]; DNA binding [GO:0003677]; DNA-directed DNA polymerase activity [GO:0003887]; DNA replication [GO:0006260]; DNA-dependent DNA replication [GO:0006261]		PF12169 PF12170			pae:PA1532
948	PA1546	hemN	oxygen-independent coproporphyrinogen III oxidase	Cytoplasmic [Class 1] ; Cytoplasmic [Class 3]	18.629	23.5517	24.5798	x	-4.92274	-5.95084	-1.02811	P77915	HEMN_PSEAE	reviewed	PA1546	Oxygen-independent coproporphyrinogen III oxidase (CPO) (EC 1.3.98.3) (Coproporphyrinogen III dehydrogenase) (CPDH)	hemN PA1546	460	GO:0004109 GO:0005737 GO:0006779 GO:0006782 GO:0046872 GO:0051539 GO:0051989	cytoplasm [GO:0005737]; 4 iron, 4 sulfur cluster binding [GO:0051539]; coproporphyrinogen dehydrogenase activity [GO:0051989]; coproporphyrinogen oxidase activity [GO:0004109]; metal ion binding [GO:0046872]; porphyrin-containing compound biosynthetic process [GO:0006779]; protoporphyrinogen IX biosynthetic process [GO:0006782]		PF06969 PF04055			pae:PA1546
950	PA1550		hypothetical protein	Outer Membrane Vesicle [Class 1] ; Unknown [Class 3]	17.4259	21.303	21.2003	x	-3.87709	-3.7744	0.102688	Q9I3G7	Q9I3G7_PSEAE	unreviewed	PA1550	Uncharacterized protein	PA1550	179	GO:0016021	integral component of membrane [GO:0016021]		PF05751		TRANSMEM 14..38; /note="Helical"; /evidence="ECO:0000256|SAM:Phobius"	pae:PA1550
951	PA1551		probable ferredoxin	Cytoplasmic Membrane [Class 3]	13.4063	18.1432	17.0217	x	-4.73695	-3.61547	1.12147	Q9I3G6	Q9I3G6_PSEAE	unreviewed	PA1551	Probable ferredoxin	PA1551	471	GO:0005737 GO:0016021 GO:0046872 GO:0051536	cytoplasm [GO:0005737]; integral component of membrane [GO:0016021]; iron-sulfur cluster binding [GO:0051536]; metal ion binding [GO:0046872]		PF13746 PF11614		TRANSMEM 42..62; /note="Helical"; /evidence="ECO:0000256|SAM:Phobius"; TRANSMEM 91..111; /note="Helical"; /evidence="ECO:0000256|SAM:Phobius"; TRANSMEM 164..183; /note="Helical"; /evidence="ECO:0000256|SAM:Phobius"; TRANSMEM 198..217; /note="Helical"; /evidence="ECO:0000256|SAM:Phobius"; TRANSMEM 338..358; /note="Helical"; /evidence="ECO:0000256|SAM:Phobius"	pae:PA1551
952	PA1552	ccoP1	Cytochrome c oxidase, cbb3-type, CcoP subunit	Outer Membrane Vesicle [Class 1] ; Unknown [Class 3]	20.4138	23.6075	21.9166	x	-3.19366	-1.50274	1.69092	Q9I3G5	Q9I3G5_PSEAE	unreviewed	PA1552	Cbb3-type cytochrome c oxidase subunit	ccoP1 PA1552	318	GO:0004129 GO:0005506 GO:0005886 GO:0006119 GO:0016021 GO:0020037 GO:0070469	integral component of membrane [GO:0016021]; plasma membrane [GO:0005886]; respirasome [GO:0070469]; cytochrome-c oxidase activity [GO:0004129]; heme binding [GO:0020037]; iron ion binding [GO:0005506]; oxidative phosphorylation [GO:0006119]		PF13442 PF14715		TRANSMEM 7..25; /note="Helical"; /evidence="ECO:0000256|SAM:Phobius"; TRANSMEM 57..76; /note="Helical"; /evidence="ECO:0000256|SAM:Phobius"	pae:PA1552
954	PA1554	ccoN1	Cytochrome c oxidase, cbb3-type, CcoN subunit	Cytoplasmic Membrane [Class 3]	19.9669	23.0242	21.8065	x	-3.05735	-1.83962	1.21773	Q9I3G3	Q9I3G3_PSEAE	unreviewed	PA1554	Cytochrome-c oxidase (EC 7.1.1.9)	ccoN1 PA1554	475	GO:0004129 GO:0006119 GO:0009060 GO:0015990 GO:0016021 GO:0020037 GO:0022904 GO:0045278 GO:0046872	integral component of membrane [GO:0016021]; plasma membrane respiratory chain complex IV [GO:0045278]; cytochrome-c oxidase activity [GO:0004129]; heme binding [GO:0020037]; metal ion binding [GO:0046872]; aerobic respiration [GO:0009060]; electron transport coupled proton transport [GO:0015990]; oxidative phosphorylation [GO:0006119]; respiratory electron transport chain [GO:0022904]		PF00115		TRANSMEM 18..42; /note="Helical"; /evidence="ECO:0000256|SAM:Phobius"; TRANSMEM 62..82; /note="Helical"; /evidence="ECO:0000256|SAM:Phobius"; TRANSMEM 94..114; /note="Helical"; /evidence="ECO:0000256|SAM:Phobius"; TRANSMEM 129..151; /note="Helical"; /evidence="ECO:0000256|SAM:Phobius"; TRANSMEM 163..183; /note="Helical"; /evidence="ECO:0000256|SAM:Phobius"; TRANSMEM 203..226; /note="Helical"; /ev…	pae:PA1554
955	PA1555	ccoP2	Cytochrome c oxidase, cbb3-type, CcoP subunit	Outer Membrane Vesicle [Class 1] ; Unknown [Class 3]	16.0146	22.3788	22.9052	x	-6.36426	-6.8906	-0.526333	Q9I3G2	Q9I3G2_PSEAE	unreviewed	PA1555	Cbb3-type cytochrome c oxidase subunit	ccoP2 PA1555	308	GO:0004129 GO:0005886 GO:0006119 GO:0016021 GO:0020037 GO:0046872 GO:0070469	integral component of membrane [GO:0016021]; plasma membrane [GO:0005886]; respirasome [GO:0070469]; cytochrome-c oxidase activity [GO:0004129]; heme binding [GO:0020037]; metal ion binding [GO:0046872]; oxidative phosphorylation [GO:0006119]		PF13442 PF14715		TRANSMEM 7..25; /note="Helical"; /evidence="ECO:0000256|SAM:Phobius"; TRANSMEM 57..76; /note="Helical"; /evidence="ECO:0000256|SAM:Phobius"	pae:PA1555
956	PA1555.1;PA1552.1	#N/A	#N/A	#N/A	18.7635	22.2192	21.9975	x	-3.4557	-3.23398	0.221718	E1JGJ7	E1JGJ7_PSEAE	unreviewed	PA1555.1	Cytochrome c oxidase, cbb3-type, CcoQ subunit	ccoQ2 PA1555.1	61	GO:0016021	integral component of membrane [GO:0016021]		PF05545		TRANSMEM 6..26; /note="Helical"; /evidence="ECO:0000256|SAM:Phobius"	pae:PA1555.1
957	PA1556	ccoO2	Cytochrome c oxidase, cbb3-type, CcoO subunit	Outer Membrane Vesicle [Class 1] ; Cytoplasmic [Class 3]	21.2225	23.6575	24.6652	x	-2.43503	-3.44276	-1.00772	Q9I3G1	Q9I3G1_PSEAE	unreviewed	PA1556	Cytochrome c oxidase, cbb3-type, CcoO subunit	ccoO2 PA1556	202	GO:0004129 GO:0016021 GO:0020037 GO:0046872	integral component of membrane [GO:0016021]; cytochrome-c oxidase activity [GO:0004129]; heme binding [GO:0020037]; metal ion binding [GO:0046872]		PF02433		TRANSMEM 12..34; /note="Helical"; /evidence="ECO:0000256|SAM:Phobius"	pae:PA1556
958	PA1557	ccoN2	Cytochrome c oxidase, cbb3-type, CcoN subunit	Cytoplasmic Membrane [Class 3]	16.3956	22.1796	22.5382	x	-5.78398	-6.14266	-0.358681	Q9I3G0	Q9I3G0_PSEAE	unreviewed	PA1557	Cytochrome-c oxidase (EC 7.1.1.9)	ccoN2 PA1557	475	GO:0004129 GO:0006119 GO:0009060 GO:0015990 GO:0016021 GO:0020037 GO:0022904 GO:0045278 GO:0046872	integral component of membrane [GO:0016021]; plasma membrane respiratory chain complex IV [GO:0045278]; cytochrome-c oxidase activity [GO:0004129]; heme binding [GO:0020037]; metal ion binding [GO:0046872]; aerobic respiration [GO:0009060]; electron transport coupled proton transport [GO:0015990]; oxidative phosphorylation [GO:0006119]; respiratory electron transport chain [GO:0022904]		PF00115		TRANSMEM 18..42; /note="Helical"; /evidence="ECO:0000256|SAM:Phobius"; TRANSMEM 62..82; /note="Helical"; /evidence="ECO:0000256|SAM:Phobius"; TRANSMEM 94..117; /note="Helical"; /evidence="ECO:0000256|SAM:Phobius"; TRANSMEM 129..151; /note="Helical"; /evidence="ECO:0000256|SAM:Phobius"; TRANSMEM 158..178; /note="Helical"; /evidence="ECO:0000256|SAM:Phobius"; TRANSMEM 204..226; /note="Helical"; /ev…	pae:PA1557
964	PA1570		probable transcriptional regulator	Cytoplasmic [Class 3]	17.0885	18.9684	18.8397	x	-1.87997	-1.75124	0.128725	Q9I3E7	Q9I3E7_PSEAE	unreviewed	PA1570	Probable transcriptional regulator	PA1570	293	GO:0000976 GO:0003700 GO:0006355	DNA-binding transcription factor activity [GO:0003700]; transcription regulatory region sequence-specific DNA binding [GO:0000976]; regulation of transcription, DNA-templated [GO:0006355]		PF00126 PF03466			pae:PA1570
967	PA1574		conserved hypothetical protein	Unknown [Class 3]	23.5859	24.5102	24.5837	x	-0.924299	-0.997839	-0.0735397	Q9I3E3	PPNP_PSEAE	reviewed	PA1574	Pyrimidine/purine nucleoside phosphorylase (EC 2.4.2.2) (Adenosine phosphorylase) (Cytidine phosphorylase) (Guanosine phosphorylase) (EC 2.4.2.15) (Inosine phosphorylase) (Thymidine phosphorylase) (EC 2.4.2.4) (Uridine phosphorylase) (EC 2.4.2.3) (Xanthosine phosphorylase)	ppnP PA1574	93	GO:0004731 GO:0004850 GO:0005829 GO:0009032 GO:0016154 GO:0047975	cytosol [GO:0005829]; guanosine phosphorylase activity [GO:0047975]; purine-nucleoside phosphorylase activity [GO:0004731]; pyrimidine-nucleoside phosphorylase activity [GO:0016154]; thymidine phosphorylase activity [GO:0009032]; uridine phosphorylase activity [GO:0004850]		PF06865			pae:PA1574
971	PA1580	gltA	citrate synthase	Cytoplasmic [Class 3]	22.8374	25.9427	25.6483	x	-3.10527	-2.81087	0.294399	P14165	CISY_PSEAE	reviewed	PA1580	Citrate synthase (EC 2.3.3.16)	gltA PA1580	428	GO:0004108 GO:0006099 GO:0036440 GO:0045239	tricarboxylic acid cycle enzyme complex [GO:0045239]; citrate (Si)-synthase activity [GO:0004108]; citrate synthase activity [GO:0036440]; tricarboxylic acid cycle [GO:0006099]		PF00285			pae:PA1580
972	PA1581	sdhC	succinate dehydrogenase (C subunit)	Cytoplasmic Membrane [Class 2] ; Outer Membrane Vesicle [Class 1] ; Cytoplasmic Membrane [Class 3]	20.2842	22.7887	23.0273	x	-2.5045	-2.74307	-0.238576	Q9I3D7	Q9I3D7_PSEAE	unreviewed	PA1581	Succinate dehydrogenase cytochrome b556 subunit	sdhC PA1581	128	GO:0000104 GO:0005886 GO:0006099 GO:0009055 GO:0016021 GO:0045281 GO:0046872	integral component of membrane [GO:0016021]; plasma membrane [GO:0005886]; succinate dehydrogenase complex [GO:0045281]; electron transfer activity [GO:0009055]; metal ion binding [GO:0046872]; succinate dehydrogenase activity [GO:0000104]; tricarboxylic acid cycle [GO:0006099]		PF01127		TRANSMEM 28..48; /note="Helical"; /evidence="ECO:0000256|SAM:Phobius"; TRANSMEM 68..87; /note="Helical"; /evidence="ECO:0000256|SAM:Phobius"; TRANSMEM 108..127; /note="Helical"; /evidence="ECO:0000256|SAM:Phobius"	pae:PA1581
973	PA1582	sdhD	succinate dehydrogenase (D subunit)	Cytoplasmic Membrane [Class 3]	22.5746	25.0523	24.7101	x	-2.47764	-2.13546	0.34218	Q9I3D6	Q9I3D6_PSEAE	unreviewed	PA1582	Succinate dehydrogenase hydrophobic membrane anchor subunit	sdhD PA1582	122	GO:0000104 GO:0005886 GO:0006099 GO:0009055 GO:0009060 GO:0016021 GO:0017004 GO:0020037 GO:0046872	integral component of membrane [GO:0016021]; plasma membrane [GO:0005886]; electron transfer activity [GO:0009055]; heme binding [GO:0020037]; metal ion binding [GO:0046872]; succinate dehydrogenase activity [GO:0000104]; aerobic respiration [GO:0009060]; cytochrome complex assembly [GO:0017004]; tricarboxylic acid cycle [GO:0006099]		PF01127		TRANSMEM 20..39; /note="Helical"; /evidence="ECO:0000256|SAM:Phobius"; TRANSMEM 59..79; /note="Helical"; /evidence="ECO:0000256|SAM:Phobius"; TRANSMEM 99..120; /note="Helical"; /evidence="ECO:0000256|SAM:Phobius"	pae:PA1582
974	PA1583	sdhA	succinate dehydrogenase (A subunit)	Outer Membrane Vesicle [Class 1] ; Cytoplasmic Membrane [Class 3]	23.9301	26.8666	26.8904	x	-2.93654	-2.96029	-0.0237484	Q9I3D5	Q9I3D5_PSEAE	unreviewed	PA1583	Succinate dehydrogenase flavoprotein subunit (EC 1.3.5.1)	sdhA PA1583	590	GO:0000104 GO:0005886 GO:0006099 GO:0008177 GO:0009055 GO:0009061 GO:0045282 GO:0050660	plasma membrane [GO:0005886]; plasma membrane succinate dehydrogenase complex [GO:0045282]; electron transfer activity [GO:0009055]; flavin adenine dinucleotide binding [GO:0050660]; succinate dehydrogenase (ubiquinone) activity [GO:0008177]; succinate dehydrogenase activity [GO:0000104]; anaerobic respiration [GO:0009061]; tricarboxylic acid cycle [GO:0006099]		PF00890 PF02910			pae:PA1583
975	PA1584	sdhB	succinate dehydrogenase (B subunit)	Outer Membrane Vesicle [Class 1] ; Cytoplasmic Membrane [Class 3]	25.4447	26.6776	26.5834	x	-1.23296	-1.13874	0.0942198	Q9I3D4	Q9I3D4_PSEAE	unreviewed	PA1584	Succinate dehydrogenase (B subunit)	sdhB PA1584	235	GO:0006099 GO:0009055 GO:0009060 GO:0022904 GO:0046872 GO:0051536 GO:0051537 GO:0051538 GO:0051539	2 iron, 2 sulfur cluster binding [GO:0051537]; 3 iron, 4 sulfur cluster binding [GO:0051538]; 4 iron, 4 sulfur cluster binding [GO:0051539]; electron transfer activity [GO:0009055]; iron-sulfur cluster binding [GO:0051536]; metal ion binding [GO:0046872]; aerobic respiration [GO:0009060]; respiratory electron transport chain [GO:0022904]; tricarboxylic acid cycle [GO:0006099]		PF13085			pae:PA1584
976	PA1585	sucA	2-oxoglutarate dehydrogenase (E1 subunit)	Outer Membrane Vesicle [Class 1] ; Cytoplasmic [Class 3]	22.1168	25.4181	25.5798	x	-3.30126	-3.463	-0.161737	Q9I3D3	Q9I3D3_PSEAE	unreviewed	PA1585	Oxoglutarate dehydrogenase (succinyl-transferring) (EC 1.2.4.2)	sucA PA1585	943	GO:0004591 GO:0005829 GO:0006099 GO:0030976 GO:0045252	cytosol [GO:0005829]; oxoglutarate dehydrogenase complex [GO:0045252]; oxoglutarate dehydrogenase (succinyl-transferring) activity [GO:0004591]; thiamine pyrophosphate binding [GO:0030976]; tricarboxylic acid cycle [GO:0006099]		PF16078 PF00676 PF16870 PF02779			pae:PA1585
979	PA1588	sucC	succinyl-CoA synthetase beta chain	Cytoplasmic [Class 3]	27.931	29.1234	28.6843	x	-1.19243	-0.753326	0.439108	P53593	SUCC_PSEAE	reviewed	PA1588	Succinate--CoA ligase [ADP-forming] subunit beta (EC 6.2.1.5) (Succinyl-CoA synthetase subunit beta) (SCS-beta)	sucC PA1588	388	GO:0000287 GO:0004550 GO:0004775 GO:0005524 GO:0005829 GO:0006099 GO:0006104 GO:0009142 GO:0042709 GO:0046777	cytosol [GO:0005829]; succinate-CoA ligase complex [GO:0042709]; ATP binding [GO:0005524]; magnesium ion binding [GO:0000287]; nucleoside diphosphate kinase activity [GO:0004550]; succinate-CoA ligase (ADP-forming) activity [GO:0004775]; nucleoside triphosphate biosynthetic process [GO:0009142]; protein autophosphorylation [GO:0046777]; succinyl-CoA metabolic process [GO:0006104]; tricarboxylic a…		PF08442 PF00549			pae:PA1588
986	PA1601		probable aldehyde dehydrogenase	Cytoplasmic Membrane [Class 2] ; Cytoplasmic Membrane [Class 3]	12.1672	14.8059	19.9506	x	-2.63864	-7.78334	-5.1447	Q9I3C0	Q9I3C0_PSEAE	unreviewed	PA1601	Probable aldehyde dehydrogenase	PA1601	748	GO:0016491	oxidoreductase activity [GO:0016491]		PF02738			pae:PA1601
987	PA1602		probable oxidoreductase	Cytoplasmic [Class 3]	NaN	15.0003	19.7628	OFF lowPi, ON high Pi	NaN	NaN	-4.76246	Q9I3B9	Q9I3B9_PSEAE	unreviewed	PA1602	Probable oxidoreductase	PA1602	163	GO:0009055 GO:0046872 GO:0051537	2 iron, 2 sulfur cluster binding [GO:0051537]; electron transfer activity [GO:0009055]; metal ion binding [GO:0046872]		PF00111 PF01799			pae:PA1602
993	PA1609	fabB	beta-ketoacyl-ACP synthase I	Cytoplasmic [Class 2] ; Cytoplasmic [Class 3]	25.117	27.0415	26.6917	x	-1.92451	-1.57471	0.349803	Q9I3B2	Q9I3B2_PSEAE	unreviewed	PA1609	Beta-ketoacyl-ACP synthase I	fabB PA1609	405	GO:0004315 GO:0005829 GO:0006633 GO:0006636	cytosol [GO:0005829]; 3-oxoacyl-[acyl-carrier-protein] synthase activity [GO:0004315]; fatty acid biosynthetic process [GO:0006633]; unsaturated fatty acid biosynthetic process [GO:0006636]		PF00109 PF02801			pae:PA1609
1009	PA1638		conserved hypothetical protein	Cytoplasmic [Class 3]	16.1688	17.9504	16.374	x	-1.78155	-0.205217	1.57633	Q9I387	GLSA_PSEAE	reviewed	PA1638	Glutaminase (EC 3.5.1.2)	glsA PA1638	302	GO:0004359 GO:0006537 GO:0006543	glutaminase activity [GO:0004359]; glutamate biosynthetic process [GO:0006537]; glutamine catabolic process [GO:0006543]		PF04960			pae:PA1638
1013	PA1642	selD	selenophosphate synthetase	Cytoplasmic [Class 3]	21.6995	23.4641	24.0125	x	-1.76465	-2.313	-0.548356	Q9I383	SELD_PSEAE	reviewed	PA1642	Selenide, water dikinase (EC 2.7.9.3) (Selenium donor protein) (Selenophosphate synthase)	selD PA1642	344	GO:0000287 GO:0004756 GO:0005524 GO:0005737 GO:0016260 GO:0070329	cytoplasm [GO:0005737]; ATP binding [GO:0005524]; magnesium ion binding [GO:0000287]; selenide, water dikinase activity [GO:0004756]; selenocysteine biosynthetic process [GO:0016260]; tRNA seleno-modification [GO:0070329]		PF00586 PF02769			pae:PA1642
1014	PA1643		conserved hypothetical protein	Cytoplasmic [Class 3]	17.9277	20.3444	21.3846	x	-2.41667	-3.45685	-1.04018	Q9I382	SELU_PSEAE	reviewed	PA1643	tRNA 2-selenouridine synthase (EC 2.9.1.3)	selU PA1643	369	GO:0002098 GO:0016765 GO:0043828	transferase activity, transferring alkyl or aryl (other than methyl) groups [GO:0016765]; tRNA 2-selenouridine synthase activity [GO:0043828]; tRNA wobble uridine modification [GO:0002098]					pae:PA1643
	PA1646		probable chemotaxis transducer	Cytoplasmic Membrane [Class 3]	13.5669	16.7245	16.6837	x	-3.15759	-3.11687	0.0407189	Q9I379	Q9I379_PSEAE	unreviewed	PA1646	Probable chemotaxis transducer	PA1646	652	GO:0007165 GO:0016021	integral component of membrane [GO:0016021]; signal transduction [GO:0007165]		PF00672 PF00015		TRANSMEM 20..43; /note="Helical"; /evidence="ECO:0000256|SAM:Phobius"; TRANSMEM 301..326; /note="Helical"; /evidence="ECO:0000256|SAM:Phobius"	pae:PA1646
1020	PA1654		probable aminotransferase	Cytoplasmic [Class 3]	21.2482	23.6623	22.2971	x	-2.41414	-1.04892	1.36523	Q9I371	Q9I371_PSEAE	unreviewed	PA1654	Probable aminotransferase	PA1654	388	GO:0008483 GO:0009058 GO:0030170 GO:1901605	pyridoxal phosphate binding [GO:0030170]; transaminase activity [GO:0008483]; alpha-amino acid metabolic process [GO:1901605]; biosynthetic process [GO:0009058]		PF00155			pae:PA1654
1030	PA1675		conserved hypothetical protein	Cytoplasmic [Class 3]	18.437	20.4412	18.696	x	-2.00419	-0.258998	1.74519	Q9I350	Q9I350_PSEAE	unreviewed	PA1675	Smr domain-containing protein	PA1675	185	GO:0004520	endodeoxyribonuclease activity [GO:0004520]		PF01713			pae:PA1675
1033	PA1678		probable DNA methylase	Cytoplasmic [Class 3]	21.5431	23.5709	23.4909	x	-2.02775	-1.94774	0.0800139	Q9I347	PRMB_PSEAE	reviewed	PA1678	50S ribosomal protein L3 glutamine methyltransferase (L3 MTase) (EC 2.1.1.298) (N5-glutamine methyltransferase PrmB)	prmB PA1678	304	GO:0003676 GO:0005829 GO:0009007 GO:0018364 GO:0036009	cytosol [GO:0005829]; nucleic acid binding [GO:0003676]; protein-glutamine N-methyltransferase activity [GO:0036009]; site-specific DNA-methyltransferase (adenine-specific) activity [GO:0009007]; peptidyl-glutamine methylation [GO:0018364]		PF05175			pae:PA1678
1034	PA1680		hypothetical protein	Unknown [Class 3]	17.2847	23.7496	23.2252	x	-6.46497	-5.94056	0.524411	Q9I345	Q9I345_PSEAE	unreviewed	PA1680	Hydrolase_4 domain-containing protein	PA1680	327				PF12146			pae:PA1680
1035	PA1681	aroC	chorismate synthase	Cytoplasmic [Class 3]	22.9419	24.2083	23.6705	x	-1.26636	-0.728528	0.537835	Q9I344	AROC_PSEAE	reviewed	PA1681	Chorismate synthase (CS) (EC 4.2.3.5) (5-enolpyruvylshikimate-3-phosphate phospholyase)	aroC PA1681	363	GO:0004107 GO:0005829 GO:0008652 GO:0009073 GO:0009423 GO:0010181	cytosol [GO:0005829]; chorismate synthase activity [GO:0004107]; FMN binding [GO:0010181]; aromatic amino acid family biosynthetic process [GO:0009073]; cellular amino acid biosynthetic process [GO:0008652]; chorismate biosynthetic process [GO:0009423]		PF01264			pae:PA1681
1041	PA1688		hypothetical protein	Cytoplasmic Membrane [Class 3]	NaN	18.2322	16.2417	OFF lowPi, ON high Pi	NaN	NaN	1.99044	G3XD03	G3XD03_PSEAE	unreviewed	PA1688	Str_synth domain-containing protein	PA1688	289	GO:0009058 GO:0016844	strictosidine synthase activity [GO:0016844]; biosynthetic process [GO:0009058]		PF03088			pae:PA1688
1042	PA1689		conserved hypothetical protein	Outer Membrane Vesicle [Class 1] ; Cytoplasmic Membrane [Class 3]	18.2824	20.3582	18.1022	x	-2.07584	0.180135	2.25597	Q9I338	Q9I338_PSEAE	unreviewed	PA1689	Sulfatase domain-containing protein	PA1689	700	GO:0005886 GO:0008484 GO:0016021 GO:0046872	integral component of membrane [GO:0016021]; plasma membrane [GO:0005886]; metal ion binding [GO:0046872]; sulfuric ester hydrolase activity [GO:0008484]		PF00884		TRANSMEM 24..48; /note="Helical"; /evidence="ECO:0000256|SAM:Phobius"; TRANSMEM 75..94; /note="Helical"; /evidence="ECO:0000256|SAM:Phobius"; TRANSMEM 101..121; /note="Helical"; /evidence="ECO:0000256|SAM:Phobius"; TRANSMEM 146..168; /note="Helical"; /evidence="ECO:0000256|SAM:Phobius"; TRANSMEM 200..218; /note="Helical"; /evidence="ECO:0000256|SAM:Phobius"	pae:PA1689
1055	PA1714	exsD	ExsD	Cytoplasmic [Class 1] ; Cytoplasmic [Class 3]	16.6759	19.9379	22.9468	x	-3.26201	-6.27094	-3.00893	Q9I321	EXSD_PSEAE	reviewed	PA1714	Transcriptional antiactivator ExsD	exsD PA1714	276	GO:0032091 GO:0043392 GO:0045892 GO:0050709 GO:0071277	cellular response to calcium ion [GO:0071277]; negative regulation of DNA binding [GO:0043392]; negative regulation of protein binding [GO:0032091]; negative regulation of protein secretion [GO:0050709]; negative regulation of transcription, DNA-templated [GO:0045892]		PF16806			pae:PA1714
1062	PA1726	bglX	BglX	Periplasmic [Class 2] ; Periplasmic [Class 3]	17.1615	19.3856	11.8746	x	-2.22413	5.28686	7.51099	Q9I311	Q9I311_PSEAE	unreviewed	PA1726	Periplasmic beta-glucosidase	bglX PA1726	764	GO:0008422 GO:0009251	beta-glucosidase activity [GO:0008422]; glucan catabolic process [GO:0009251]		PF14310 PF00933 PF01915			pae:PA1726
1070	PA1737		probable 3-hydroxyacyl-CoA dehydrogenase	Cytoplasmic [Class 3]	15.9243	17.7913	15.9752	x	-1.86696	-0.0509227	1.81604	Q9I300	Q9I300_PSEAE	unreviewed	PA1737	3-hydroxyacyl-CoA dehydrogenase (EC 1.1.1.35)	PA1737	714	GO:0004300 GO:0006635 GO:0016509 GO:0070403	enoyl-CoA hydratase activity [GO:0004300]; long-chain-3-hydroxyacyl-CoA dehydrogenase activity [GO:0016509]; NAD+ binding [GO:0070403]; fatty acid beta-oxidation [GO:0006635]		PF00725 PF02737 PF00378			pae:PA1737
1072	PA1741		hypothetical protein	Cytoplasmic [Class 3]	16.2162	18.7293	19.7656	x	-2.51315	-3.54941	-1.03626	Q9I2Z6	Q9I2Z6_PSEAE	unreviewed	PA1741	Glutaredoxin domain-containing protein	PA1741	123	GO:0006749 GO:0015035	protein disulfide oxidoreductase activity [GO:0015035]; glutathione metabolic process [GO:0006749]		PF13417			pae:PA1741
1077	PA1750		phospho-2-dehydro-3-deoxyheptonate aldolase	Cytoplasmic [Class 1] ; Cytoplasmic [Class 3]	24.4603	25.8665	25.465	x	-1.4062	-1.00465	0.401545	Q9I2Y7	Q9I2Y7_PSEAE	unreviewed	PA1750	Phospho-2-dehydro-3-deoxyheptonate aldolase (EC 2.5.1.54)	PA1750	358	GO:0003849 GO:0005737 GO:0008652 GO:0009073 GO:0009423	cytoplasm [GO:0005737]; 3-deoxy-7-phosphoheptulonate synthase activity [GO:0003849]; aromatic amino acid family biosynthetic process [GO:0009073]; cellular amino acid biosynthetic process [GO:0008652]; chorismate biosynthetic process [GO:0009423]		PF00793			pae:PA1750
1083	PA1757	thrH	homoserine kinase	Cytoplasmic [Class 1] ; Cytoplasmic [Class 3]	22.1074	23.2173	22.3748	x	-1.10997	-0.267384	0.842581	Q9I2Y2	THRH_PSEAE	reviewed	PA1757	Phosphoserine phosphatase ThrH (PSP) (PSPase) (EC 3.1.3.3)	thrH PA1757	205	GO:0000287 GO:0004647 GO:0005737 GO:0006564 GO:0009088 GO:0016310 GO:0016311 GO:0036424 GO:0036425 GO:0043899 GO:0046654 GO:0046820	cytoplasm [GO:0005737]; 4-amino-4-deoxychorismate synthase activity [GO:0046820]; D-phosphoserine phosphatase activity [GO:0036425]; L-phosphoserine phosphatase activity [GO:0036424]; magnesium ion binding [GO:0000287]; phosphoserine phosphatase activity [GO:0004647]; phosphoserine:homoserine phosphotransferase activity [GO:0043899]; dephosphorylation [GO:0016311]; L-serine biosynthetic process […					pae:PA1757
1085	PA1759		probable transcriptional regulator	Unknown (This protein may have multiple localization sites) [Class 3]	NaN	14.7422	NaN	OFF lowPi, ON high Pi	NaN	NaN	NaN	Q9I2Y0	Q9I2Y0_PSEAE	unreviewed	PA1759	Probable transcriptional regulator	PA1759	901	GO:0003677 GO:0006355	DNA binding [GO:0003677]; regulation of transcription, DNA-templated [GO:0006355]		PF00196 PF17874			pae:PA1759
1086	PA1760		probable transcriptional regulator	Cytoplasmic [Class 3]	11.2794	13.6572	NaN	x	-2.3778	NaN	NaN	Q9I2X9	Q9I2X9_PSEAE	unreviewed	PA1760	Probable transcriptional regulator	PA1760	907	GO:0003677 GO:0006355	DNA binding [GO:0003677]; regulation of transcription, DNA-templated [GO:0006355]		PF13191 PF00196 PF17874			pae:PA1760
1087	PA1766		hypothetical protein	Cytoplasmic [Class 3]	22.0742	23.2141	22.6791	x	-1.13995	-0.604891	0.535059	Q9I2X3	Q9I2X3_PSEAE	unreviewed	PA1766	ATP-grasp domain-containing protein	PA1766	327	GO:0005524 GO:0005737 GO:0009432 GO:0016879 GO:0018169 GO:0018410 GO:0046872	cytoplasm [GO:0005737]; ATP binding [GO:0005524]; ligase activity, forming carbon-nitrogen bonds [GO:0016879]; metal ion binding [GO:0046872]; ribosomal S6-glutamic acid ligase activity [GO:0018169]; C-terminal protein amino acid modification [GO:0018410]; SOS response [GO:0009432]		PF14397			pae:PA1766
1088	PA1767		hypothetical protein	Outer Membrane Vesicle [Class 1] ; Cytoplasmic Membrane [Class 3]	17.0244	20.4581	18.836	x	-3.43363	-1.81157	1.62207	Q9I2X2	Q9I2X2_PSEAE	unreviewed	PA1767	Uncharacterized protein	PA1767	508	GO:0016021	integral component of membrane [GO:0016021]		PF14402 PF14400		TRANSMEM 6..28; /note="Helical"; /evidence="ECO:0000256|SAM:Phobius"; TRANSMEM 316..336; /note="Helical"; /evidence="ECO:0000256|SAM:Phobius"; TRANSMEM 356..376; /note="Helical"; /evidence="ECO:0000256|SAM:Phobius"; TRANSMEM 388..407; /note="Helical"; /evidence="ECO:0000256|SAM:Phobius"; TRANSMEM 413..432; /note="Helical"; /evidence="ECO:0000256|SAM:Phobius"; TRANSMEM 444..461; /note="Helical"; /…	pae:PA1767
1091	PA1770	ppsA	phosphoenolpyruvate synthase	Cytoplasmic [Class 3]	23.4414	25.7396	25.6301	x	-2.29828	-2.18874	0.109547	Q9I2W9	Q9I2W9_PSEAE	unreviewed	PA1770	Phosphoenolpyruvate synthase (PEP synthase) (EC 2.7.9.2) (Pyruvate, water dikinase)	ppsA PA1770	791	GO:0005524 GO:0006090 GO:0006094 GO:0008986 GO:0046872	ATP binding [GO:0005524]; metal ion binding [GO:0046872]; pyruvate, water dikinase activity [GO:0008986]; gluconeogenesis [GO:0006094]; pyruvate metabolic process [GO:0006090]		PF00391 PF02896 PF01326			pae:PA1770
1092	PA1771	estX	EstX	Unknown [Class 3]	NaN	18.7245	18.0084	OFF lowPi, ON high Pi	NaN	NaN	0.716024	Q9I2W8	Q9I2W8_PSEAE	unreviewed	PA1771	EstX	estX PA1771	336				PF12697			pae:PA1771
1095	PA1775	cmpX	conserved cytoplasmic membrane protein, CmpX protein	Outer Membrane Vesicle [Class 1] ; Cytoplasmic Membrane [Class 3]	17.3685	20.3413	19.7237	x	-2.97282	-2.35528	0.617542	G3XCV6	G3XCV6_PSEAE	unreviewed	PA1775	Conserved cytoplasmic membrane protein, CmpX protein	cmpX PA1775	274	GO:0016021 GO:0055085	integral component of membrane [GO:0016021]; transmembrane transport [GO:0055085]		PF00924 PF05552		TRANSMEM 24..49; /note="Helical"; /evidence="ECO:0000256|SAM:Phobius"; TRANSMEM 70..98; /note="Helical"; /evidence="ECO:0000256|SAM:Phobius"; TRANSMEM 118..141; /note="Helical"; /evidence="ECO:0000256|SAM:Phobius"; TRANSMEM 162..179; /note="Helical"; /evidence="ECO:0000256|SAM:Phobius"; TRANSMEM 185..207; /note="Helical"; /evidence="ECO:0000256|SAM:Phobius"	pae:PA1775
1097	PA1777	oprF	Major porin and structural outer membrane porin OprF precursor	Outer Membrane [Class 1] ; Outer Membrane Vesicle [Class 1] ; Periplasmic [Class 1] ; Outer Membrane [Class 3]	24.9808	26.1869	25.6004	x	-1.20616	-0.619596	0.586559	P13794	PORF_PSEAE	reviewed	PA1777	Outer membrane porin F	oprF PA1777	350	GO:0001851 GO:0005509 GO:0006811 GO:0008360 GO:0009279 GO:0015288 GO:0019867 GO:0044406 GO:0046930	cell outer membrane [GO:0009279]; outer membrane [GO:0019867]; pore complex [GO:0046930]; calcium ion binding [GO:0005509]; complement component C3b binding [GO:0001851]; porin activity [GO:0015288]; adhesion of symbiont to host [GO:0044406]; ion transport [GO:0006811]; regulation of cell shape [GO:0008360]		PF00691 PF05736			pae:PA1777
1099	PA1787	acnB	aconitate hydratase 2	Outer Membrane Vesicle [Class 1] ; Cytoplasmic [Class 3]	23.4521	26.4913	26.5176	x	-3.03918	-3.06551	-0.0263303	Q9I2V5	ACNB_PSEAE	reviewed	PA1787	Aconitate hydratase B (ACN) (Aconitase) (EC 4.2.1.3) ((2R,3S)-2-methylisocitrate dehydratase) ((2S,3R)-3-hydroxybutane-1,2,3-tricarboxylate dehydratase) (2-methyl-cis-aconitate hydratase) (EC 4.2.1.99) (Iron-responsive protein-like) (IRP-like) (RNA-binding protein)	acnB PA1787	869	GO:0003729 GO:0003730 GO:0003994 GO:0005829 GO:0006099 GO:0019629 GO:0046872 GO:0047456 GO:0047780 GO:0051539	cytosol [GO:0005829]; 2-methylisocitrate dehydratase activity [GO:0047456]; 4 iron, 4 sulfur cluster binding [GO:0051539]; aconitate hydratase activity [GO:0003994]; citrate dehydratase activity [GO:0047780]; metal ion binding [GO:0046872]; mRNA 3'-UTR binding [GO:0003730]; mRNA binding [GO:0003729]; propionate catabolic process, 2-methylcitrate cycle [GO:0019629]; tricarboxylic acid cycle [GO:00…		PF00330 PF06434 PF11791			pae:PA1787
1102	PA1790		hypothetical protein	Cytoplasmic [Class 3]	17.0248	21.2746	21.7432	x	-4.24979	-4.71833	-0.46854	Q9I2V2	Q9I2V2_PSEAE	unreviewed	PA1790	Uncharacterized protein	PA1790	207	GO:0045301 GO:0046872	metal ion binding [GO:0046872]; tRNA-(2-methylthio-N-6-(cis-hydroxy)isopentenyl adenosine)-hydroxylase activity [GO:0045301]		PF06175			pae:PA1790
1103	PA1791		hypothetical protein	Outer Membrane Vesicle [Class 1] ; Unknown [Class 3]	21.9341	23.6542	21.5461	x	-1.72011	0.387978	2.10809	Q9I2V1	Q9I2V1_PSEAE	unreviewed	PA1791	PHB domain-containing protein	PA1791	443	GO:0016021	integral component of membrane [GO:0016021]		PF01145		TRANSMEM 12..32; /note="Helical"; /evidence="ECO:0000256|SAM:Phobius"	pae:PA1791
1104	PA1792		conserved hypothetical protein	Cytoplasmic [Class 3]	17.0524	19.1742	18.8819	x	-2.12182	-1.82946	0.292368	Q9I2V0	LPXH_PSEAE	reviewed	PA1792	UDP-2,3-diacylglucosamine hydrolase (EC 3.6.1.54) (UDP-2,3-diacylglucosamine diphosphatase)	lpxH PA1792	240	GO:0005737 GO:0008758 GO:0009245 GO:0019897 GO:0030145 GO:0051861	cytoplasm [GO:0005737]; extrinsic component of plasma membrane [GO:0019897]; glycolipid binding [GO:0051861]; manganese ion binding [GO:0030145]; UDP-2,3-diacylglucosamine hydrolase activity [GO:0008758]; lipid A biosynthetic process [GO:0009245]		PF00149			pae:PA1792
1106	PA1794	glnS	glutaminyl-tRNA synthetase	Cytoplasmic [Class 3]	21.129	24.0527	24.894	x	-2.92369	-3.765	-0.841316	Q9I2U8	SYQ_PSEAE	reviewed	PA1794	Glutamine--tRNA ligase (EC 6.1.1.18) (Glutaminyl-tRNA synthetase) (GlnRS)	glnS PA1794	556	GO:0004819 GO:0005524 GO:0005829 GO:0006424 GO:0006425	cytosol [GO:0005829]; ATP binding [GO:0005524]; glutamine-tRNA ligase activity [GO:0004819]; glutaminyl-tRNA aminoacylation [GO:0006425]; glutamyl-tRNA aminoacylation [GO:0006424]		PF00749 PF03950			pae:PA1794
1108	PA1796	folD	5,10-methylene-tetrahydrofolate dehydrogenase / cyclohydrolase	Cytoplasmic [Class 3]	22.3304	23.5025	23.7055	x	-1.17211	-1.37506	-0.202953	Q9I2U6	FOLD_PSEAE	reviewed	PA1796	Bifunctional protein FolD [Includes: Methylenetetrahydrofolate dehydrogenase (EC 1.5.1.5); Methenyltetrahydrofolate cyclohydrolase (EC 3.5.4.9)]	folD PA1796	284	GO:0000105 GO:0004477 GO:0004488 GO:0005829 GO:0006164 GO:0009086 GO:0035999	cytosol [GO:0005829]; methenyltetrahydrofolate cyclohydrolase activity [GO:0004477]; methylenetetrahydrofolate dehydrogenase (NADP+) activity [GO:0004488]; histidine biosynthetic process [GO:0000105]; methionine biosynthetic process [GO:0009086]; purine nucleotide biosynthetic process [GO:0006164]; tetrahydrofolate interconversion [GO:0035999]		PF00763 PF02882			pae:PA1796
1109	PA1799	parR	two-component response regulator, ParR	Cytoplasmic [Class 2] ; Cytoplasmic [Class 3]	19.1073	20.7397	20.2215	x	-1.63247	-1.11423	0.518238	Q9I2U3	Q9I2U3_PSEAE	unreviewed	PA1799	Two-component response regulator, ParR	parR PA1799	235	GO:0000156 GO:0000976 GO:0001216 GO:0005829 GO:0032993 GO:0071073	cytosol [GO:0005829]; protein-DNA complex [GO:0032993]; DNA-binding transcription activator activity [GO:0001216]; phosphorelay response regulator activity [GO:0000156]; transcription regulatory region sequence-specific DNA binding [GO:0000976]; positive regulation of phospholipid biosynthetic process [GO:0071073]		PF00072 PF00486			pae:PA1799
1110	PA1800	tig	trigger factor	Outer Membrane Vesicle [Class 1] ; Cytoplasmic [Class 3]	27.4174	28.4303	28.7842	x	-1.01283	-1.36679	-0.353961	Q9I2U2	TIG_PSEAE	reviewed	PA1800	Trigger factor (TF) (EC 5.2.1.8) (PPIase)	tig PA1800	436	GO:0003755 GO:0005737 GO:0007049 GO:0015031 GO:0043022 GO:0043335 GO:0044183 GO:0051083 GO:0051301 GO:0061077	cytoplasm [GO:0005737]; peptidyl-prolyl cis-trans isomerase activity [GO:0003755]; protein folding chaperone [GO:0044183]; ribosome binding [GO:0043022]; 'de novo' cotranslational protein folding [GO:0051083]; cell cycle [GO:0007049]; cell division [GO:0051301]; chaperone-mediated protein folding [GO:0061077]; protein transport [GO:0015031]; protein unfolding [GO:0043335]		PF00254 PF05698 PF05697			pae:PA1800
1112	PA1802	clpX	ClpX	Cytoplasmic [Class 3]	24.7455	26.01	26.2995	x	-1.26441	-1.55391	-0.289502	Q9I2U0	CLPX_PSEAE	reviewed	PA1802	ATP-dependent Clp protease ATP-binding subunit ClpX	clpX PA1802	426	GO:0005524 GO:0006457 GO:0006508 GO:0008270 GO:0016887 GO:0030163 GO:0046983 GO:0051082 GO:0051301	ATP binding [GO:0005524]; ATPase activity [GO:0016887]; protein dimerization activity [GO:0046983]; unfolded protein binding [GO:0051082]; zinc ion binding [GO:0008270]; cell division [GO:0051301]; protein catabolic process [GO:0030163]; protein folding [GO:0006457]; proteolysis [GO:0006508]		PF07724 PF10431 PF06689			pae:PA1802
1113	PA1803	lon	Lon protease	Cytoplasmic [Class 2] ; Cytoplasmic [Class 3]	20.5864	23.4533	23.8086	x	-2.86683	-3.22214	-0.355311	Q9I2T9	Q9I2T9_PSEAE	unreviewed	PA1803	Lon protease (EC 3.4.21.53) (ATP-dependent protease La)	lon PA1803	798	GO:0004176 GO:0004252 GO:0005524 GO:0005737 GO:0006515 GO:0009405 GO:0030254 GO:0034605 GO:0042493 GO:0043107 GO:0043565 GO:0044010 GO:0071236 GO:0071977 GO:0071978	cytoplasm [GO:0005737]; ATP binding [GO:0005524]; ATP-dependent peptidase activity [GO:0004176]; sequence-specific DNA binding [GO:0043565]; serine-type endopeptidase activity [GO:0004252]; bacterial-type flagellum-dependent swarming motility [GO:0071978]; bacterial-type flagellum-dependent swimming motility [GO:0071977]; cellular response to antibiotic [GO:0071236]; cellular response to heat [GO…		PF00004 PF05362 PF02190			pae:PA1803
1115	PA1805	ppiD	peptidyl-prolyl cis-trans isomerase D	Outer Membrane Vesicle [Class 1] ; Cytoplasmic Membrane [Class 3]	23.6877	24.6578	24.6571	x	-0.970032	-0.969336	0.000696182	Q9I2T8	Q9I2T8_PSEAE	unreviewed	PA1805	Peptidyl-prolyl cis-trans isomerase D	ppiD PA1805	621	GO:0003755 GO:0016021	integral component of membrane [GO:0016021]; peptidyl-prolyl cis-trans isomerase activity [GO:0003755]				TRANSMEM 12..30; /note="Helical"; /evidence="ECO:0000256|SAM:Phobius"	pae:PA1805
1117	PA1807	nppD	NppD	Cytoplasmic Membrane [Class 2] ; Outer Membrane Vesicle [Class 1] ; Cytoplasmic Membrane [Class 3]	17.0937	19.7802	19.4771	x	-2.68652	-2.38339	0.303134	Q9I2T7	Q9I2T7_PSEAE	unreviewed	PA1807	Probable ATP-binding component of ABC transporter	PA1807	536	GO:0005524 GO:0005886 GO:0006857 GO:0022857 GO:0035672 GO:0035673 GO:0042626 GO:0055085	plasma membrane [GO:0005886]; ATP binding [GO:0005524]; ATPase-coupled transmembrane transporter activity [GO:0042626]; oligopeptide transmembrane transporter activity [GO:0035673]; transmembrane transporter activity [GO:0022857]; oligopeptide transmembrane transport [GO:0035672]; oligopeptide transport [GO:0006857]; transmembrane transport [GO:0055085]		PF00005 PF08352			pae:PA1807
1121	PA1812	mltD	membrane-bound lytic murein transglycosylase D precursor	Unknown [Class 3]	12.2885	16.5048	17.5803	x	-4.21628	-5.29185	-1.07556	Q9I2T2	Q9I2T2_PSEAE	unreviewed	PA1812	Membrane-bound lytic murein transglycosylase D	mltD PA1812	534	GO:0000270 GO:0008932 GO:0016020	membrane [GO:0016020]; lytic endotransglycosylase activity [GO:0008932]; peptidoglycan metabolic process [GO:0000270]		PF01476 PF06474 PF01464			pae:PA1812
1124	PA1816	dnaQ	DNA polymerase III, epsilon chain	Cytoplasmic [Class 3]	21.4784	22.4313	22.7708	x	-0.952933	-1.29242	-0.33949	G3XD54	G3XD54_PSEAE	unreviewed	PA1816	DNA polymerase III subunit epsilon (EC 2.7.7.7)	dnaQ PA1816	246	GO:0003677 GO:0003887 GO:0005829 GO:0008408 GO:0045004 GO:0046872	cytosol [GO:0005829]; 3'-5' exonuclease activity [GO:0008408]; DNA binding [GO:0003677]; DNA-directed DNA polymerase activity [GO:0003887]; metal ion binding [GO:0046872]; DNA replication proofreading [GO:0045004]		PF00929			pae:PA1816
1126	PA1818	cadA	lysine decarboxylase	Cytoplasmic [Class 3]	16.6934	19.0733	19.4405	x	-2.37991	-2.74713	-0.367217	Q9I2S7	LDCA_PSEAE	reviewed	PA1818	Lysine decarboxylase LdcA (EC 4.1.1.18)	ldcA PA1818	751	GO:0005737 GO:0006520 GO:0008923 GO:0009405	cytoplasm [GO:0005737]; lysine decarboxylase activity [GO:0008923]; cellular amino acid metabolic process [GO:0006520]; pathogenesis [GO:0009405]		PF01276 PF03711 PF03709			pae:PA1818
1129	PA1822	fimL	hypothetical protein	Cytoplasmic [Class 3]	18.2268	21.5926	22.0819	x	-3.36575	-3.85513	-0.489379	Q9I2S3	FIML_PSEAE	reviewed	PA1822	Scaffold protein FimL	fimL PA1822	562	GO:0000160 GO:0005737	cytoplasm [GO:0005737]; phosphorelay signal transduction system [GO:0000160]					pae:PA1822
1141	PA1838	cysI	sulfite reductase	Cytoplasmic [Class 3]	20.9136	25.0373	23.8837	x	-4.12364	-2.97011	1.15353	Q9I2Q7	Q9I2Q7_PSEAE	unreviewed	PA1838	Sulfite reductase	cysI PA1838	552	GO:0000103 GO:0009337 GO:0009970 GO:0016002 GO:0020037 GO:0046872 GO:0050311 GO:0051539	sulfite reductase complex (NADPH) [GO:0009337]; 4 iron, 4 sulfur cluster binding [GO:0051539]; heme binding [GO:0020037]; metal ion binding [GO:0046872]; sulfite reductase (ferredoxin) activity [GO:0050311]; sulfite reductase activity [GO:0016002]; cellular response to sulfate starvation [GO:0009970]; sulfate assimilation [GO:0000103]		PF01077 PF03460			pae:PA1838
1145	PA1843	metH	methionine synthase	Cytoplasmic [Class 3]	17.8989	21.3836	19.6114	x	-3.48466	-1.71248	1.77219	Q9I2Q2	METH_PSEAE	reviewed	PA1843	Methionine synthase (EC 2.1.1.13) (5-methyltetrahydrofolate--homocysteine methyltransferase) (Methionine synthase, vitamin-B12 dependent) (MS)	metH PA1843	1234	GO:0005829 GO:0008270 GO:0008705 GO:0031419 GO:0032259 GO:0042558	cytosol [GO:0005829]; cobalamin binding [GO:0031419]; methionine synthase activity [GO:0008705]; zinc ion binding [GO:0008270]; methylation [GO:0032259]; pteridine-containing compound metabolic process [GO:0042558]		PF02310 PF02607 PF02965 PF00809 PF02574			pae:PA1843
1148	PA1846	cti	cis/trans isomerase	Unknown [Class 3]	13.4289	17.9538	19.0548	x	-4.52496	-5.62591	-1.10095	Q9I2P9	Q9I2P9_PSEAE	unreviewed	PA1846	Cis/trans isomerase	cti PA1846	762	GO:0009055 GO:0016853 GO:0020037 GO:0046872	electron transfer activity [GO:0009055]; heme binding [GO:0020037]; isomerase activity [GO:0016853]; metal ion binding [GO:0046872]		PF06934			pae:PA1846
1150	PA1852		hypothetical protein	Unknown [Class 3]	19.0204	20.5602	21.311	x	-1.53982	-2.29067	-0.750852	Q9I2P3	Q9I2P3_PSEAE	unreviewed	PA1852	Uncharacterized protein	PA1852	91							pae:PA1852
1169	PA1896		hypothetical protein	Cytoplasmic [Class 3]	12.4195	16.406	14.6311	x	-3.98649	-2.21159	1.7749	Q9I2K1	Q9I2K1_PSEAE	unreviewed	PA1896	Uncharacterized protein	PA1896	389							pae:PA1896
1178	PA1923		hypothetical protein	Unknown (This protein may have multiple localization sites) [Class 3]	15.8723	19.1033	17.9692	x	-3.23099	-2.09687	1.13412	Q9I2I1	Q9I2I1_PSEAE	unreviewed	PA1923	Uncharacterized protein	PA1923	1281	GO:0009058 GO:0016021	integral component of membrane [GO:0016021]; biosynthetic process [GO:0009058]		PF02514		TRANSMEM 1250..1267; /note="Helical"; /evidence="ECO:0000256|SAM:Phobius"	pae:PA1923
1179	PA1926		Uncharacterized protein	Cytoplasmic [Class 3]	NaN	17.2504	18.3651	OFF lowPi, ON high Pi	NaN	NaN	-1.11479	Q9I2H8	Q9I2H8_PSEAE	unreviewed	PA1926	YcaO domain-containing protein	PA1926	616				PF02624 PF18381			pae:PA1926
1180	PA1927	metE	5-methyltetrahydropteroyltriglutamate-homocysteine S-methyltransferase	Cytoplasmic [Class 3]	15.5393	19.8974	NaN	x	-4.35817	NaN	NaN	P57703	METE_PSEAE	reviewed	PA1927	5-methyltetrahydropteroyltriglutamate--homocysteine methyltransferase (EC 2.1.1.14) (Cobalamin-independent methionine synthase) (Methionine synthase, vitamin-B12 independent isozyme)	metE PA1927	766	GO:0003871 GO:0008270 GO:0009086 GO:0032259	5-methyltetrahydropteroyltriglutamate-homocysteine S-methyltransferase activity [GO:0003871]; zinc ion binding [GO:0008270]; methionine biosynthetic process [GO:0009086]; methylation [GO:0032259]		PF08267 PF01717			pae:PA1927
1184	PA1939		hypothetical protein	Cytoplasmic [Class 3]	17.5016	19.5889	18.4573	x	-2.0873	-0.95566	1.13164	Q9I2G5	Q9I2G5_PSEAE	unreviewed	PA1939	AAA_15 domain-containing protein	PA1939	665				PF13175			pae:PA1939
1196	PA1964		probable ATP-binding component of ABC transporter	Cytoplasmic [Class 3]	16.3718	22.3478	23.2166	x	-5.97603	-6.84484	-0.868811	Q9I2E0	Q9I2E0_PSEAE	unreviewed	PA1964	Probable ATP-binding component of ABC transporter	PA1964	521	GO:0005524	ATP binding [GO:0005524]		PF00005 PF12848			pae:PA1964
1197	PA1965		hypothetical protein	Unknown [Class 3]	16.8616	18.8839	17.9895	x	-2.02225	-1.12786	0.894391	Q9I2D9	Q9I2D9_PSEAE	unreviewed	PA1965	Uncharacterized protein	PA1965	111							pae:PA1965
1207	PA1997		probable AMP-binding enzyme	Cytoplasmic [Class 3]	15.3723	17.76	15.7882	x	-2.3877	-0.415934	1.97176	Q9I2B2	Q9I2B2_PSEAE	unreviewed	PA1997	Probable AMP-binding enzyme	PA1997	651	GO:0005829 GO:0006629 GO:0030729	cytosol [GO:0005829]; acetoacetate-CoA ligase activity [GO:0030729]; lipid metabolic process [GO:0006629]		PF16177 PF00501			pae:PA1997
1208	PA1998	dhcR	transcriptional regulator, DhcR	Cytoplasmic [Class 2] ; Cytoplasmic [Class 3]	14.7902	18.5829	16.7808	x	-3.79271	-1.99063	1.80208	Q9I2B1	Q9I2B1_PSEAE	unreviewed	PA1998	DhcR, transcriptional regulator	dhcR PA1998	306	GO:0000986 GO:0003700 GO:0005829 GO:0006355 GO:0009896	cytosol [GO:0005829]; bacterial-type cis-regulatory region sequence-specific DNA binding [GO:0000986]; DNA-binding transcription factor activity [GO:0003700]; positive regulation of catabolic process [GO:0009896]; regulation of transcription, DNA-templated [GO:0006355]		PF00126 PF03466			pae:PA1998
1217	PA2010	hmgR	HmgR	Cytoplasmic [Class 3]	18.4102	19.7454	18.1671	x	-1.33518	0.243098	1.57828	Q9I2A1	Q9I2A1_PSEAE	unreviewed	PA2010	Probable transcriptional regulator	PA2010	267	GO:0003677 GO:0003700 GO:0045892	DNA binding [GO:0003677]; DNA-binding transcription factor activity [GO:0003700]; negative regulation of transcription, DNA-templated [GO:0045892]		PF09339 PF01614			pae:PA2010
1218	PA2011	liuE	3-hydroxy-3-methylglutaryl-CoA lyase	Cytoplasmic [Class 3]	18.4582	19.7209	19.3627	x	-1.26276	-0.904585	0.358177	Q9I2A0	LIUE_PSEAE	reviewed	PA2011	3-hydroxy-3-isohexenylglutaryl-CoA/hydroxy-methylglutaryl-CoA lyase (HIHG-CoA lyase) (HMG-CoA lyase) (EC 4.1.3.26) (EC 4.1.3.4) ((S)-3-hydroxy-3-methylglutaryl-CoA acetoacetate-lyase) (3-hydroxy-3-(4-methylpent-3-en-1-yl)glutaryl-CoA acetate-lyase)	liuE PA2011	300	GO:0004419 GO:0006552 GO:0006629 GO:0008300 GO:0046247 GO:0046872 GO:0046951 GO:0047445	3-hydroxy-3-isohexenylglutaryl-CoA lyase activity [GO:0047445]; hydroxymethylglutaryl-CoA lyase activity [GO:0004419]; metal ion binding [GO:0046872]; isoprenoid catabolic process [GO:0008300]; ketone body biosynthetic process [GO:0046951]; leucine catabolic process [GO:0006552]; lipid metabolic process [GO:0006629]; terpene catabolic process [GO:0046247]		PF00682			pae:PA2011
1219	PA2012	liuD	methylcrotonyl-CoA carboxylase, alpha-subunit (biotin-containing)	Cytoplasmic [Class 1] ; Cytoplasmic [Class 3]	15.9355	19.1593	19.5188	x	-3.22372	-3.58324	-0.359521	Q9I299	Q9I299_PSEAE	unreviewed	PA2012	Methylcrotonyl-CoA carboxylase, alpha-subunit (Biotin-containing)	liuD PA2012	655	GO:0004485 GO:0005524 GO:0006552 GO:0008300 GO:0016421 GO:0046247 GO:0046872 GO:1905202	methylcrotonoyl-CoA carboxylase complex [GO:1905202]; ATP binding [GO:0005524]; CoA carboxylase activity [GO:0016421]; metal ion binding [GO:0046872]; methylcrotonoyl-CoA carboxylase activity [GO:0004485]; isoprenoid catabolic process [GO:0008300]; leucine catabolic process [GO:0006552]; terpene catabolic process [GO:0046247]		PF02785 PF00289 PF00364 PF02786			pae:PA2012
1220	PA2013	liuC	putative 3-methylglutaconyl-CoA hydratase	Cytoplasmic [Class 3]	16.2766	20.8922	21.294	x	-4.61563	-5.01737	-0.401738	Q9I298	Q9I298_PSEAE	unreviewed	PA2013	Putative 3-methylglutaconyl-CoA hydratase	liuC PA2013	265	GO:0004490 GO:0006552 GO:0008300 GO:0046247	methylglutaconyl-CoA hydratase activity [GO:0004490]; isoprenoid catabolic process [GO:0008300]; leucine catabolic process [GO:0006552]; terpene catabolic process [GO:0046247]		PF00378			pae:PA2013
1221	PA2014	liuB	methylcrotonyl-CoA carboxylase, beta-subunit	Cytoplasmic [Class 1] ; Cytoplasmic [Class 3]	NaN	17.3596	18.973	OFF lowPi, ON high Pi	NaN	NaN	-1.61346	Q9I297	Q9I297_PSEAE	unreviewed	PA2014	Methylcrotonyl-CoA carboxylase, beta-subunit	liuB PA2014	535	GO:0004485 GO:0006552 GO:0006633 GO:0008300 GO:1905202	methylcrotonoyl-CoA carboxylase complex [GO:1905202]; methylcrotonoyl-CoA carboxylase activity [GO:0004485]; fatty acid biosynthetic process [GO:0006633]; isoprenoid catabolic process [GO:0008300]; leucine catabolic process [GO:0006552]		PF01039			pae:PA2014
1222	PA2015	liuA	putative isovaleryl-CoA dehydrogenase	Cytoplasmic [Class 3]	19.7709	21.7648	21.9083	x	-1.99391	-2.13735	-0.143439	Q9I296	Q9I296_PSEAE	unreviewed	PA2015	Putative isovaleryl-CoA dehydrogenase	liuA PA2015	387	GO:0008300 GO:0008470 GO:0050660	flavin adenine dinucleotide binding [GO:0050660]; isovaleryl-CoA dehydrogenase activity [GO:0008470]; isoprenoid catabolic process [GO:0008300]		PF00441 PF02770 PF02771			pae:PA2015
1224	PA2020	mexZ	MexZ	Cytoplasmic [Class 1] ; Cytoplasmic [Class 3]	18.6001	21.0327	20.5351	x	-2.43264	-1.93498	0.497658	G3XCU9	G3XCU9_PSEAE	unreviewed	PA2020	Probable transcriptional regulator	PA2020	210	GO:0000976 GO:0001217 GO:0003700 GO:0006355 GO:0032410 GO:0032993 GO:0034763 GO:0045892	protein-DNA complex [GO:0032993]; DNA-binding transcription factor activity [GO:0003700]; DNA-binding transcription repressor activity [GO:0001217]; transcription regulatory region sequence-specific DNA binding [GO:0000976]; negative regulation of transcription, DNA-templated [GO:0045892]; negative regulation of transmembrane transport [GO:0034763]; negative regulation of transporter activity [GO…		PF08361 PF00440			pae:PA2020
1233	PA2040	pauA4	Glutamylpolyamine synthetase	Cytoplasmic [Class 2] ; Cytoplasmic [Class 3]	15.7893	18.4548	20.3329	x	-2.66556	-4.54357	-1.87802	Q9I275	Q9I275_PSEAE	unreviewed	PA2040	Probable glutamine synthetase	PA2040	458	GO:0004356 GO:0006542 GO:0006598	glutamate-ammonia ligase activity [GO:0004356]; glutamine biosynthetic process [GO:0006542]; polyamine catabolic process [GO:0006598]		PF00120			pae:PA2040
1235	PA2044		hypothetical protein	Outer Membrane [Class 3]	20.0397	21.8504	22.3668	x	-1.81068	-2.32709	-0.516404	Q9I271	Q9I271_PSEAE	unreviewed	PA2044	Uncharacterized protein	PA2044	624				PF12969 PF01841			pae:PA2044
1243	PA2063		hypothetical protein	Unknown [Class 3]	NaN	17.6249	18.2441	OFF lowPi, ON high Pi	NaN	NaN	-0.619214	Q9I252	Q9I252_PSEAE	unreviewed	PA2063	DUF2235 domain-containing protein	PA2063	407				PF09994			pae:PA2063
1244	PA2064	pcoB	copper resistance protein B precursor	Outer Membrane Vesicle [Class 1] ; Outer Membrane [Class 3]	16.5727	19.0455	NaN	x	-2.47282	NaN	NaN	Q9I251	Q9I251_PSEAE	unreviewed	PA2064	Copper resistance protein B	pcoB PA2064	325	GO:0005507 GO:0006878 GO:0009279	cell outer membrane [GO:0009279]; copper ion binding [GO:0005507]; cellular copper ion homeostasis [GO:0006878]		PF05275			pae:PA2064
1245	PA2065	pcoA	copper resistance protein A precursor	Periplasmic [Class 2] ; Outer Membrane Vesicle [Class 1] ; Periplasmic [Class 3]	19.6495	21.0614	NaN	x	-1.41192	NaN	NaN	Q9I250	Q9I250_PSEAE	unreviewed	PA2065	Copper resistance protein A	pcoA PA2065	632	GO:0005507 GO:0016491 GO:0042597	periplasmic space [GO:0042597]; copper ion binding [GO:0005507]; oxidoreductase activity [GO:0016491]		PF00394 PF07731 PF07732			pae:PA2065
1251	PA2080	kynU	kynureninase KynU	Cytoplasmic [Class 3]	19.1086	21.503	21.0457	x	-2.39439	-1.93709	0.457308	Q9I235	Q9I235_PSEAE	unreviewed	PA2080	Kynureninase (EC 3.7.1.3) (L-kynurenine hydrolase)	kynU PA2080	416	GO:0005737 GO:0019441 GO:0019805 GO:0030170 GO:0030429 GO:0034354 GO:0043420 GO:0061981 GO:0097053	cytoplasm [GO:0005737]; 3-hydroxykynureninase activity [GO:0061981]; kynureninase activity [GO:0030429]; pyridoxal phosphate binding [GO:0030170]; 'de novo' NAD biosynthetic process from tryptophan [GO:0034354]; anthranilate metabolic process [GO:0043420]; L-kynurenine catabolic process [GO:0097053]; quinolinate biosynthetic process [GO:0019805]; tryptophan catabolic process to kynurenine [GO:001…		PF00266			pae:PA2080
1260	PA2115		probable transcriptional regulator	Cytoplasmic [Class 2] ; Cytoplasmic [Class 3]	15.0807	16.6879	15.9816	x	-1.6072	-0.900967	0.706235	Q9I200	Q9I200_PSEAE	unreviewed	PA2115	Probable transcriptional regulator	PA2115	317	GO:0000976 GO:0003700 GO:0006355	DNA-binding transcription factor activity [GO:0003700]; transcription regulatory region sequence-specific DNA binding [GO:0000976]; regulation of transcription, DNA-templated [GO:0006355]		PF00126 PF03466			pae:PA2115
1262	PA2119		alcohol dehydrogenase (Zn-dependent)	Cytoplasmic [Class 2] ; Cytoplasmic [Class 3]	21.7687	22.8512	23.3822	x	-1.08243	-1.61344	-0.531019	Q9I1Z6	Q9I1Z6_PSEAE	unreviewed	PA2119	Alcohol dehydrogenase (Zn-dependent)	PA2119	366	GO:0008270 GO:0016491	oxidoreductase activity [GO:0016491]; zinc ion binding [GO:0008270]		PF08240 PF00107			pae:PA2119
1265	PA2126	cgrC	cupA gene regulator C, CgrC	Cytoplasmic [Class 3]	18.1398	20.3916	20.0097	x	-2.25182	-1.86993	0.381894	Q9I1Y9	Q9I1Y9_PSEAE	unreviewed	PA2126	ParB domain-containing protein	PA2126	211	GO:0000976 GO:0071453	transcription regulatory region sequence-specific DNA binding [GO:0000976]; cellular response to oxygen levels [GO:0071453]		PF02195			pae:PA2126
1277	PA2194	hcnB	hydrogen cyanide synthase HcnB	Cytoplasmic [Class 3]	15.4247	19.3094	21.3449	x	-3.88466	-5.92015	-2.0355	Q9I1S2	HCNB_PSEAE	reviewed	PA2194	Hydrogen cyanide synthase subunit HcnB (HcnB) (EC 1.4.99.5) (Glycine dehydrogenase (cyanide-forming))	hcnB PA2194	464	GO:0005886 GO:0050622	plasma membrane [GO:0005886]; glycine dehydrogenase (cyanide-forming) activity [GO:0050622]		PF04324 PF07992			pae:PA2194
1284	PA2204		putative binding protein component of ABC transporter	Periplasmic [Class 2] ; Periplasmic [Class 3]	25.0896	26.111	25.5252	x	-1.02141	-0.435568	0.585847	Q9I1R3	Q9I1R3_PSEAE	unreviewed	PA2204	Probable binding protein component of ABC transporter	PA2204	268	GO:0006865 GO:0015276 GO:0016020	membrane [GO:0016020]; ligand-gated ion channel activity [GO:0015276]; amino acid transport [GO:0006865]		PF00497			pae:PA2204
1290	PA2232	pslB	PslB	Cytoplasmic [Class 3]	20.4746	22.8697	21.9191	x	-2.39514	-1.44455	0.950588	Q9I1N7	Q9I1N7_PSEAE	unreviewed	PA2232	Mannose-1-phosphate guanylyltransferase (EC 2.7.7.13)	pslB PA2232	488	GO:0004475 GO:0005525 GO:0009298 GO:0044010 GO:0045226 GO:0050089	GTP binding [GO:0005525]; mannose isomerase activity [GO:0050089]; mannose-1-phosphate guanylyltransferase activity [GO:0004475]; extracellular polysaccharide biosynthetic process [GO:0045226]; GDP-mannose biosynthetic process [GO:0009298]; single-species biofilm formation [GO:0044010]		PF01050 PF00483			pae:PA2232
1291	PA2233	pslC	PslC	Cytoplasmic [Class 3]	16.0536	18.2955	17.1712	x	-2.24193	-1.11758	1.12436	Q9I1N6	Q9I1N6_PSEAE	unreviewed	PA2233	PslC	pslC PA2233	303	GO:0016757 GO:0044010 GO:0045226	transferase activity, transferring glycosyl groups [GO:0016757]; extracellular polysaccharide biosynthetic process [GO:0045226]; single-species biofilm formation [GO:0044010]					pae:PA2233
1293	PA2235	pslE	PslE	Outer Membrane Vesicle [Class 1] ; Cytoplasmic [Class 3]	18.0145	20.0807	18.0632	x	-2.06629	-0.0487334	2.01756	Q9I1N4	Q9I1N4_PSEAE	unreviewed	PA2235	PslE	pslE PA2235	662	GO:0004713 GO:0005886 GO:0016021 GO:0044010 GO:0045226	integral component of membrane [GO:0016021]; plasma membrane [GO:0005886]; protein tyrosine kinase activity [GO:0004713]; extracellular polysaccharide biosynthetic process [GO:0045226]; single-species biofilm formation [GO:0044010]		PF13807		TRANSMEM 21..39; /note="Helical"; /evidence="ECO:0000256|SAM:Phobius"; TRANSMEM 459..483; /note="Helical"; /evidence="ECO:0000256|SAM:Phobius"	pae:PA2235
1294	PA2236	pslF	PslF	Cytoplasmic [Class 3]	14.7164	19.1966	17.0961	x	-4.48021	-2.37975	2.10046	Q9I1N3	Q9I1N3_PSEAE	unreviewed	PA2236	PslF	pslF PA2236	395	GO:0016757 GO:0044010 GO:0045226	transferase activity, transferring glycosyl groups [GO:0016757]; extracellular polysaccharide biosynthetic process [GO:0045226]; single-species biofilm formation [GO:0044010]		PF00534			pae:PA2236
1295	PA2237	pslG	PslG	Cytoplasmic Membrane [Class 3]	16.3629	17.6905	NaN	x	-1.32757	NaN	NaN	Q9I1N2	Q9I1N2_PSEAE	unreviewed	PA2237	PslG	pslG PA2237	442	GO:0004553 GO:0044010 GO:0045226	hydrolase activity, hydrolyzing O-glycosyl compounds [GO:0004553]; extracellular polysaccharide biosynthetic process [GO:0045226]; single-species biofilm formation [GO:0044010]		PF00150			pae:PA2237
1296	PA2238	pslH	PslH	Unknown [Class 3]	15.3816	19.0334	17.5895	x	-3.65187	-2.20798	1.44389	Q9I1N1	Q9I1N1_PSEAE	unreviewed	PA2238	PslH	pslH PA2238	402	GO:0016757 GO:0044010 GO:0045226	transferase activity, transferring glycosyl groups [GO:0016757]; extracellular polysaccharide biosynthetic process [GO:0045226]; single-species biofilm formation [GO:0044010]		PF13579			pae:PA2238
1304	PA2251		hypothetical protein	Cytoplasmic [Class 3]	17.3679	18.7469	18.7828	x	-1.379	-1.41487	-0.0358671	Q9I1L8	Q9I1L8_PSEAE	unreviewed	PA2251	Uncharacterized protein	PA2251	272							pae:PA2251
1320	PA2285		hypothetical protein	Unknown [Class 3]	NaN	16.2038	16.3814	OFF lowPi, ON high Pi	NaN	NaN	-0.17764	Q9I1J0	Q9I1J0_PSEAE	unreviewed	PA2285	Uncharacterized protein	PA2285	220	GO:0016021	integral component of membrane [GO:0016021]				TRANSMEM 55..74; /note="Helical"; /evidence="ECO:0000256|SAM:Phobius"; TRANSMEM 80..97; /note="Helical"; /evidence="ECO:0000256|SAM:Phobius"	pae:PA2285
1334	PA2320	gntR	transcriptional regulator GntR	Cytoplasmic [Class 3]	14.0779	19.2446	21.6	x	-5.16668	-7.52203	-2.35535	Q9I1F6	Q9I1F6_PSEAE	unreviewed	PA2320	Transcriptional regulator GntR	gntR PA2320	343	GO:0000976 GO:0003700 GO:0006355 GO:0010906	DNA-binding transcription factor activity [GO:0003700]; transcription regulatory region sequence-specific DNA binding [GO:0000976]; regulation of glucose metabolic process [GO:0010906]; regulation of transcription, DNA-templated [GO:0006355]		PF00356			pae:PA2320
1338	PA2329		probable ATP-binding component of ABC transporter	Cytoplasmic Membrane [Class 3]	16.2468	18.0593	20.2891	x	-1.8125	-4.04225	-2.22974	Q9I1E9	Q9I1E9_PSEAE	unreviewed	PA2329	Probable ATP-binding component of ABC transporter	PA2329	278	GO:0005524	ATP binding [GO:0005524]		PF00005			pae:PA2329
1339	PA2330		hypothetical protein	Unknown [Class 3]	17.0426	19.0216	22.6209	x	-1.97893	-5.57827	-3.59934	Q9I1E8	Q9I1E8_PSEAE	unreviewed	PA2330	Acyl-CoA_dh_N domain-containing protein	PA2330	355	GO:0016627 GO:0050660	flavin adenine dinucleotide binding [GO:0050660]; oxidoreductase activity, acting on the CH-CH group of donors [GO:0016627]		PF02771			pae:PA2330
1340	PA2331		hypothetical protein	Unknown [Class 3]	20.5106	21.3366	25.0347	x	-0.825975	-4.52409	-3.69811	Q9I1E7	Q9I1E7_PSEAE	unreviewed	PA2331	CMD domain-containing protein	PA2331	186	GO:0051920	peroxiredoxin activity [GO:0051920]		PF02627			pae:PA2331
1343	PA2344	mtlZ	fructokinase	Unknown [Class 3]	NaN	17.9401	16.1939	OFF lowPi, ON high Pi	NaN	NaN	1.74623	Q9I1D4	Q9I1D4_PSEAE	unreviewed	PA2344	Fructokinase	mtlZ PA2344	310	GO:0016301	kinase activity [GO:0016301]		PF00294			pae:PA2344
1360	PA2388	fpvR	FpvR	Cytoplasmic Membrane [Class 3]	19.4803	20.6027	17.8247	x	-1.12242	1.65563	2.77805	Q9I192	Q9I192_PSEAE	unreviewed	PA2388	FpvR	fpvR PA2388	331	GO:0016021 GO:0016989 GO:1900705	integral component of membrane [GO:0016021]; sigma factor antagonist activity [GO:0016989]; negative regulation of siderophore biosynthetic process [GO:1900705]		PF16220 PF04773		TRANSMEM 93..114; /note="Helical"; /evidence="ECO:0000256|SAM:Phobius"	pae:PA2388
1368	PA2419		probable hydrolase	Unknown [Class 3]	17.8294	19.8793	17.896	x	-2.0499	-0.0666183	1.98328	Q9I162	Q9I162_PSEAE	unreviewed	PA2419	Probable hydrolase	PA2419	226	GO:0016787	hydrolase activity [GO:0016787]		PF00857			pae:PA2419
1373	PA2442	gcvT2	glycine cleavage system protein T2	Cytoplasmic [Class 3]	22.822	23.8286	22.0617	x	-1.00658	0.760338	1.76692	Q9I140	Q9I140_PSEAE	unreviewed	PA2442	Glycine cleavage system T protein (EC 2.1.2.10)	gcvT2 PA2442	373	GO:0004047 GO:0005829 GO:0006546 GO:0008483	cytosol [GO:0005829]; aminomethyltransferase activity [GO:0004047]; transaminase activity [GO:0008483]; glycine catabolic process [GO:0006546]		PF01571 PF08669			pae:PA2442
1376	PA2445	gcvP2	glycine cleavage system protein P2	Cytoplasmic [Class 3]	16.4575	22.1986	20.3776	x	-5.74107	-3.92006	1.82101	Q9I137	GCSP1_PSEAE	reviewed	PA2445	Glycine dehydrogenase (decarboxylating) 1 (EC 1.4.4.2) (Glycine cleavage system P-protein 1) (Glycine decarboxylase 1) (Glycine dehydrogenase (aminomethyl-transferring) 1)	gcvP1 PA2445	959	GO:0004375 GO:0005829 GO:0005960 GO:0016594 GO:0019464 GO:0030170	cytosol [GO:0005829]; glycine cleavage complex [GO:0005960]; glycine binding [GO:0016594]; glycine dehydrogenase (decarboxylating) activity [GO:0004375]; pyridoxal phosphate binding [GO:0030170]; glycine decarboxylation via glycine cleavage system [GO:0019464]		PF02347			pae:PA2445
1377	PA2446	gcvH2	glycine cleavage system protein H2	Unknown [Class 3]	21.6583	23.5331	22.6862	x	-1.87486	-1.02788	0.846975	Q9I136	GCSH1_PSEAE	reviewed	PA2446	Glycine cleavage system H protein 1	gcvH1 PA2446	127	GO:0005737 GO:0005829 GO:0005960 GO:0009249 GO:0019464	cytoplasm [GO:0005737]; cytosol [GO:0005829]; glycine cleavage complex [GO:0005960]; glycine decarboxylation via glycine cleavage system [GO:0019464]; protein lipoylation [GO:0009249]		PF01597			pae:PA2446
1379	PA2449	gcsR	GcsR	Cytoplasmic [Class 3]	NaN	14.9094	NaN	OFF lowPi, ON high Pi	NaN	NaN	NaN	Q9I133	Q9I133_PSEAE	unreviewed	PA2449	Transcriptional regulatory protein TyrR	PA2449	511	GO:0005524 GO:0006355 GO:0006546 GO:0008134 GO:0016791 GO:0019439 GO:0043565 GO:0045764 GO:1900378	ATP binding [GO:0005524]; phosphatase activity [GO:0016791]; sequence-specific DNA binding [GO:0043565]; transcription factor binding [GO:0008134]; aromatic compound catabolic process [GO:0019439]; glycine catabolic process [GO:0006546]; positive regulation of cellular amino acid metabolic process [GO:0045764]; positive regulation of secondary metabolite biosynthetic process [GO:1900378]; regulat…		PF18024 PF13188 PF00158			pae:PA2449
1380	PA2450		hypothetical protein	Unknown (This protein may have multiple localization sites) [Class 3]	18.151	20.6976	16.599	x	-2.54667	1.55197	4.09864	Q9I132	Q9I132_PSEAE	unreviewed	PA2450	Uncharacterized protein	PA2450	305							pae:PA2450
1381	PA2453		hypothetical protein	Outer Membrane Vesicle [Class 1] ; Unknown [Class 3]	19.6489	22.6676	21.5965	x	-3.01874	-1.94762	1.07112	Q9I129	Q9I129_PSEAE	unreviewed	PA2453	Uncharacterized protein	PA2453	73	GO:0005886	plasma membrane [GO:0005886]		PF06004			pae:PA2453
1383	PA2461		hypothetical protein	Unknown [Class 3]	15.6896	17.6631	17.9643	x	-1.97346	-2.27465	-0.301196	Q9I121	Q9I121_PSEAE	unreviewed	PA2461	Uncharacterized protein	PA2461	159				PF00805 PF13599			pae:PA2461
1384	PA2462		hypothetical protein	Outer Membrane [Class 2] ; Outer Membrane Vesicle [Class 1] ; Outer Membrane [Class 3]	17.3601	19.2952	17.0822	x	-1.93516	0.27787	2.21303	Q9I120	Q9I120_PSEAE	unreviewed	PA2462	Haemagg_act domain-containing protein	PA2462	5627	GO:0009405	pathogenesis [GO:0009405]		PF14436 PF05594 PF13332 PF05860			pae:PA2462
1385	PA2463		hypothetical protein	Outer Membrane Vesicle [Class 1] ; Outer Membrane [Class 3]	14.5465	16.8981	NaN	x	-2.35164	NaN	NaN	Q9I119	Q9I119_PSEAE	unreviewed	PA2463	POTRA domain-containing protein	PA2463	565	GO:0008320 GO:0009279 GO:0046819 GO:0098046	cell outer membrane [GO:0009279]; type V protein secretion system complex [GO:0098046]; protein transmembrane transporter activity [GO:0008320]; protein secretion by the type V secretion system [GO:0046819]		PF08479 PF17287 PF03865			pae:PA2463
1391	PA2481		hypothetical protein	Periplasmic [Class 3]	16.5944	18.1879	18.466	x	-1.59348	-1.87153	-0.278046	Q9I101	Q9I101_PSEAE	unreviewed	PA2481	Uncharacterized protein	PA2481	291	GO:0009055 GO:0020037 GO:0046872	electron transfer activity [GO:0009055]; heme binding [GO:0020037]; metal ion binding [GO:0046872]		PF13442			pae:PA2481
1399	PA2503		hypothetical protein	Cytoplasmic [Class 3]	NaN	19.3299	16.791	OFF lowPi, ON high Pi	NaN	NaN	2.53893	Q9I0X9	Q9I0X9_PSEAE	unreviewed	PA2503	Uncharacterized protein	PA2503	417							pae:PA2503
1401	PA2505	opdT	tyrosine porin OpdT	Outer Membrane [Class 2] ; Outer Membrane Vesicle [Class 1] ; Outer Membrane [Class 3]	21.6817	24.4964	NaN	x	-2.8147	NaN	NaN	Q9I0X7	Q9I0X7_PSEAE	unreviewed	PA2505	Tyrosine porin OpdT	opdT PA2505	448	GO:0015288 GO:0016021	integral component of membrane [GO:0016021]; porin activity [GO:0015288]		PF03573			pae:PA2505
1404	PA2510	catR	transcriptional regulator CatR	Cytoplasmic [Class 2] ; Cytoplasmic [Class 3]	16.6333	18.4484	17.4911	x	-1.81509	-0.857805	0.957287	Q9I0X2	Q9I0X2_PSEAE	unreviewed	PA2510	Transcriptional regulator CatR	catR PA2510	290	GO:0000986 GO:0003700 GO:0006355 GO:0032993	protein-DNA complex [GO:0032993]; bacterial-type cis-regulatory region sequence-specific DNA binding [GO:0000986]; DNA-binding transcription factor activity [GO:0003700]; regulation of transcription, DNA-templated [GO:0006355]		PF00126 PF03466			pae:PA2510
1406	PA2520	czcA	Resistance-Nodulation-Cell Division (RND) divalent metal cation efflux transporter CzcA	Cytoplasmic Membrane [Class 2] ; Cytoplasmic Membrane [Class 3]	14.4814	15.758	14.9012	x	-1.27669	-0.419871	0.856815	Q9I0W2	Q9I0W2_PSEAE	unreviewed	PA2520	Resistance-Nodulation-Cell Division (RND) divalent metal cation efflux transporter CzcA	czcA PA2520	1051	GO:0005886 GO:0008324 GO:0016021 GO:0042910 GO:0051301	integral component of membrane [GO:0016021]; plasma membrane [GO:0005886]; cation transmembrane transporter activity [GO:0008324]; xenobiotic transmembrane transporter activity [GO:0042910]; cell division [GO:0051301]		PF00873		TRANSMEM 351..375; /note="Helical"; /evidence="ECO:0000256|SAM:Phobius"; TRANSMEM 395..414; /note="Helical"; /evidence="ECO:0000256|SAM:Phobius"; TRANSMEM 451..469; /note="Helical"; /evidence="ECO:0000256|SAM:Phobius"; TRANSMEM 481..508; /note="Helical"; /evidence="ECO:0000256|SAM:Phobius"; TRANSMEM 529..555; /note="Helical"; /evidence="ECO:0000256|SAM:Phobius"; TRANSMEM 881..900; /note="Helical"…	pae:PA2520
1408	PA2522	czcC	outer membrane protein precursor CzcC	Outer Membrane [Class 2] ; Outer Membrane [Class 3]	17.8131	19.5461	NaN	x	-1.73293	NaN	NaN	Q9I0W0	Q9I0W0_PSEAE	unreviewed	PA2522	Outer membrane protein CzcC	czcC PA2522	428	GO:0015562	efflux transmembrane transporter activity [GO:0015562]		PF02321			pae:PA2522
1412	PA2528	muxA	MuxA	Cytoplasmic Membrane [Class 3]	15.3192	16.8905	16.0286	x	-1.57124	-0.709331	0.861908	Q9I0V5	Q9I0V5_PSEAE	unreviewed	PA2528	Probable Resistance-Nodulation-Cell Division (RND) efflux membrane fusion protein	PA2528	426	GO:0015562 GO:0042910 GO:0051301 GO:1990281	efflux pump complex [GO:1990281]; efflux transmembrane transporter activity [GO:0015562]; xenobiotic transmembrane transporter activity [GO:0042910]; cell division [GO:0051301]		PF13533		TRANSMEM 16..35; /note="Helical"; /evidence="ECO:0000256|SAM:Phobius"	pae:PA2528
1413	PA2529		hypothetical protein	Cytoplasmic [Class 3]	18.3284	20.0847	20.2242	x	-1.75632	-1.89586	-0.139544	Q9I0V4	Q9I0V4_PSEAE	unreviewed	PA2529	Uncharacterized protein	PA2529	477	GO:0005829 GO:0008237	cytosol [GO:0005829]; metallopeptidase activity [GO:0008237]		PF01523			pae:PA2529
1414	PA2530		hypothetical protein	Unknown [Class 3]	20.3983	21.7171	21.3932	x	-1.31879	-0.994935	0.323853	Q9I0V3	Q9I0V3_PSEAE	unreviewed	PA2530	Uncharacterized protein	PA2530	441	GO:0008237	metallopeptidase activity [GO:0008237]		PF01523			pae:PA2530
1419	PA2540		conserved hypothetical protein	Outer Membrane Vesicle [Class 1] ; Cytoplasmic [Class 3]	17.8988	21.4707	19.1248	x	-3.57192	-1.22593	2.34598	Q9I0U4	Q9I0U4_PSEAE	unreviewed	PA2540	Uncharacterized protein	PA2540	586	GO:0016020 GO:0016298	membrane [GO:0016020]; lipase activity [GO:0016298]		PF12146 PF12147			pae:PA2540
1420	PA2541		probable CDP-alcohol phosphatidyltransferase	Cytoplasmic Membrane [Class 3]	NaN	19.2336	NaN	OFF lowPi, ON high Pi	NaN	NaN	NaN	Q9I0U3	Q9I0U3_PSEAE	unreviewed	PA2541	Probable CDP-alcohol phosphatidyltransferase	PA2541	211	GO:0008654 GO:0016021 GO:0016780	integral component of membrane [GO:0016021]; phosphotransferase activity, for other substituted phosphate groups [GO:0016780]; phospholipid biosynthetic process [GO:0008654]		PF01066		TRANSMEM 32..58; /note="Helical"; /evidence="ECO:0000256|SAM:Phobius"; TRANSMEM 116..140; /note="Helical"; /evidence="ECO:0000256|SAM:Phobius"; TRANSMEM 152..170; /note="Helical"; /evidence="ECO:0000256|SAM:Phobius"	pae:PA2541
1424	PA2545	xthA	exodeoxyribonuclease III	Cytoplasmic [Class 3]	21.6197	22.6487	22.5356	x	-1.02902	-0.915953	0.113071	Q9I0T9	Q9I0T9_PSEAE	unreviewed	PA2545	Exodeoxyribonuclease III (EC 3.1.11.2)	xthA PA2545	270	GO:0003677 GO:0004519 GO:0006281 GO:0008853	DNA binding [GO:0003677]; endonuclease activity [GO:0004519]; exodeoxyribonuclease III activity [GO:0008853]; DNA repair [GO:0006281]		PF03372			pae:PA2545
1429	PA2552		probable acyl-CoA dehydrogenase	Cytoplasmic [Class 3]	16.4194	19.2967	20.5257	x	-2.87736	-4.10636	-1.229	Q9I0T2	Q9I0T2_PSEAE	unreviewed	PA2552	Probable acyl-CoA dehydrogenase	PA2552	375	GO:0003995 GO:0050660	acyl-CoA dehydrogenase activity [GO:0003995]; flavin adenine dinucleotide binding [GO:0050660]		PF00441 PF02770 PF02771			pae:PA2552
1443	PA2579	kynA	L-Tryptophan:oxygen 2,3-oxidoreductase (decyclizing) KynA	Cytoplasmic [Class 3]	19.9831	20.952	22.7835	x	-0.968836	-2.8004	-1.83157	Q9I0Q7	T23O_PSEAE	reviewed	PA2579	Tryptophan 2,3-dioxygenase (TDO) (EC 1.13.11.11) (Tryptamin 2,3-dioxygenase) (Tryptophan oxygenase) (TO) (TRPO) (Tryptophan pyrrolase) (Tryptophanase)	kynA PA2579	288	GO:0004833 GO:0019441 GO:0019442 GO:0020037 GO:0046872	heme binding [GO:0020037]; metal ion binding [GO:0046872]; tryptophan 2,3-dioxygenase activity [GO:0004833]; tryptophan catabolic process to acetyl-CoA [GO:0019442]; tryptophan catabolic process to kynurenine [GO:0019441]		PF03301			pae:PA2579
1447	PA2583		probable sensor/response regulator hybrid	Cytoplasmic Membrane [Class 3]	11.9349	15.2557	11.9397	x	-3.32085	-0.00481033	3.31604	Q9I0Q3	Q9I0Q3_PSEAE	unreviewed	PA2583	Histidine kinase (EC 2.7.13.3)	PA2583	992	GO:0000155 GO:0005887 GO:0009927 GO:0046777	integral component of plasma membrane [GO:0005887]; histidine phosphotransfer kinase activity [GO:0009927]; phosphorelay sensor kinase activity [GO:0000155]; protein autophosphorylation [GO:0046777]		PF02518 PF00512 PF00072 PF00497		TRANSMEM 566..586; /note="Helical"; /evidence="ECO:0000256|SAM:Phobius"	pae:PA2583
1464	PA2609		hypothetical protein	Cytoplasmic [Class 1] ; Cytoplasmic [Class 3]	16.8828	18.741	18.2007	x	-1.85824	-1.31789	0.540348	Q9I0M9	Q9I0M9_PSEAE	unreviewed	PA2609	TdRPase (EC 2.4.2.4)	PA2609	327	GO:0004645 GO:0005829 GO:0006206 GO:0009032	cytosol [GO:0005829]; 1,4-alpha-oligoglucan phosphorylase activity [GO:0004645]; thymidine phosphorylase activity [GO:0009032]; pyrimidine nucleobase metabolic process [GO:0006206]		PF02885 PF00591			pae:PA2609
1465	PA2610		conserved hypothetical protein	Cytoplasmic [Class 3]	15.9512	18.2634	NaN	x	-2.31223	NaN	NaN	Q9I0M8	Q9I0M8_PSEAE	unreviewed	PA2610	GST C-terminal domain-containing protein	PA2610	324	GO:0004364 GO:0005737 GO:0006749	cytoplasm [GO:0005737]; glutathione transferase activity [GO:0004364]; glutathione metabolic process [GO:0006749]		PF13409			pae:PA2610
1466	PA2611	cysG	siroheme synthase	Cytoplasmic [Class 3]	18.2547	19.8695	19.7153	x	-1.61482	-1.46058	0.154243	Q9I0M7	CYSG_PSEAE	reviewed	PA2611	Siroheme synthase [Includes: Uroporphyrinogen-III C-methyltransferase (Urogen III methylase) (EC 2.1.1.107) (SUMT) (Uroporphyrinogen III methylase) (UROM); Precorrin-2 dehydrogenase (EC 1.3.1.76); Sirohydrochlorin ferrochelatase (EC 4.99.1.4)]	cysG PA2611	465	GO:0004851 GO:0009236 GO:0019354 GO:0032259 GO:0043115 GO:0051266 GO:0051287	NAD binding [GO:0051287]; precorrin-2 dehydrogenase activity [GO:0043115]; sirohydrochlorin ferrochelatase activity [GO:0051266]; uroporphyrin-III C-methyltransferase activity [GO:0004851]; cobalamin biosynthetic process [GO:0009236]; methylation [GO:0032259]; siroheme biosynthetic process [GO:0019354]		PF10414 PF14824 PF00590			pae:PA2611
1467	PA2612	serS	seryl-tRNA synthetase	Cytoplasmic [Class 2] ; Cytoplasmic [Class 3]	23.9047	24.8778	25.124	x	-0.973169	-1.21938	-0.246215	Q9I0M6	SYS_PSEAE	reviewed	PA2612	Serine--tRNA ligase (EC 6.1.1.11) (Seryl-tRNA synthetase) (SerRS) (Seryl-tRNA(Ser/Sec) synthetase)	serS PA2612	426	GO:0004828 GO:0005524 GO:0005737 GO:0006434 GO:0016260 GO:0097056	cytoplasm [GO:0005737]; ATP binding [GO:0005524]; serine-tRNA ligase activity [GO:0004828]; selenocysteine biosynthetic process [GO:0016260]; selenocysteinyl-tRNA(Sec) biosynthetic process [GO:0097056]; seryl-tRNA aminoacylation [GO:0006434]		PF02403 PF00587			pae:PA2612
1468	PA2613		conserved hypothetical protein	Cytoplasmic [Class 3]	18.8897	20.8459	20.6668	x	-1.95614	-1.77709	0.179057	Q9I0M5	Q9I0M5_PSEAE	unreviewed	PA2613	Replication-associated recombination protein A	PA2613	441	GO:0003677 GO:0005524 GO:0006261 GO:0006282 GO:0008047 GO:0017116	ATP binding [GO:0005524]; DNA binding [GO:0003677]; enzyme activator activity [GO:0008047]; single-stranded DNA helicase activity [GO:0017116]; DNA-dependent DNA replication [GO:0006261]; regulation of DNA repair [GO:0006282]		PF00004 PF16193 PF12002			pae:PA2613
1470	PA2615	ftsK	cell division protein FtsK	Cytoplasmic Membrane [Class 3]	15.1979	17.6288	16.6137	x	-2.43092	-1.41585	1.01507	Q9I0M3	FTSK_PSEAE	reviewed	PA2615	DNA translocase FtsK	ftsK PA2615	811	GO:0003677 GO:0005524 GO:0005886 GO:0007049 GO:0007059 GO:0016021 GO:0051301 GO:0071236	integral component of membrane [GO:0016021]; plasma membrane [GO:0005886]; ATP binding [GO:0005524]; DNA binding [GO:0003677]; cell cycle [GO:0007049]; cell division [GO:0051301]; cellular response to antibiotic [GO:0071236]; chromosome segregation [GO:0007059]		PF13491 PF17854 PF09397 PF01580	TOPO_DOM 195..811; /note="Cytoplasmic"; /evidence="ECO:0000255"	TRANSMEM 31..53; /note="Helical"; /evidence="ECO:0000255"; TRANSMEM 73..95; /note="Helical"; /evidence="ECO:0000255"; TRANSMEM 116..138; /note="Helical"; /evidence="ECO:0000255"; TRANSMEM 148..165; /note="Helical"; /evidence="ECO:0000255"; TRANSMEM 172..194; /note="Helical"; /evidence="ECO:0000255"	pae:PA2615
1471	PA2616	trxB1	thioredoxin reductase 1	Cytoplasmic [Class 2] ; Cytoplasmic [Class 3]	22.7336	23.8588	24.4672	x	-1.12521	-1.73353	-0.60832	Q9I0M2	Q9I0M2_PSEAE	unreviewed	PA2616	Thioredoxin reductase (EC 1.8.1.9)	trxB1 PA2616	316	GO:0004791 GO:0005737 GO:0019430	cytoplasm [GO:0005737]; thioredoxin-disulfide reductase activity [GO:0004791]; removal of superoxide radicals [GO:0019430]		PF07992			pae:PA2616
1472	PA2617	aat	leucyl/phenylalanyl-tRNA-protein transferase	Cytoplasmic [Class 3]	15.6693	18.3479	17.9553	x	-2.67869	-2.28601	0.392674	Q9I0M1	LFTR_PSEAE	reviewed	PA2617	Leucyl/phenylalanyl-tRNA--protein transferase (EC 2.3.2.6) (L/F-transferase) (Leucyltransferase) (Phenyalanyltransferase)	aat PA2617	226	GO:0005737 GO:0008914 GO:0030163	cytoplasm [GO:0005737]; leucyltransferase activity [GO:0008914]; protein catabolic process [GO:0030163]		PF03588			pae:PA2617
1474	PA2620	clpA	ATP-binding protease component ClpA	Cytoplasmic [Class 3]	21.4425	22.9336	22.8697	x	-1.4911	-1.42727	0.0638326	Q9I0L8	Q9I0L8_PSEAE	unreviewed	PA2620	ATP-binding protease component ClpA	clpA PA2620	758	GO:0005524 GO:0005737 GO:0008233 GO:0016887 GO:0034605 GO:0043335	cytoplasm [GO:0005737]; ATP binding [GO:0005524]; ATPase activity [GO:0016887]; peptidase activity [GO:0008233]; cellular response to heat [GO:0034605]; protein unfolding [GO:0043335]		PF00004 PF07724 PF17871 PF02861 PF10431			pae:PA2620
1478	PA2624	idh	isocitrate dehydrogenase	Outer Membrane Vesicle [Class 1] ; Unknown (This protein may have multiple localization sites) [Class 3]	22.6921	25.7674	26.422	x	-3.07531	-3.72993	-0.65462	Q9I0L4	Q9I0L4_PSEAE	unreviewed	PA2624	Isocitrate dehydrogenase [NADP] (EC 1.1.1.42) (Oxalosuccinate decarboxylase)	idh PA2624	741	GO:0004450 GO:0006097 GO:0006099 GO:0046872	isocitrate dehydrogenase (NADP+) activity [GO:0004450]; metal ion binding [GO:0046872]; glyoxylate cycle [GO:0006097]; tricarboxylic acid cycle [GO:0006099]		PF03971			pae:PA2624
1479	PA2625		conserved hypothetical protein	Cytoplasmic [Class 3]	20.3444	21.8537	21.6952	x	-1.50928	-1.35084	0.158443	Q9I0L3	Q9I0L3_PSEAE	unreviewed	PA2625	Phosphatase NudJ (EC 3.6.1.-)	nudJ PA2625	156	GO:0004787 GO:0017110 GO:0017111	nucleoside-diphosphatase activity [GO:0017110]; nucleoside-triphosphatase activity [GO:0017111]; thiamine-diphosphatase activity [GO:0004787]		PF00293			pae:PA2625
1480	PA2626	trmU	tRNA methyltransferase	Cytoplasmic [Class 3]	20.267	23.2685	23.3005	x	-3.00148	-3.03351	-0.0320295	Q9I0L2	MNMA_PSEAE	reviewed	PA2626	tRNA-specific 2-thiouridylase MnmA (EC 2.8.1.13)	mnmA trmU PA2626	375	GO:0000049 GO:0002143 GO:0005524 GO:0005737 GO:0016783	cytoplasm [GO:0005737]; ATP binding [GO:0005524]; sulfurtransferase activity [GO:0016783]; tRNA binding [GO:0000049]; tRNA wobble position uridine thiolation [GO:0002143]					pae:PA2626
1482	PA2629	purB	adenylosuccinate lyase	Cytoplasmic [Class 3]	24.4936	26.2561	26.0455	x	-1.76244	-1.55186	0.210583	Q9I0K9	PUR8_PSEAE	reviewed	PA2629	Adenylosuccinate lyase (ASL) (EC 4.3.2.2) (Adenylosuccinase) (ASase)	purB PA2629	456	GO:0004018 GO:0005829 GO:0006189 GO:0044208 GO:0070626	cytosol [GO:0005829]; (S)-2-(5-amino-1-(5-phospho-D-ribosyl)imidazole-4-carboxamido)succinate AMP-lyase (fumarate-forming) activity [GO:0070626]; N6-(1,2-dicarboxyethyl)AMP AMP-lyase (fumarate-forming) activity [GO:0004018]; 'de novo' AMP biosynthetic process [GO:0044208]; 'de novo' IMP biosynthetic process [GO:0006189]		PF08328 PF00206			pae:PA2629
1483	PA2630		conserved hypothetical protein	Cytoplasmic [Class 1] ; Cytoplasmic [Class 3]	20.8084	23.5667	24.3421	x	-2.75824	-3.53366	-0.775422	Q9I0K8	Q9I0K8_PSEAE	unreviewed	PA2630	JmjC domain-containing protein	PA2630	389	GO:0016706	2-oxoglutarate-dependent dioxygenase activity [GO:0016706]		PF08007			pae:PA2630
1487	PA2634	aceA	isocitrate lyase AceA	Cytoplasmic [Class 2] ; Cytoplasmic [Class 3]	21.0398	23.6611	24.022	x	-2.6213	-2.9822	-0.3609	Q9I0K4	ACEA_PSEAE	reviewed	PA2634	Isocitrate lyase (ICL) (EC 4.1.3.1) (Isocitrase) (Isocitratase)	PA2634	531	GO:0004451 GO:0006097 GO:0006099 GO:0009405 GO:0046872 GO:1900232	isocitrate lyase activity [GO:0004451]; metal ion binding [GO:0046872]; glyoxylate cycle [GO:0006097]; negative regulation of single-species biofilm formation on inanimate substrate [GO:1900232]; pathogenesis [GO:0009405]; tricarboxylic acid cycle [GO:0006099]		PF00463			pae:PA2634
1491	PA2639	nuoD	NADH dehydrogenase I chain C,D	Cytoplasmic [Class 3]	21.1926	23.7065	24.417	x	-2.51387	-3.22437	-0.710501	Q9I0J9	NUOCD_PSEAE	reviewed	PA2639	NADH-quinone oxidoreductase subunit C/D (EC 7.1.1.-) (NADH dehydrogenase I subunit C/D) (NDH-1 subunit C/D)	nuoC nuoCD nuoD PA2639	593	GO:0005886 GO:0008137 GO:0030964 GO:0048038 GO:0051287	NADH dehydrogenase complex [GO:0030964]; plasma membrane [GO:0005886]; NAD binding [GO:0051287]; NADH dehydrogenase (ubiquinone) activity [GO:0008137]; quinone binding [GO:0048038]		PF00329 PF00346			pae:PA2639
1493	PA2641	nuoF	NADH dehydrogenase I chain F	Cytoplasmic [Class 3]	22.3702	24.7532	24.8875	x	-2.38299	-2.51723	-0.134242	Q9I0J7	NUOF_PSEAE	reviewed	PA2641	NADH-quinone oxidoreductase subunit F (EC 7.1.1.-) (NADH dehydrogenase I subunit F) (NDH-1 subunit F)	nuoF PA2641	448	GO:0008137 GO:0010181 GO:0045272 GO:0045333 GO:0046872 GO:0048038 GO:0051287 GO:0051539	plasma membrane respiratory chain complex I [GO:0045272]; 4 iron, 4 sulfur cluster binding [GO:0051539]; FMN binding [GO:0010181]; metal ion binding [GO:0046872]; NAD binding [GO:0051287]; NADH dehydrogenase (ubiquinone) activity [GO:0008137]; quinone binding [GO:0048038]; cellular respiration [GO:0045333]		PF01512 PF10589			pae:PA2641
1494	PA2642	nuoG	NADH dehydrogenase I chain G	Outer Membrane Vesicle [Class 1] ; Unknown (This protein may have multiple localization sites) [Class 3]	20.0214	23.3608	23.6092	x	-3.33938	-3.58786	-0.248473	Q9I0J6	NUOG_PSEAE	reviewed	PA2642	NADH-quinone oxidoreductase subunit G (EC 7.1.1.-) (NADH dehydrogenase I subunit G) (NDH-1 subunit G)	nuoG PA2642	905	GO:0008137 GO:0042773 GO:0045272 GO:0045333 GO:0046872 GO:0048038 GO:0051537 GO:0051539	plasma membrane respiratory chain complex I [GO:0045272]; 2 iron, 2 sulfur cluster binding [GO:0051537]; 4 iron, 4 sulfur cluster binding [GO:0051539]; metal ion binding [GO:0046872]; NADH dehydrogenase (ubiquinone) activity [GO:0008137]; quinone binding [GO:0048038]; ATP synthesis coupled electron transport [GO:0042773]; cellular respiration [GO:0045333]		PF04879 PF00384 PF10588			pae:PA2642
1495	PA2643	nuoH	NADH dehydrogenase I chain H	Cytoplasmic Membrane [Class 3]	NaN	18.1143	18.0783	OFF lowPi, ON high Pi	NaN	NaN	0.0360107	Q9I0J5	NUOH_PSEAE	reviewed	PA2643	NADH-quinone oxidoreductase subunit H (EC 7.1.1.-) (NADH dehydrogenase I subunit H) (NDH-1 subunit H)	nuoH PA2643	331	GO:0005887 GO:0009060 GO:0016655 GO:0045272 GO:0048038	integral component of plasma membrane [GO:0005887]; plasma membrane respiratory chain complex I [GO:0045272]; oxidoreductase activity, acting on NAD(P)H, quinone or similar compound as acceptor [GO:0016655]; quinone binding [GO:0048038]; aerobic respiration [GO:0009060]		PF00146		TRANSMEM 7..27; /note="Helical"; /evidence="ECO:0000255|HAMAP-Rule:MF_01350"; TRANSMEM 81..101; /note="Helical"; /evidence="ECO:0000255|HAMAP-Rule:MF_01350"; TRANSMEM 114..134; /note="Helical"; /evidence="ECO:0000255|HAMAP-Rule:MF_01350"; TRANSMEM 154..174; /note="Helical"; /evidence="ECO:0000255|HAMAP-Rule:MF_01350"; TRANSMEM 187..207; /note="Helical"; /evidence="ECO:0000255|HAMAP-Rule:MF_01350"…	pae:PA2643
1496	PA2644	nuoI	NADH Dehydrogenase I chain I	Cytoplasmic [Class 3]	21.9625	22.911	23.6251	x	-0.948515	-1.66265	-0.714139	Q9I0J4	NUOI_PSEAE	reviewed	PA2644	NADH-quinone oxidoreductase subunit I (EC 7.1.1.-) (NADH dehydrogenase I subunit I) (NDH-1 subunit I)	nuoI PA2644	182	GO:0005506 GO:0009060 GO:0045272 GO:0048038 GO:0050136 GO:0051539	plasma membrane respiratory chain complex I [GO:0045272]; 4 iron, 4 sulfur cluster binding [GO:0051539]; iron ion binding [GO:0005506]; NADH dehydrogenase (quinone) activity [GO:0050136]; quinone binding [GO:0048038]; aerobic respiration [GO:0009060]		PF12838			pae:PA2644
1499	PA2650		conserved hypothetical protein	Cytoplasmic [Class 3]	17.537	20.2507	18.9321	x	-2.71375	-1.39516	1.3186	Q9I0I8	Q9I0I8_PSEAE	unreviewed	PA2650	Methyltransf_11 domain-containing protein	PA2650	269	GO:0008168	methyltransferase activity [GO:0008168]		PF08241			pae:PA2650
1505	PA2660		hypothetical protein	Cytoplasmic [Class 3]	17.9991	20.9332	20.1726	x	-2.93401	-2.17349	0.760525	Q9I0H8	Q9I0H8_PSEAE	unreviewed	PA2660	Uncharacterized protein	PA2660	360							pae:PA2660
1513	PA2684	tse5	Tse5	Outer Membrane [Class 3]	15.0279	17.1864	17.9734	x	-2.15846	-2.9455	-0.787042	Q9I0F4	TSE5_PSEAE	reviewed	PA2684	Toxin protein Tse5	tse5 PA2684	1317	GO:0009405 GO:0033103 GO:0097351	toxin-antitoxin pair type II binding [GO:0097351]; pathogenesis [GO:0009405]; protein secretion by the type VI secretion system [GO:0033103]		PF03527 PF05593			pae:PA2684
1514	PA2685	vgrG4	VgrG4	Cytoplasmic [Class 3]	NaN	15.7685	14.4541	OFF lowPi, ON high Pi	NaN	NaN	1.31437	Q9I0F3	VGR1C_PSEAE	reviewed	PA2685	Type VI secretion system spike protein VgrG1c	vgrG1c PA2685	726	GO:0005576 GO:0033103 GO:0033104	extracellular region [GO:0005576]; type VI protein secretion system complex [GO:0033104]; protein secretion by the type VI secretion system [GO:0033103]		PF06715 PF04717			pae:PA2685
1536	PA2727		hypothetical protein	Cytoplasmic [Class 3]	13.7832	17.4661	17.2492	x	-3.68292	-3.46599	0.216928	Q9I0B5	Q9I0B5_PSEAE	unreviewed	PA2727	Protein kinase domain-containing protein	PA2727	1210	GO:0004386 GO:0004672 GO:0005524	ATP binding [GO:0005524]; helicase activity [GO:0004386]; protein kinase activity [GO:0004672]		PF13086 PF13195 PF00069
1537	PA2728		hypothetical protein	Cytoplasmic [Class 3]	14.0318	17.6753	18.1064	x	-3.64356	-4.07466	-0.431101	Q9I0B4	Q9I0B4_PSEAE	unreviewed	PA2728	AAA_12 domain-containing protein	PA2728	886	GO:0003723	RNA binding [GO:0003723]		PF13087
1538	PA2729		hypothetical protein	Cytoplasmic [Class 3]	17.5338	19.4183	19.395	x	-1.88458	-1.86124	0.0233358	Q9I0B3	Q9I0B3_PSEAE	unreviewed	PA2729	Uncharacterized protein	PA2729	449							pae:PA2729
1541	PA2732		hypothetical protein	Cytoplasmic [Class 3]	18.3229	20.841	20.4643	x	-2.5181	-2.14142	0.376685	Q9I0B0	Q9I0B0_PSEAE	unreviewed	PA2732	Type I site-specific deoxyribonuclease (EC 3.1.21.3)	PA2732	1146	GO:0003677 GO:0006304 GO:0009035	DNA binding [GO:0003677]; type I site-specific deoxyribonuclease activity [GO:0009035]; DNA modification [GO:0006304]		PF04313 PF18766			pae:PA2732
1542	PA2734		hypothetical protein	Cytoplasmic [Class 3]	17.7934	21.7501	22.4117	x	-3.95664	-4.61826	-0.661624	Q9I0A8	Q9I0A8_PSEAE	unreviewed	PA2734	Uncharacterized protein	PA2734	431							pae:PA2734
1543	PA2735		type I HsdM methyltransferase	Cytoplasmic [Class 3]	18.6158	22.4917	22.9238	x	-3.8759	-4.30792	-0.432015	Q9I0A7	Q9I0A7_PSEAE	unreviewed	PA2735	Site-specific DNA-methyltransferase (adenine-specific) (EC 2.1.1.72)	PA2735	792	GO:0003677 GO:0008170 GO:0009007 GO:0009307	DNA binding [GO:0003677]; N-methyltransferase activity [GO:0008170]; site-specific DNA-methyltransferase (adenine-specific) activity [GO:0009007]; DNA restriction-modification system [GO:0009307]		PF12161 PF02384			pae:PA2735
1545	PA2737		conserved hypothetical protein	Unknown [Class 3]	18.8522	20.1711	21.5109	x	-1.31895	-2.65873	-1.33978	Q9I0A5	Q9I0A5_PSEAE	unreviewed	PA2737	HTH merR-type domain-containing protein	PA2737	85	GO:0003677 GO:0006355	DNA binding [GO:0003677]; regulation of transcription, DNA-templated [GO:0006355]		PF13411
1547	PA2739	pheT	phenylalanyl-tRNA synthetase, beta subunit	Cytoplasmic [Class 2] ; Cytoplasmic [Class 3]	21.2773	23.941	23.8685	x	-2.66363	-2.59116	0.0724703	Q9I0A4	SYFB_PSEAE	reviewed	PA2739	Phenylalanine--tRNA ligase beta subunit (EC 6.1.1.20) (Phenylalanyl-tRNA synthetase beta subunit) (PheRS)	pheT PA2739	792	GO:0000049 GO:0000287 GO:0004826 GO:0005524 GO:0006432 GO:0009328	phenylalanine-tRNA ligase complex [GO:0009328]; ATP binding [GO:0005524]; magnesium ion binding [GO:0000287]; phenylalanine-tRNA ligase activity [GO:0004826]; tRNA binding [GO:0000049]; phenylalanyl-tRNA aminoacylation [GO:0006432]		PF03483 PF03484 PF03147 PF01588 PF17759			pae:PA2739
1548	PA2740	pheS	phenylalanyl-tRNA synthetase, alpha-subunit	Cytoplasmic [Class 2] ; Cytoplasmic [Class 3]	23.524	25.5055	25.2133	x	-1.98141	-1.68926	0.292149	Q9I0A3	SYFA_PSEAE	reviewed	PA2740	Phenylalanine--tRNA ligase alpha subunit (EC 6.1.1.20) (Phenylalanyl-tRNA synthetase alpha subunit) (PheRS)	pheS PA2740	338	GO:0000049 GO:0000287 GO:0004826 GO:0005524 GO:0005737 GO:0006432	cytoplasm [GO:0005737]; ATP binding [GO:0005524]; magnesium ion binding [GO:0000287]; phenylalanine-tRNA ligase activity [GO:0004826]; tRNA binding [GO:0000049]; phenylalanyl-tRNA aminoacylation [GO:0006432]		PF02912 PF01409			pae:PA2740
1549	PA2741	rplT	50S ribosomal protein L20	Outer Membrane Vesicle [Class 1] ; Cytoplasmic [Class 3]	22.5672	25.8704	26.4379	x	-3.30322	-3.87073	-0.567504	Q9I0A2	RL20_PSEAE	reviewed	PA2741	50S ribosomal protein L20	rplT PA2741	118	GO:0000027 GO:0003735 GO:0006412 GO:0019843 GO:0022625	cytosolic large ribosomal subunit [GO:0022625]; rRNA binding [GO:0019843]; structural constituent of ribosome [GO:0003735]; ribosomal large subunit assembly [GO:0000027]; translation [GO:0006412]		PF00453			pae:PA2741
1551	PA2743	infC	translation initiation factor IF-3	Cytoplasmic [Class 1] ; Cytoplasmic [Class 2] ; Cytoplasmic [Class 3]	23.3489	24.7051	24.8448	x	-1.35617	-1.4959	-0.139736	Q9I0A0	IF3_PSEAE	reviewed	PA2743	Translation initiation factor IF-3	infC PA2743	183	GO:0003743 GO:0005829 GO:0032790 GO:0043022	cytosol [GO:0005829]; ribosome binding [GO:0043022]; translation initiation factor activity [GO:0003743]; ribosome disassembly [GO:0032790]		PF00707 PF05198			pae:PA2743
1552	PA2744	thrS	threonyl-tRNA synthetase	Cytoplasmic [Class 2] ; Cytoplasmic [Class 3]	21.3256	24.4008	24.4367	x	-3.07518	-3.11114	-0.0359605	Q9I099	SYT_PSEAE	reviewed	PA2744	Threonine--tRNA ligase (EC 6.1.1.3) (Threonyl-tRNA synthetase) (ThrRS)	thrS PA2744	640	GO:0000049 GO:0004829 GO:0005524 GO:0005829 GO:0006435 GO:0046872	cytosol [GO:0005829]; ATP binding [GO:0005524]; metal ion binding [GO:0046872]; threonine-tRNA ligase activity [GO:0004829]; tRNA binding [GO:0000049]; threonyl-tRNA aminoacylation [GO:0006435]		PF03129 PF02824 PF00587 PF07973			pae:PA2744
1557	PA2753		hypothetical protein	Cytoplasmic [Class 3]	16.7786	18.5339	19.5362	x	-1.75528	-2.75759	-1.00231	Q9I090	Q9I090_PSEAE	unreviewed	PA2753	Uncharacterized protein	PA2753	124				PF16703			pae:PA2753
1560	PA2760	oprQ	OprQ	Outer Membrane [Class 1] ; Outer Membrane Vesicle [Class 1] ; Outer Membrane [Class 3]	22.2367	25.4783	21.7883	x	-3.24158	0.448366	3.68995	Q9I083	Q9I083_PSEAE	unreviewed	PA2760	Probable outer membrane protein	PA2760	425	GO:0015288 GO:0016021	integral component of membrane [GO:0016021]; porin activity [GO:0015288]		PF03573			pae:PA2760
1565	PA2770		hypothetical protein	Cytoplasmic [Class 3]	22.3717	23.8769	23.7394	x	-1.50523	-1.36776	0.13747	Q9I073	Y2770_PSEAE	reviewed	PA2770	Uncharacterized isomerase PA2770 (EC 5.1.-.-)	PA2770	259	GO:0005737 GO:0009058 GO:0016853	cytoplasm [GO:0005737]; isomerase activity [GO:0016853]; biosynthetic process [GO:0009058]		PF02567			pae:PA2770
1568	PA2776	pauB3	FAD-dependent oxidoreductase	Cytoplasmic [Class 3]	13.2696	18.7249	21.5381	x	-5.4553	-8.26849	-2.81319	Q9I067	Q9I067_PSEAE	unreviewed	PA2776	DAO domain-containing protein	PA2776	427	GO:0005737 GO:0016491	cytoplasm [GO:0005737]; oxidoreductase activity [GO:0016491]		PF01266			pae:PA2776
1574	PA2795	dusA	dihydrouridine synthase A	Cytoplasmic [Class 3]	NaN	17.2964	19.7319	OFF lowPi, ON high Pi	NaN	NaN	-2.43554	Q9I048	DUSA_PSEAE	reviewed	PA2795	tRNA-dihydrouridine(20/20a) synthase (EC 1.3.1.-) (EC 1.3.1.91) (U20-specific dihydrouridine synthase) (U20-specific Dus) (tRNA-dihydrouridine synthase A)	dusA PA2795	332	GO:0000049 GO:0010181 GO:0050660 GO:0102264	flavin adenine dinucleotide binding [GO:0050660]; FMN binding [GO:0010181]; tRNA binding [GO:0000049]; tRNA-dihydrouridine20 synthase activity [GO:0102264]		PF01207			pae:PA2795
1577	PA2798		probable two-component response regulator	Cytoplasmic [Class 3]	21.8473	23.1193	22.5817	x	-1.27202	-0.734397	0.537624	Q9I045	Q9I045_PSEAE	unreviewed	PA2798	Probable two-component response regulator	PA2798	394	GO:0000156 GO:0000976 GO:0001216 GO:0005829 GO:0016791 GO:0032993	cytosol [GO:0005829]; protein-DNA complex [GO:0032993]; DNA-binding transcription activator activity [GO:0001216]; phosphatase activity [GO:0016791]; phosphorelay response regulator activity [GO:0000156]; transcription regulatory region sequence-specific DNA binding [GO:0000976]		PF00072 PF07228			pae:PA2798
1579	PA2800	vacJ	VacJ	Outer Membrane Vesicle [Class 1] ; Outer Membrane [Class 3]	19.5427	21.1931	20.0098	x	-1.65046	-0.467166	1.1833	Q9I043	Q9I043_PSEAE	unreviewed	PA2800	Uncharacterized protein	PA2800	234	GO:0016020 GO:0120010	membrane [GO:0016020]; intermembrane phospholipid transfer [GO:0120010]		PF04333			pae:PA2800
1585	PA2806		conserved hypothetical protein	Cytoplasmic [Class 3]	20.7564	22.2511	21.6546	x	-1.49472	-0.898242	0.596477	Q9I037	QUEF_PSEAE	reviewed	PA2806	NADPH-dependent 7-cyano-7-deazaguanine reductase (EC 1.7.1.13) (7-cyano-7-carbaguanine reductase) (NADPH-dependent nitrile oxidoreductase) (PreQ(0) reductase)	queF PA2806	276	GO:0005737 GO:0008616 GO:0033739 GO:0046857	cytoplasm [GO:0005737]; oxidoreductase activity, acting on other nitrogenous compounds as donors, with NAD or NADP as acceptor [GO:0046857]; preQ1 synthase activity [GO:0033739]; queuosine biosynthetic process [GO:0008616]		PF14489 PF14819			pae:PA2806
1593	PA2817		hypothetical protein	Cytoplasmic [Class 3]	21.7443	22.8681	23.6156	x	-1.12381	-1.8713	-0.747483	Q9I026	Q9I026_PSEAE	unreviewed	PA2817	Uncharacterized protein	PA2817	136							pae:PA2817
1597	PA2823		conserved hypothetical protein	Cytoplasmic [Class 3]	22.9252	24.3052	23.5996	x	-1.37996	-0.674333	0.705626	Q9I020	Q9I020_PSEAE	unreviewed	PA2823	DUF815 domain-containing protein	PA2823	296				PF05673			pae:PA2823
1601	PA2828		probable aminotransferase	Cytoplasmic [Class 3]	20.7099	23.9694	23.4529	x	-3.2595	-2.74301	0.51649	Q9I015	Q9I015_PSEAE	unreviewed	PA2828	Probable aminotransferase	PA2828	403	GO:0008483 GO:0009058 GO:0030170	pyridoxal phosphate binding [GO:0030170]; transaminase activity [GO:0008483]; biosynthetic process [GO:0009058]		PF00155			pae:PA2828
1602	PA2829		hypothetical protein	Unknown [Class 3]	19.1986	20.1508	19.7977	x	-0.952224	-0.599173	0.353051	Q9I014	Q9I014_PSEAE	unreviewed	PA2829	Uncharacterized protein	PA2829	150							pae:PA2829
1603	PA2830	htpX	heat shock protein HtpX	Outer Membrane Vesicle [Class 1] ; Cytoplasmic Membrane [Class 3]	18.5889	20.7133	20.9099	x	-2.12438	-2.32096	-0.196583	Q9I013	HTPX_PSEAE	reviewed	PA2830	Protease HtpX (EC 3.4.24.-) (Heat shock protein HtpX)	htpX PA2830	291	GO:0004222 GO:0005886 GO:0008270 GO:0016021	integral component of membrane [GO:0016021]; plasma membrane [GO:0005886]; metalloendopeptidase activity [GO:0004222]; zinc ion binding [GO:0008270]		PF01435		TRANSMEM 4..24; /note="Helical"; /evidence="ECO:0000255|HAMAP-Rule:MF_00188"; TRANSMEM 36..56; /note="Helical"; /evidence="ECO:0000255|HAMAP-Rule:MF_00188"; TRANSMEM 150..170; /note="Helical"; /evidence="ECO:0000255|HAMAP-Rule:MF_00188"; TRANSMEM 193..213; /note="Helical"; /evidence="ECO:0000255|HAMAP-Rule:MF_00188"	pae:PA2830
1604	PA2831		conserved hypothetical protein	Cytoplasmic [Class 3]	22.6775	23.7674	23.5064	x	-1.08988	-0.828887	0.26099	Q9I012	Q9I012_PSEAE	unreviewed	PA2831	Uncharacterized protein	PA2831	375	GO:0004181 GO:0008270 GO:0035610	metallocarboxypeptidase activity [GO:0004181]; zinc ion binding [GO:0008270]; protein side chain deglutamylation [GO:0035610]		PF18027 PF00246			pae:PA2831
1607	PA2834		probable transcriptional regulator	Cytoplasmic [Class 2] ; Cytoplasmic [Class 3]	14.4124	17.9956	17.4528	x	-3.58319	-3.04039	0.5428	Q9I009	Q9I009_PSEAE	unreviewed	PA2834	Probable transcriptional regulator	PA2834	319	GO:0003700 GO:0006355	DNA-binding transcription factor activity [GO:0003700]; regulation of transcription, DNA-templated [GO:0006355]		PF00126 PF03466			pae:PA2834
1609	PA2840		probable ATP-dependent RNA helicase	Outer Membrane Vesicle [Class 1] ; Cytoplasmic [Class 3]	16.0983	22.3943	23.346	x	-6.29601	-7.24769	-0.951679	Q9I003	Q9I003_PSEAE	unreviewed	PA2840	ATP-dependent RNA helicase DeaD (EC 3.6.4.13) (Cold-shock DEAD box protein A)	deaD csdA PA2840	567	GO:0000027 GO:0003723 GO:0003724 GO:0005524 GO:0005829 GO:0006401 GO:0033592 GO:0070417	cytosol [GO:0005829]; ATP binding [GO:0005524]; RNA binding [GO:0003723]; RNA helicase activity [GO:0003724]; RNA strand annealing activity [GO:0033592]; cellular response to cold [GO:0070417]; ribosomal large subunit assembly [GO:0000027]; RNA catabolic process [GO:0006401]		PF03880 PF00270 PF00271			pae:PA2840
1611	PA2843		probable aldolase	Cytoplasmic [Class 3]	18.3722	20.9412	20.9942	x	-2.56908	-2.62202	-0.0529448	Q9I000	Q9I000_PSEAE	unreviewed	PA2843	Phospho-2-dehydro-3-deoxyheptonate aldolase (EC 2.5.1.54)	PA2843	448	GO:0003849 GO:0009073	3-deoxy-7-phosphoheptulonate synthase activity [GO:0003849]; aromatic amino acid family biosynthetic process [GO:0009073]		PF01474			pae:PA2843
1615	PA2851	efp	translation elongation factor P	Cytoplasmic [Class 3]	26.7148	27.7425	27.9155	x	-1.02767	-1.20066	-0.172993	Q9HZZ2	EFP_PSEAE	reviewed	PA2851	Elongation factor P (EF-P)	efp PA2851	188	GO:0003746 GO:0005737	cytoplasm [GO:0005737]; translation elongation factor activity [GO:0003746]		PF01132 PF08207 PF09285			pae:PA2851
	PA2867		probable chemotaxis transducer	Cytoplasmic Membrane [Class 3]	14.8621	18.6448	17.9684	x	-3.78274	-3.10633	0.676406	Q9HZX9	Q9HZX9_PSEAE	unreviewed	PA2867	Probable chemotaxis transducer	PA2867	490	GO:0007165 GO:0016021	integral component of membrane [GO:0016021]; signal transduction [GO:0007165]		PF00672 PF00015		TRANSMEM 12..33; /note="Helical"; /evidence="ECO:0000256|SAM:Phobius"; TRANSMEM 139..163; /note="Helical"; /evidence="ECO:0000256|SAM:Phobius"	pae:PA2867
1628	PA2876	pyrF	orotidine 5'-phosphate decarboxylase	Cytoplasmic [Class 3]	21.9161	23.0003	23.2915	x	-1.08424	-1.37544	-0.291202	Q59654	PYRF_PSEAE	reviewed	PA2876	Orotidine 5'-phosphate decarboxylase (EC 4.1.1.23) (OMP decarboxylase) (OMPDCase) (OMPdecase)	pyrF PA2876	232	GO:0004590 GO:0005829 GO:0006207 GO:0044205	cytosol [GO:0005829]; orotidine-5'-phosphate decarboxylase activity [GO:0004590]; 'de novo' pyrimidine nucleobase biosynthetic process [GO:0006207]; 'de novo' UMP biosynthetic process [GO:0044205]		PF00215			pae:PA2876
1643	PA2900		probable outer membrane protein precursor	Outer Membrane Vesicle [Class 1] ; Outer Membrane [Class 3]	17.4613	19.5429	17.3431	x	-2.08165	0.118181	2.19983	Q9HZU7	Q9HZU7_PSEAE	unreviewed	PA2900	Probable outer membrane protein	PA2900	269	GO:0016021	integral component of membrane [GO:0016021]		PF14346 PF00691			pae:PA2900
1646	PA2903	cobJ	precorrin-3 methylase CobJ	Cytoplasmic [Class 3]	14.0266	18.9363	19.4224	x	-4.90966	-5.39576	-0.486107	Q9HZU4	Q9HZU4_PSEAE	unreviewed	PA2903	Precorrin-3 methylase CobJ	cobJ PA2903	559	GO:0008168 GO:0009236 GO:0032259	methyltransferase activity [GO:0008168]; cobalamin biosynthetic process [GO:0009236]; methylation [GO:0032259]		PF11760 PF00590			pae:PA2903
1647	PA2904	cobI	precorrin-2 methyltransferase CobI	Cytoplasmic [Class 3]	18.5417	20.7681	20.6963	x	-2.22646	-2.15464	0.071818	Q9HZU3	COBI_PSEAE	reviewed	PA2904	Precorrin-2 C(20)-methyltransferase (EC 2.1.1.130) (S-adenosyl-L-methionine--precorrin-2 methyltransferase) (SP2MT)	cobI PA2904	250	GO:0009236 GO:0030788 GO:0032259	precorrin-2 C20-methyltransferase activity [GO:0030788]; cobalamin biosynthetic process [GO:0009236]; methylation [GO:0032259]		PF00590			pae:PA2904
1648	PA2905	cobH	precorrin isomerase CobH	Cytoplasmic [Class 3]	18.381	20.6437	20.3089	x	-2.26278	-1.92795	0.334836	Q9HZU2	COBH_PSEAE	reviewed	PA2905	Precorrin-8X methylmutase (EC 5.4.99.61) (HBA synthase) (Precorrin isomerase)	cobH PA2905	208	GO:0009236 GO:0016993	precorrin-8X methylmutase activity [GO:0016993]; cobalamin biosynthetic process [GO:0009236]		PF02570			pae:PA2905
1650	PA2907	cobL	precorrin-6y-dependent methyltransferase CobL	Cytoplasmic [Class 3]	15.6032	18.8915	18.4231	x	-3.28835	-2.81993	0.468416	Q9HZU0	COBL_PSEAE	reviewed	PA2907	Precorrin-6Y C(5,15)-methyltransferase [decarboxylating] (Precorrin-6 methyltransferase) (Precorrin-6Y methylase) (EC 2.1.1.132)	cobL PA2907	415	GO:0008276 GO:0009236 GO:0046025	precorrin-6Y C5,15-methyltransferase (decarboxylating) activity [GO:0046025]; protein methyltransferase activity [GO:0008276]; cobalamin biosynthetic process [GO:0009236]		PF00590			pae:PA2907
1652	PA2911		probable TonB-dependent receptor	Outer Membrane [Class 2] ; Outer Membrane [Class 3]	12.6199	16.1937	NaN	x	-3.57382	NaN	NaN	Q9HZT6	Q9HZT6_PSEAE	unreviewed	PA2911	Probable TonB-dependent receptor	PA2911	718	GO:0009279 GO:0015344 GO:0038023 GO:0055072	cell outer membrane [GO:0009279]; siderophore uptake transmembrane transporter activity [GO:0015344]; signaling receptor activity [GO:0038023]; iron ion homeostasis [GO:0055072]		PF07715 PF00593			pae:PA2911
1657	PA2921		probable transcriptional regulator	Cytoplasmic [Class 3]	NaN	17.043	NaN	OFF lowPi, ON high Pi	NaN	NaN	NaN	Q9HZS6	Q9HZS6_PSEAE	unreviewed	PA2921	Probable transcriptional regulator	PA2921	329	GO:0000986 GO:0003700 GO:0005829 GO:0006355	cytosol [GO:0005829]; bacterial-type cis-regulatory region sequence-specific DNA binding [GO:0000986]; DNA-binding transcription factor activity [GO:0003700]; regulation of transcription, DNA-templated [GO:0006355]		PF00126 PF03466			pae:PA2921
1663	PA2942		probable magnesium chelatase	Cytoplasmic [Class 3]	18.1929	20.6534	20.1154	x	-2.46045	-1.92249	0.537963	Q9HZQ5	Q9HZQ5_PSEAE	unreviewed	PA2942	Probable magnesium chelatase	PA2942	338	GO:0005524 GO:0016887	ATP binding [GO:0005524]; ATPase activity [GO:0016887]		PF07728 PF17863			pae:PA2942
1664	PA2943		phospho-2-dehydro-3-deoxyheptonate aldolase	Cytoplasmic [Class 3]	NaN	18.6279	15.25	OFF lowPi, ON high Pi	NaN	NaN	3.3779	Q9HZQ4	Q9HZQ4_PSEAE	unreviewed	PA2943	Phospho-2-dehydro-3-deoxyheptonate aldolase (EC 2.5.1.54)	PA2943	364	GO:0003849 GO:0005737 GO:0008652 GO:0009073 GO:0009423	cytoplasm [GO:0005737]; 3-deoxy-7-phosphoheptulonate synthase activity [GO:0003849]; aromatic amino acid family biosynthetic process [GO:0009073]; cellular amino acid biosynthetic process [GO:0008652]; chorismate biosynthetic process [GO:0009423]		PF00793			pae:PA2943
1666	PA2945		conserved hypothetical protein	Cytoplasmic [Class 3]	21.3761	23.5008	23.4703	x	-2.12463	-2.09411	0.0305188	Q9HZQ2	COBW_PSEAE	reviewed	PA2945	Protein CobW	cobW PA2945	375	GO:0005524 GO:0005737 GO:0005829 GO:0006779 GO:0009236	cytoplasm [GO:0005737]; cytosol [GO:0005829]; ATP binding [GO:0005524]; cobalamin biosynthetic process [GO:0009236]; porphyrin-containing compound biosynthetic process [GO:0006779]		PF02492 PF07683			pae:PA2945
1669	PA2950	fabV	FabV	Cytoplasmic [Class 3]	25.0016	26.3574	25.9889	x	-1.35581	-0.987264	0.368545	Q9HZP8	FABV_PSEAE	reviewed	PA2950	Enoyl-[acyl-carrier-protein] reductase [NADH] (ENR) (EC 1.3.1.9) (Trans-2-enoyl-CoA reductase) (TER) (EC 1.3.1.44)	fabV PA2950	398	GO:0004318 GO:0006633 GO:0016631 GO:0050343 GO:0051287	enoyl-[acyl-carrier-protein] reductase (NADH) activity [GO:0004318]; enoyl-[acyl-carrier-protein] reductase activity [GO:0016631]; NAD binding [GO:0051287]; trans-2-enoyl-CoA reductase (NAD+) activity [GO:0050343]; fatty acid biosynthetic process [GO:0006633]		PF07055 PF12242 PF12241			pae:PA2950
1672	PA2953		electron transfer flavoprotein-ubiquinone oxidoreductase	Outer Membrane Vesicle [Class 1] ; Cytoplasmic [Class 3]	23.0671	25.0348	24.1215	x	-1.96768	-1.05432	0.91336	Q9HZP5	ETFD_PSEAE	reviewed	PA2953	Electron transfer flavoprotein-ubiquinone oxidoreductase (ETF-QO) (ETF-ubiquinone oxidoreductase) (EC 1.5.5.1) (Electron-transferring-flavoprotein dehydrogenase) (ETF dehydrogenase)	PA2953	551	GO:0004174 GO:0022900 GO:0043783 GO:0046872 GO:0048039 GO:0051539	4 iron, 4 sulfur cluster binding [GO:0051539]; electron-transferring-flavoprotein dehydrogenase activity [GO:0004174]; metal ion binding [GO:0046872]; oxidoreductase activity, acting on metal ions, flavin as acceptor [GO:0043783]; ubiquinone binding [GO:0048039]; electron transport chain [GO:0022900]					pae:PA2953
1676	PA2957		probable transcriptional regulator	Cytoplasmic [Class 3]	23.8558	24.6702	24.7551	x	-0.814376	-0.899282	-0.0849069	Q9HZP1	Q9HZP1_PSEAE	unreviewed	PA2957	Probable transcriptional regulator	PA2957	212	GO:0000976 GO:0003700 GO:0006355	DNA-binding transcription factor activity [GO:0003700]; transcription regulatory region sequence-specific DNA binding [GO:0000976]; regulation of transcription, DNA-templated [GO:0006355]		PF13305 PF00440			pae:PA2957
1684	PA2965	fabF1	beta-ketoacyl-acyl carrier protein synthase II	Cytoplasmic [Class 2] ; Cytoplasmic [Class 3]	23.5512	25.3401	25.2982	x	-1.78886	-1.74699	0.0418631	G3XDA2	G3XDA2_PSEAE	unreviewed	PA2965	3-oxoacyl-[acyl-carrier-protein] synthase 2 (EC 2.3.1.179)	fabF1 PA2965	414	GO:0004315 GO:0005829 GO:0006633 GO:0033817	cytosol [GO:0005829]; 3-oxoacyl-[acyl-carrier-protein] synthase activity [GO:0004315]; beta-ketoacyl-acyl-carrier-protein synthase II activity [GO:0033817]; fatty acid biosynthetic process [GO:0006633]		PF00109 PF02801			pae:PA2965
1687	PA2968	fabD	malonyl-CoA-[acyl-carrier-protein] transacylase	Cytoplasmic [Class 3]	25.2987	26.5513	26.3063	x	-1.25256	-1.0076	0.244965	G3XCZ6	G3XCZ6_PSEAE	unreviewed	PA2968	Malonyl CoA-acyl carrier protein transacylase (EC 2.3.1.39)	fabD PA2968	312	GO:0004314 GO:0005829 GO:0006633	cytosol [GO:0005829]; [acyl-carrier-protein] S-malonyltransferase activity [GO:0004314]; fatty acid biosynthetic process [GO:0006633]		PF00698			pae:PA2968
1688	PA2969	plsX	fatty acid biosynthesis protein PlsX	Cytoplasmic [Class 3]	NaN	17.7628	17.2626	OFF lowPi, ON high Pi	NaN	NaN	0.500145	Q9HZN5	PLSX_PSEAE	reviewed	PA2969	Phosphate acyltransferase (EC 2.3.1.274) (Acyl-ACP phosphotransacylase) (Acyl-[acyl-carrier-protein]--phosphate acyltransferase) (Phosphate-acyl-ACP acyltransferase)	plsX PA2969	336	GO:0005737 GO:0006633 GO:0008654 GO:0043811	cytoplasm [GO:0005737]; phosphate:acyl-[acyl carrier protein] acyltransferase activity [GO:0043811]; fatty acid biosynthetic process [GO:0006633]; phospholipid biosynthetic process [GO:0008654]		PF02504			pae:PA2969
1689	PA2970	rpmF	50S ribosomal protein L32	Cytoplasmic [Class 3]	24.0861	25.0434	25.8189	x	-0.957264	-1.73273	-0.775467	Q9HZN4	RL32_PSEAE	reviewed	PA2970	50S ribosomal protein L32	rpmF PA2970	60	GO:0003735 GO:0006412 GO:0015934	large ribosomal subunit [GO:0015934]; structural constituent of ribosome [GO:0003735]; translation [GO:0006412]		PF01783			pae:PA2970
1690	PA2971		conserved hypothetical protein	Cytoplasmic [Class 3]	20.9144	22.0596	22.1438	x	-1.14516	-1.22932	-0.0841662	Q9HZN3	Q9HZN3_PSEAE	unreviewed	PA2971	23S rRNA accumulation protein YceD (Large ribosomal RNA subunit accumulation protein YceD)	PA2971	178	GO:0005829	cytosol [GO:0005829]		PF02620			pae:PA2971
1692	PA2973		probable peptidase	Outer Membrane Vesicle [Class 1] ; Cytoplasmic Membrane [Class 3]	18.5584	21.4435	20.7366	x	-2.88508	-2.17811	0.706965	Q9HZN1	Q9HZN1_PSEAE	unreviewed	PA2973	Probable peptidase	PA2973	326	GO:0005886 GO:0005887 GO:0006465 GO:0006883 GO:0008236 GO:0015385 GO:0036376 GO:0051453	integral component of plasma membrane [GO:0005887]; plasma membrane [GO:0005886]; serine-type peptidase activity [GO:0008236]; sodium:proton antiporter activity [GO:0015385]; cellular sodium ion homeostasis [GO:0006883]; regulation of intracellular pH [GO:0051453]; signal peptide processing [GO:0006465]; sodium ion export across plasma membrane [GO:0036376]		PF01343		TRANSMEM 40..60; /note="Helical"; /evidence="ECO:0000256|SAM:Phobius"	pae:PA2973
1693	PA2974		probable hydrolase	Cytoplasmic [Class 3]	15.839	20.2828	20.6198	x	-4.44381	-4.78079	-0.336981	Q9HZN0	Q9HZN0_PSEAE	unreviewed	PA2974	Probable hydrolase	PA2974	230	GO:0005829 GO:0006281 GO:0008967 GO:0016311	cytosol [GO:0005829]; phosphoglycolate phosphatase activity [GO:0008967]; dephosphorylation [GO:0016311]; DNA repair [GO:0006281]		PF13419			pae:PA2974
1694	PA2975	rluC	ribosomal large subunit pseudouridine synthase C	Cytoplasmic [Class 3]	17.8723	21.8274	21.2208	x	-3.95511	-3.34853	0.606584	Q9HZM9	RLUC_PSEAE	reviewed	PA2975	Ribosomal large subunit pseudouridine synthase C (EC 5.4.99.24) (23S rRNA pseudouridine(955/2504/2580) synthase) (rRNA pseudouridylate synthase C) (rRNA-uridine isomerase C)	rluC PA2975	318	GO:0000455 GO:0003723 GO:0009982 GO:0120159	pseudouridine synthase activity [GO:0009982]; RNA binding [GO:0003723]; rRNA pseudouridine synthase activity [GO:0120159]; enzyme-directed rRNA pseudouridine synthesis [GO:0000455]		PF00849 PF01479			pae:PA2975
1695	PA2976	rne	ribonuclease E	Outer Membrane Vesicle [Class 1] ; Cytoplasmic [Class 3]	22.0319	25.1543	25.1322	x	-3.12237	-3.10024	0.0221291	Q9HZM8	Q9HZM8_PSEAE	unreviewed	PA2976	Ribonuclease E (RNase E) (EC 3.1.26.12)	rne PA2976	1057	GO:0000049 GO:0000287 GO:0004521 GO:0004540 GO:0005737 GO:0006364 GO:0006402 GO:0008033 GO:0008270 GO:0008995 GO:0009898 GO:0019843	cytoplasm [GO:0005737]; cytoplasmic side of plasma membrane [GO:0009898]; endoribonuclease activity [GO:0004521]; magnesium ion binding [GO:0000287]; ribonuclease activity [GO:0004540]; ribonuclease E activity [GO:0008995]; rRNA binding [GO:0019843]; tRNA binding [GO:0000049]; zinc ion binding [GO:0008270]; mRNA catabolic process [GO:0006402]; rRNA processing [GO:0006364]; tRNA processing [GO:000…		PF10150 PF00575			pae:PA2976
1696	PA2977	murB	UDP-N-acetylpyruvoylglucosamine reductase	Cytoplasmic [Class 3]	19.0953	21.2399	21.3338	x	-2.14456	-2.23844	-0.0938816	Q9HZM7	MURB_PSEAE	reviewed	PA2977	UDP-N-acetylenolpyruvoylglucosamine reductase (EC 1.3.1.98) (UDP-N-acetylmuramate dehydrogenase)	murB PA2977	339	GO:0005737 GO:0007049 GO:0008360 GO:0008762 GO:0009252 GO:0051301 GO:0071555 GO:0071949	cytoplasm [GO:0005737]; FAD binding [GO:0071949]; UDP-N-acetylmuramate dehydrogenase activity [GO:0008762]; cell cycle [GO:0007049]; cell division [GO:0051301]; cell wall organization [GO:0071555]; peptidoglycan biosynthetic process [GO:0009252]; regulation of cell shape [GO:0008360]		PF01565 PF02873			pae:PA2977
1697	PA2978	ptpA	phosphotyrosine protein phosphatase	Cytoplasmic [Class 3]	19.1926	21.1081	20.3275	x	-1.91551	-1.13488	0.780629	Q9HZM6	Q9HZM6_PSEAE	unreviewed	PA2978	Protein-tyrosine-phosphatase (EC 3.1.3.48)	ptpA PA2978	154	GO:0004725	protein tyrosine phosphatase activity [GO:0004725]		PF01451			pae:PA2978
1698	PA2979	kdsB	3-deoxy-manno-octulosonate cytidylyltransferase	Cytoplasmic [Class 3]	22.0303	22.9426	23.0523	x	-0.912287	-1.02197	-0.109683	Q9HZM5	KDSB_PSEAE	reviewed	PA2979	3-deoxy-manno-octulosonate cytidylyltransferase (EC 2.7.7.38) (CMP-2-keto-3-deoxyoctulosonic acid synthase) (CKS) (CMP-KDO synthase)	kdsB PA2979	254	GO:0005829 GO:0008690 GO:0009103 GO:0033468	cytosol [GO:0005829]; 3-deoxy-manno-octulosonate cytidylyltransferase activity [GO:0008690]; CMP-keto-3-deoxy-D-manno-octulosonic acid biosynthetic process [GO:0033468]; lipopolysaccharide biosynthetic process [GO:0009103]		PF02348			pae:PA2979
1702	PA2983		probable tolQ-type transport protein	Outer Membrane Vesicle [Class 1] ; Cytoplasmic Membrane [Class 3]	18.0104	19.4976	20.1513	x	-1.48717	-2.14081	-0.65364	Q9HZM1	Q9HZM1_PSEAE	unreviewed	PA2983	Probable tolQ-type transport protein	PA2983	211	GO:0005887 GO:0017038	integral component of plasma membrane [GO:0005887]; protein import [GO:0017038]		PF01618		TRANSMEM 6..27; /note="Helical"; /evidence="ECO:0000256|SAM:Phobius"; TRANSMEM 113..134; /note="Helical"; /evidence="ECO:0000256|SAM:Phobius"; TRANSMEM 154..176; /note="Helical"; /evidence="ECO:0000256|SAM:Phobius"	pae:PA2983
1707	PA2991	sth	soluble pyridine nucleotide transhydrogenase	Cytoplasmic [Class 2] ; Cytoplasmic [Class 3]	22.9606	24.6528	25.252	x	-1.69222	-2.2914	-0.599183	P57112	STHA_PSEAE	reviewed	PA2991	Soluble pyridine nucleotide transhydrogenase (STH) (EC 1.6.1.1) (NAD(P)(+) transhydrogenase [B-specific])	sthA sth PA2991	464	GO:0003957 GO:0004148 GO:0005829 GO:0006739 GO:0045454 GO:0050660	cytosol [GO:0005829]; dihydrolipoyl dehydrogenase activity [GO:0004148]; flavin adenine dinucleotide binding [GO:0050660]; NAD(P)+ transhydrogenase (B-specific) activity [GO:0003957]; cell redox homeostasis [GO:0045454]; NADP metabolic process [GO:0006739]		PF07992 PF02852			pae:PA2991
1709	PA2994	nqrF	Na+-translocating NADH:quinone oxidoreductase, subunit Nqr6	Outer Membrane Vesicle [Class 1] ; Cytoplasmic [Class 3]	15.5034	20.0578	19.391	x	-4.55443	-3.88762	0.66681	Q9HZL1	NQRF_PSEAE	reviewed	PA2994	Na(+)-translocating NADH-quinone reductase subunit F (Na(+)-NQR subunit F) (Na(+)-translocating NQR subunit F) (EC 7.2.1.1) (NQR complex subunit F) (NQR-1 subunit F)	nqrF PA2994	407	GO:0005886 GO:0006814 GO:0009055 GO:0016021 GO:0016655 GO:0046872 GO:0051537	integral component of membrane [GO:0016021]; plasma membrane [GO:0005886]; 2 iron, 2 sulfur cluster binding [GO:0051537]; electron transfer activity [GO:0009055]; metal ion binding [GO:0046872]; oxidoreductase activity, acting on NAD(P)H, quinone or similar compound as acceptor [GO:0016655]; sodium ion transport [GO:0006814]		PF00970 PF00111 PF00175		TRANSMEM 6..26; /note="Helical"; /evidence="ECO:0000255|HAMAP-Rule:MF_00430"	pae:PA2994
1712	PA2999	nqrA	Na+-translocating NADH:ubiquinone oxidoreductase subunit Nrq1	Outer Membrane Vesicle [Class 1] ; Cytoplasmic [Class 3]	20.694	24.361	23.6864	x	-3.66697	-2.99243	0.674545	Q9HZK6	NQRA_PSEAE	reviewed	PA2999	Na(+)-translocating NADH-quinone reductase subunit A (Na(+)-NQR subunit A) (Na(+)-translocating NQR subunit A) (EC 7.2.1.1) (NQR complex subunit A) (NQR-1 subunit A)	nqrA PA2999	445	GO:0006814 GO:0016655	oxidoreductase activity, acting on NAD(P)H, quinone or similar compound as acceptor [GO:0016655]; sodium ion transport [GO:0006814]		PF05896 PF11973			pae:PA2999
1713	PA3001		probable glyceraldehyde-3-phosphate dehydrogenase	Cytoplasmic [Class 2] ; Outer Membrane Vesicle [Class 1] ; Cytoplasmic [Class 3]	24.3733	27.2755	27.0529	x	-2.90219	-2.67952	0.222672	Q9HZK4	Q9HZK4_PSEAE	unreviewed	PA3001	Glyceraldehyde-3-phosphate dehydrogenase (EC 1.2.1.-)	PA3001	461	GO:0006006 GO:0016620 GO:0050661 GO:0051287	NAD binding [GO:0051287]; NADP binding [GO:0050661]; oxidoreductase activity, acting on the aldehyde or oxo group of donors, NAD or NADP as acceptor [GO:0016620]; glucose metabolic process [GO:0006006]		PF02800 PF00044			pae:PA3001
1714	PA3002	mfd	transcription-repair coupling protein Mfd	Cytoplasmic [Class 3]	16.7201	20.4868	20.3332	x	-3.76664	-3.61308	0.153564	Q9HZK3	Q9HZK3_PSEAE	unreviewed	PA3002	Transcription-repair-coupling factor (TRCF) (EC 3.6.4.-)	mfd PA3002	1148	GO:0000716 GO:0003677 GO:0003684 GO:0005524 GO:0005737 GO:0006355 GO:0015616 GO:0043175	cytoplasm [GO:0005737]; ATP binding [GO:0005524]; damaged DNA binding [GO:0003684]; DNA binding [GO:0003677]; DNA translocase activity [GO:0015616]; RNA polymerase core enzyme binding [GO:0043175]; regulation of transcription, DNA-templated [GO:0006355]; transcription-coupled nucleotide-excision repair, DNA damage recognition [GO:0000716]		PF02559 PF00270 PF00271 PF03461 PF17757			pae:PA3002
1717	PA3005	nagZ	beta-N-acetyl-D-glucosaminidase	Cytoplasmic [Class 3]	22.3028	23.1963	23.1865	x	-0.893478	-0.883646	0.00983238	Q9HZK0	NAGZ_PSEAE	reviewed	PA3005	Beta-hexosaminidase (EC 3.2.1.52) (Beta-N-acetylhexosaminidase) (N-acetyl-beta-glucosaminidase)	nagZ PA3005	332	GO:0004563 GO:0005737 GO:0005975 GO:0007049 GO:0008360 GO:0009252 GO:0009254 GO:0046677 GO:0051301 GO:0071555 GO:0102148	cytoplasm [GO:0005737]; beta-N-acetylhexosaminidase activity [GO:0004563]; N-acetyl-beta-D-galactosaminidase activity [GO:0102148]; carbohydrate metabolic process [GO:0005975]; cell cycle [GO:0007049]; cell division [GO:0051301]; cell wall organization [GO:0071555]; peptidoglycan biosynthetic process [GO:0009252]; peptidoglycan turnover [GO:0009254]; regulation of cell shape [GO:0008360]; respons…		PF00933			pae:PA3005
1722	PA3011	topA	DNA topoisomerase I	Cytoplasmic [Class 3]	19.1798	22.5619	22.4145	x	-3.3821	-3.23476	0.14734	Q9HZJ5	TOP1_PSEAE	reviewed	PA3011	DNA topoisomerase 1 (EC 5.6.2.1) (DNA topoisomerase I) (Omega-protein) (Relaxing enzyme) (Swivelase) (Untwisting enzyme)	topA PA3011	868	GO:0003677 GO:0003917 GO:0005694 GO:0006265 GO:0046872	chromosome [GO:0005694]; DNA binding [GO:0003677]; DNA topoisomerase type I (single strand cut, ATP-independent) activity [GO:0003917]; metal ion binding [GO:0046872]; DNA topological change [GO:0006265]		PF08272 PF01131 PF01751 PF01396			pae:PA3011
1725	PA3014	faoA	fatty-acid oxidation complex alpha-subunit	Outer Membrane Vesicle [Class 1] ; Cytoplasmic [Class 3]	22.1981	23.8447	23.9583	x	-1.6466	-1.76016	-0.113556	Q9HZJ2	FADB_PSEAE	reviewed	PA3014	Fatty acid oxidation complex subunit alpha [Includes: Enoyl-CoA hydratase/Delta(3)-cis-Delta(2)-trans-enoyl-CoA isomerase/3-hydroxybutyryl-CoA epimerase (EC 4.2.1.17) (EC 5.1.2.3) (EC 5.3.3.8); 3-hydroxyacyl-CoA dehydrogenase (EC 1.1.1.35)]	fadB PA3014	715	GO:0004165 GO:0004300 GO:0006635 GO:0008692 GO:0016509 GO:0036125 GO:0070403	fatty acid beta-oxidation multienzyme complex [GO:0036125]; 3-hydroxybutyryl-CoA epimerase activity [GO:0008692]; dodecenoyl-CoA delta-isomerase activity [GO:0004165]; enoyl-CoA hydratase activity [GO:0004300]; long-chain-3-hydroxyacyl-CoA dehydrogenase activity [GO:0016509]; NAD+ binding [GO:0070403]; fatty acid beta-oxidation [GO:0006635]		PF00725 PF02737 PF00378			pae:PA3014
1728	PA3018		hypothetical protein	Cytoplasmic [Class 3]	NaN	18.4997	20.0096	OFF lowPi, ON high Pi	NaN	NaN	-1.50992	Q9HZI8	Q9HZI8_PSEAE	unreviewed	PA3018	Uncharacterized protein	PA3018	228							pae:PA3018
1729	PA3019		probable ATP-binding component of ABC transporter	Cytoplasmic [Class 3]	19.2873	23.2391	22.7616	x	-3.9518	-3.47438	0.477418	Q9HZI7	Q9HZI7_PSEAE	unreviewed	PA3019	ATP-binding protein Uup (EC 3.6.1.-)	uup PA3019	640	GO:0003677 GO:0005524 GO:0005737 GO:0006281 GO:0016787 GO:0042626 GO:0043022	cytoplasm [GO:0005737]; ATP binding [GO:0005524]; ATPase-coupled transmembrane transporter activity [GO:0042626]; DNA binding [GO:0003677]; hydrolase activity [GO:0016787]; ribosome binding [GO:0043022]; DNA repair [GO:0006281]		PF00005 PF16326 PF12848			pae:PA3019
1730	PA3020		probable soluble lytic transglycosylase	Periplasmic [Class 2] ; Periplasmic [Class 3]	19.0323	20.4827	20.0686	x	-1.45044	-1.03634	0.414107	Q9HZI6	Q9HZI6_PSEAE	unreviewed	PA3020	Probable soluble lytic transglycosylase	PA3020	642	GO:0004553 GO:0042597	periplasmic space [GO:0042597]; hydrolase activity, hydrolyzing O-glycosyl compounds [GO:0004553]		PF01464 PF14718			pae:PA3020
1737	PA3028	moeA2	molybdenum cofactor biosynthesis protein A2	Cytoplasmic [Class 3]	19.7284	21.4617	21.5594	x	-1.73328	-1.83097	-0.0976944	Q9HZH8	Q9HZH8_PSEAE	unreviewed	PA3028	Molybdopterin molybdenumtransferase (EC 2.10.1.1)	moeA2 PA3028	405	GO:0005737 GO:0005829 GO:0006777 GO:0018315 GO:0032324 GO:0046872 GO:0061598 GO:0061599	cytoplasm [GO:0005737]; cytosol [GO:0005829]; metal ion binding [GO:0046872]; molybdopterin adenylyltransferase activity [GO:0061598]; molybdopterin molybdotransferase activity [GO:0061599]; Mo-molybdopterin cofactor biosynthetic process [GO:0006777]; molybdenum incorporation into molybdenum-molybdopterin complex [GO:0018315]; molybdopterin cofactor biosynthetic process [GO:0032324]		PF00994 PF03454 PF03453			pae:PA3028
1738	PA3029	moaB2	molybdopterin biosynthetic protein B2	Cytoplasmic [Class 3]	21.1112	22.2044	23.4831	x	-1.09321	-2.37184	-1.27863	Q9HZH7	Q9HZH7_PSEAE	unreviewed	PA3029	Molybdenum cofactor biosynthesis protein B	moaB2 PA3029	179	GO:0005829 GO:0006777	cytosol [GO:0005829]; Mo-molybdopterin cofactor biosynthetic process [GO:0006777]		PF00994			pae:PA3029
1747	PA3047		probable D-alanyl-D-alanine carboxypeptidase	Periplasmic [Class 3]	21.4398	22.2721	22.045	x	-0.832247	-0.605219	0.227029	Q9HZG1	Q9HZG1_PSEAE	unreviewed	PA3047	Probable D-alanyl-D-alanine carboxypeptidase	PA3047	476	GO:0000270 GO:0004175 GO:0004185 GO:0006508 GO:0009252	endopeptidase activity [GO:0004175]; serine-type carboxypeptidase activity [GO:0004185]; peptidoglycan biosynthetic process [GO:0009252]; peptidoglycan metabolic process [GO:0000270]; proteolysis [GO:0006508]		PF02113			pae:PA3047
1748	PA3048		conserved hypothetical protein	Cytoplasmic [Class 3]	15.1511	20.0489	19.9472	x	-4.89782	-4.79605	0.101775	Q9HZG0	RLMKL_PSEAE	reviewed	PA3048	Ribosomal RNA large subunit methyltransferase K/L [Includes: 23S rRNA m2G2445 methyltransferase (EC 2.1.1.173) (rRNA (guanine-N(2)-)-methyltransferase RlmL); 23S rRNA m7G2069 methyltransferase (EC 2.1.1.264) (rRNA (guanine-N(7)-)-methyltransferase RlmK)]	rlmL PA3048	725	GO:0003723 GO:0005737 GO:0008990 GO:0052915 GO:0070043	cytoplasm [GO:0005737]; 23S rRNA (guanine(2445)-N(2))-methyltransferase activity [GO:0052915]; RNA binding [GO:0003723]; rRNA (guanine-N2-)-methyltransferase activity [GO:0008990]; rRNA (guanine-N7-)-methyltransferase activity [GO:0070043]		PF10672 PF02926 PF01170			pae:PA3048
1750	PA3050	pyrD	dihydroorotate dehydrogenase	Cytoplasmic Membrane [Class 3]	23.2461	24.2863	23.9115	x	-1.04017	-0.665326	0.37484	Q9HZF8	PYRD_PSEAE	reviewed	PA3050	Dihydroorotate dehydrogenase (quinone) (EC 1.3.5.2) (DHOdehase) (DHOD) (DHODase) (Dihydroorotate oxidase)	pyrD PA3050	342	GO:0004152 GO:0005737 GO:0005886 GO:0006207 GO:0009220 GO:0044205	cytoplasm [GO:0005737]; plasma membrane [GO:0005886]; dihydroorotate dehydrogenase activity [GO:0004152]; 'de novo' pyrimidine nucleobase biosynthetic process [GO:0006207]; 'de novo' UMP biosynthetic process [GO:0044205]; pyrimidine ribonucleotide biosynthetic process [GO:0009220]		PF01180			pae:PA3050
1753	PA3054		putative carboxypeptidase	Periplasmic [Class 1] ; Unknown [Class 3]	19.0071	20.2618	19.1547	x	-1.25471	-0.147565	1.10715	Q9HZF4	Q9HZF4_PSEAE	unreviewed	PA3054	Peptidase_M14 domain-containing protein	PA3054	634	GO:0004181 GO:0005615 GO:0006508 GO:0008270	extracellular space [GO:0005615]; metallocarboxypeptidase activity [GO:0004181]; zinc ion binding [GO:0008270]; proteolysis [GO:0006508]		PF00246			pae:PA3054
1757	PA3061	pelD	PelD	Cytoplasmic Membrane [Class 3]	12.7548	16.4882	16.8983	x	-3.73336	-4.14346	-0.410103	Q9HZE7	Q9HZE7_PSEAE	unreviewed	PA3061	PelD	pelD PA3061	455	GO:0016021 GO:0035438 GO:0044010 GO:0045226	integral component of membrane [GO:0016021]; cyclic-di-GMP binding [GO:0035438]; extracellular polysaccharide biosynthetic process [GO:0045226]; single-species biofilm formation [GO:0044010]		PF13492 PF16963		TRANSMEM 16..36; /note="Helical"; /evidence="ECO:0000256|SAM:Phobius"; TRANSMEM 65..83; /note="Helical"; /evidence="ECO:0000256|SAM:Phobius"; TRANSMEM 89..108; /note="Helical"; /evidence="ECO:0000256|SAM:Phobius"	pae:PA3061
1768	PA3081		conserved hypothetical protein	Unknown [Class 3]	19.7217	21.9717	22.2479	x	-2.25	-2.52617	-0.276172	Q9HZC7	Q9HZC7_PSEAE	unreviewed	PA3081	Uncharacterized protein	PA3081	455				PF07044			pae:PA3081
1769	PA3082	gbt	glycine betaine transmethylase	Outer Membrane Vesicle [Class 1] ; Outer Membrane [Class 3]	15.637	18.8728	17.7241	x	-3.23579	-2.08713	1.14867	Q9HZC6	Q9HZC6_PSEAE	unreviewed	PA3082	Glycine betaine transmethylase	gbt PA3082	654	GO:0008168 GO:0032259	methyltransferase activity [GO:0008168]; methylation [GO:0032259]		PF06980			pae:PA3082
1770	PA3083	pepN	aminopeptidase N	Cytoplasmic [Class 3]	19.4556	22.2089	22.603	x	-2.7533	-3.14747	-0.394169	Q9HZC5	Q9HZC5_PSEAE	unreviewed	PA3083	Aminopeptidase N (EC 3.4.11.2)	pepN PA3083	885	GO:0004177 GO:0008237 GO:0008270	aminopeptidase activity [GO:0004177]; metallopeptidase activity [GO:0008237]; zinc ion binding [GO:0008270]		PF11940 PF17432 PF01433			pae:PA3083
1773	PA3087		hypothetical protein	Cytoplasmic [Class 3]	17.638	19.8964	19.5609	x	-2.25838	-1.92286	0.335521	Q9HZC1	Q9HZC1_PSEAE	unreviewed	PA3087	Metallophos domain-containing protein	PA3087	326	GO:0016787	hydrolase activity [GO:0016787]		PF00149			pae:PA3087
1774	PA3088		conserved hypothetical protein	Cytoplasmic [Class 3]	20.9455	21.9425	21.6198	x	-0.997026	-0.674311	0.322715	Q9HZC0	NADK_PSEAE	reviewed	PA3088	NAD kinase (EC 2.7.1.23) (ATP-dependent NAD kinase)	nadK PA3088	295	GO:0003951 GO:0005524 GO:0005737 GO:0006741 GO:0019674 GO:0046872	cytoplasm [GO:0005737]; ATP binding [GO:0005524]; metal ion binding [GO:0046872]; NAD+ kinase activity [GO:0003951]; NAD metabolic process [GO:0019674]; NADP biosynthetic process [GO:0006741]		PF01513			pae:PA3088
1776	PA3092	fadH1	2,4-dienoyl-CoA reductase FadH1	Cytoplasmic [Class 1] ; Cytoplasmic [Class 3]	15.7437	18.419	17.0924	x	-2.67531	-1.34865	1.32666	Q9HZB6	Q9HZB6_PSEAE	unreviewed	PA3092	2,4-dienoyl-CoA reductase FadH1	fadH1 PA3092	679	GO:0008670 GO:0010181 GO:0033543	2,4-dienoyl-CoA reductase (NADPH) activity [GO:0008670]; FMN binding [GO:0010181]; fatty acid beta-oxidation, unsaturated, even number, reductase/isomerase pathway [GO:0033543]		PF00724 PF07992			pae:PA3092
1777	PA3093		hypothetical protein	Unknown [Class 3]	15.0788	19.0599	19.1845	x	-3.98101	-4.10566	-0.124657	Q9HZB5	Q9HZB5_PSEAE	unreviewed	PA3093	CN hydrolase domain-containing protein	PA3093	372	GO:0016811 GO:0033388 GO:0050126	hydrolase activity, acting on carbon-nitrogen (but not peptide) bonds, in linear amides [GO:0016811]; N-carbamoylputrescine amidase activity [GO:0050126]; putrescine biosynthetic process from arginine [GO:0033388]		PF00795			pae:PA3093
1778	PA3094		probable transcriptional regulator	Cytoplasmic [Class 3]	NaN	13.6863	16.9521	OFF lowPi, ON high Pi	NaN	NaN	-3.26586	Q9HZB4	Q9HZB4_PSEAE	unreviewed	PA3094	Probable transcriptional regulator	PA3094	345	GO:0000976 GO:0003700	DNA-binding transcription factor activity [GO:0003700]; transcription regulatory region sequence-specific DNA binding [GO:0000976]		PF12625 PF12833			pae:PA3094
1785	PA3106		probable short-chain dehydrogenase	Cytoplasmic [Class 2] ; Cytoplasmic [Class 3]	19.426	20.8878	20.8299	x	-1.46184	-1.40399	0.0578486	Q51576	Y3106_PSEAE	reviewed	PA3106	Uncharacterized oxidoreductase PA3106 (EC 1.-.-.-)	PA3106	255	GO:0016491	oxidoreductase activity [GO:0016491]					pae:PA3106
1786	PA3107	metZ	o-succinylhomoserine sulfhydrylase	Cytoplasmic [Class 2] ; Cytoplasmic [Class 3]	23.087	24.285	24.0379	x	-1.19803	-0.950895	0.247133	P55218	METZ_PSEAE	reviewed	PA3107	O-succinylhomoserine sulfhydrylase (OSH sulfhydrylase) (OSHS sulfhydrylase) (EC 2.5.1.-)	metZ PA3107	403	GO:0004123 GO:0005737 GO:0009086 GO:0016765 GO:0016846 GO:0019343 GO:0019346 GO:0030170 GO:0071266 GO:0071268	cytoplasm [GO:0005737]; carbon-sulfur lyase activity [GO:0016846]; cystathionine gamma-lyase activity [GO:0004123]; pyridoxal phosphate binding [GO:0030170]; transferase activity, transferring alkyl or aryl (other than methyl) groups [GO:0016765]; 'de novo' L-methionine biosynthetic process [GO:0071266]; cysteine biosynthetic process via cystathionine [GO:0019343]; homocysteine biosynthetic proce…		PF01053			pae:PA3107
1787	PA3108	purF	amidophosphoribosyltransferase	Outer Membrane Vesicle [Class 1] ; Cytoplasmic [Class 3]	20.4818	23.9192	24.3438	x	-3.43742	-3.86193	-0.424504	Q51342	PUR1_PSEAE	reviewed	PA3108	Amidophosphoribosyltransferase (ATase) (EC 2.4.2.14) (Glutamine phosphoribosylpyrophosphate amidotransferase) (GPATase)	purF PA3108	501	GO:0000287 GO:0004044 GO:0005737 GO:0006164 GO:0006189 GO:0006541 GO:0009113 GO:0009116	cytoplasm [GO:0005737]; amidophosphoribosyltransferase activity [GO:0004044]; magnesium ion binding [GO:0000287]; 'de novo' IMP biosynthetic process [GO:0006189]; glutamine metabolic process [GO:0006541]; nucleoside metabolic process [GO:0009116]; purine nucleobase biosynthetic process [GO:0009113]; purine nucleotide biosynthetic process [GO:0006164]		PF00156			pae:PA3108
1788	PA3110		hypothetical protein	Unknown [Class 3]	18.6743	20.2461	19.6097	x	-1.57189	-0.935436	0.636456	Q9HZA9	Q9HZA9_PSEAE	unreviewed	PA3110	SPOR domain-containing protein	PA3110	219	GO:0016021 GO:0030428 GO:0032153 GO:0032506 GO:0042834	cell division site [GO:0032153]; cell septum [GO:0030428]; integral component of membrane [GO:0016021]; peptidoglycan binding [GO:0042834]; cytokinetic process [GO:0032506]		PF05036		TRANSMEM 12..30; /note="Helical"; /evidence="ECO:0000256|SAM:Phobius"	pae:PA3110
1790	PA3112	accD	acetyl-CoA carboxylase beta subunit	Cytoplasmic [Class 3]	24.2411	25.5546	25.0478	x	-1.31345	-0.806643	0.506805	Q9HZA7	ACCD_PSEAE	reviewed	PA3112	Acetyl-coenzyme A carboxylase carboxyl transferase subunit beta (ACCase subunit beta) (Acetyl-CoA carboxylase carboxyltransferase subunit beta) (EC 2.1.3.15)	accD PA3112	290	GO:0003989 GO:0005524 GO:0006633 GO:0008270 GO:0009317 GO:0016743 GO:2001295	acetyl-CoA carboxylase complex [GO:0009317]; acetyl-CoA carboxylase activity [GO:0003989]; ATP binding [GO:0005524]; carboxyl- or carbamoyltransferase activity [GO:0016743]; zinc ion binding [GO:0008270]; fatty acid biosynthetic process [GO:0006633]; malonyl-CoA biosynthetic process [GO:2001295]		PF01039 PF17848			pae:PA3112
1793	PA3115	fimV	Motility protein FimV	Outer Membrane Vesicle [Class 1] ; Unknown [Class 3]	19.2739	21.3158	21.7924	x	-2.04191	-2.51843	-0.476514	Q9HZA6	FIMV_PSEAE	reviewed	PA3115	Motility hub protein FimV	fimV PA3115	919	GO:0005886 GO:0015627 GO:0016021 GO:0042834 GO:0044096	integral component of membrane [GO:0016021]; plasma membrane [GO:0005886]; type II protein secretion system complex [GO:0015627]; type IV pilus [GO:0044096]; peptidoglycan binding [GO:0042834]				TRANSMEM 464..484; /note="Helical"; /evidence="ECO:0000255"	pae:PA3115
1794	PA3116		probable aspartate-semialdehyde dehydrogenase	Cytoplasmic [Class 3]	17.7914	20.9114	21.5347	x	-3.12002	-3.74335	-0.623327	O87014	USG_PSEAE	reviewed	PA3116	USG-1 protein homolog	usg PA3116	336	GO:0008652 GO:0016620 GO:0046983 GO:0051287	NAD binding [GO:0051287]; oxidoreductase activity, acting on the aldehyde or oxo group of donors, NAD or NADP as acceptor [GO:0016620]; protein dimerization activity [GO:0046983]; cellular amino acid biosynthetic process [GO:0008652]		PF01118 PF02774			pae:PA3116
1795	PA3117	asd	aspartate semialdehyde dehydrogenase	Cytoplasmic [Class 3]	24.691	26.5634	25.85	x	-1.8724	-1.15897	0.713425	Q51344	DHAS_PSEAE	reviewed	PA3117	Aspartate-semialdehyde dehydrogenase (ASA dehydrogenase) (ASADH) (EC 1.2.1.11) (Aspartate-beta-semialdehyde dehydrogenase)	asd PA3117	370	GO:0004073 GO:0009088 GO:0009089 GO:0009097 GO:0019877 GO:0046983 GO:0050661 GO:0051287 GO:0071266	aspartate-semialdehyde dehydrogenase activity [GO:0004073]; NAD binding [GO:0051287]; NADP binding [GO:0050661]; protein dimerization activity [GO:0046983]; 'de novo' L-methionine biosynthetic process [GO:0071266]; diaminopimelate biosynthetic process [GO:0019877]; isoleucine biosynthetic process [GO:0009097]; lysine biosynthetic process via diaminopimelate [GO:0009089]; threonine biosynthetic pr…		PF01118 PF02774			pae:PA3117
1796	PA3118	leuB	3-isopropylmalate dehydrogenase	Cytoplasmic [Class 2] ; Cytoplasmic [Class 3]	24.4704	25.99	22.7594	x	-1.51963	1.71095	3.23058	Q51375	LEU3_PSEAE	reviewed	PA3118	3-isopropylmalate dehydrogenase (EC 1.1.1.85) (3-IPM-DH) (Beta-IPM dehydrogenase) (IMDH)	leuB PA3118	360	GO:0000287 GO:0003862 GO:0005829 GO:0009082 GO:0009098 GO:0051287	cytosol [GO:0005829]; 3-isopropylmalate dehydrogenase activity [GO:0003862]; magnesium ion binding [GO:0000287]; NAD binding [GO:0051287]; branched-chain amino acid biosynthetic process [GO:0009082]; leucine biosynthetic process [GO:0009098]		PF00180			pae:PA3118
1798	PA3120	leuD	3-isopropylmalate dehydratase small subunit	Cytoplasmic [Class 1] ; Cytoplasmic [Class 3]	24.7456	25.7757	22.3596	x	-1.0301	2.38609	3.41619	Q9HZA4	LEUD_PSEAE	reviewed	PA3120	3-isopropylmalate dehydratase small subunit (EC 4.2.1.33) (Alpha-IPM isomerase) (IPMI) (Isopropylmalate isomerase)	leuD PA3120	212	GO:0003861 GO:0009082 GO:0009098 GO:0009316	3-isopropylmalate dehydratase complex [GO:0009316]; 3-isopropylmalate dehydratase activity [GO:0003861]; branched-chain amino acid biosynthetic process [GO:0009082]; leucine biosynthetic process [GO:0009098]		PF00694			pae:PA3120
1799	PA3121	leuC	3-isopropylmalate dehydratase large subunit	Cytoplasmic [Class 3]	21.8605	25.0693	20.9741	x	-3.20881	0.886335	4.09514	Q9HZA3	LEUC_PSEAE	reviewed	PA3121	3-isopropylmalate dehydratase large subunit (EC 4.2.1.33) (Alpha-IPM isomerase) (IPMI) (Isopropylmalate isomerase)	leuC PA3121	474	GO:0003861 GO:0009082 GO:0009098 GO:0046872 GO:0051539	3-isopropylmalate dehydratase activity [GO:0003861]; 4 iron, 4 sulfur cluster binding [GO:0051539]; metal ion binding [GO:0046872]; branched-chain amino acid biosynthetic process [GO:0009082]; leucine biosynthetic process [GO:0009098]		PF00330			pae:PA3121
1800	PA3122		probable transcriptional regulator	Cytoplasmic [Class 2] ; Cytoplasmic [Class 3]	19.5095	20.909	19.2179	x	-1.39952	0.291545	1.69107	Q9HZA2	Q9HZA2_PSEAE	unreviewed	PA3122	Probable transcriptional regulator	PA3122	297	GO:0000976 GO:0003700 GO:0006355	DNA-binding transcription factor activity [GO:0003700]; transcription regulatory region sequence-specific DNA binding [GO:0000976]; regulation of transcription, DNA-templated [GO:0006355]		PF00126 PF03466			pae:PA3122
1802	PA3124		probable transcriptional regulator	Cytoplasmic [Class 3]	NaN	16.5987	16.9016	OFF lowPi, ON high Pi	NaN	NaN	-0.302883	Q9HZA0	Q9HZA0_PSEAE	unreviewed	PA3124	Probable transcriptional regulator	PA3124	303	GO:0003700 GO:0006351 GO:0043565	DNA-binding transcription factor activity [GO:0003700]; sequence-specific DNA binding [GO:0043565]; transcription, DNA-templated [GO:0006351]		PF00126 PF03466			pae:PA3124
1809	PA3134	gltX	glutamyl-tRNA synthetase	Cytoplasmic [Class 2] ; Cytoplasmic [Class 3]	20.89	24.333	24.8395	x	-3.44304	-3.94947	-0.506432	Q9XCL6	SYE_PSEAE	reviewed	PA3134	Glutamate--tRNA ligase (EC 6.1.1.17) (Glutamyl-tRNA synthetase) (GluRS)	gltX PA3134	494	GO:0000049 GO:0004818 GO:0005524 GO:0005829 GO:0006424 GO:0008270	cytosol [GO:0005829]; ATP binding [GO:0005524]; glutamate-tRNA ligase activity [GO:0004818]; tRNA binding [GO:0000049]; zinc ion binding [GO:0008270]; glutamyl-tRNA aminoacylation [GO:0006424]		PF00749			pae:PA3134
1811	PA3138	uvrB	excinuclease ABC subunit B	Cytoplasmic [Class 1] ; Cytoplasmic [Class 3]	19.6273	20.9215	20.8433	x	-1.29413	-1.21595	0.0781809	P72174	UVRB_PSEAE	reviewed	PA3138	UvrABC system protein B (Protein UvrB) (Excinuclease ABC subunit B)	uvrB PA3138	670	GO:0003677 GO:0005524 GO:0005737 GO:0006289 GO:0009380 GO:0009381 GO:0009432 GO:0016887	cytoplasm [GO:0005737]; excinuclease repair complex [GO:0009380]; ATP binding [GO:0005524]; ATPase activity [GO:0016887]; DNA binding [GO:0003677]; excinuclease ABC activity [GO:0009381]; nucleotide-excision repair [GO:0006289]; SOS response [GO:0009432]		PF00271 PF04851 PF02151 PF12344 PF17757			pae:PA3138
1812	PA3139		probable amino acid aminotransferase	Cytoplasmic [Class 2] ; Cytoplasmic [Class 3]	24.6045	26.089	25.8281	x	-1.48449	-1.22355	0.260939	P72173	AAT_PSEAE	reviewed	PA3139	Aspartate aminotransferase (AspAT) (EC 2.6.1.1) (Transaminase A)	aspC PA3139	398	GO:0004069 GO:0004838 GO:0005829 GO:0008483 GO:0030170 GO:0033585 GO:0042802	cytosol [GO:0005829]; identical protein binding [GO:0042802]; L-aspartate:2-oxoglutarate aminotransferase activity [GO:0004069]; L-tyrosine:2-oxoglutarate aminotransferase activity [GO:0004838]; pyridoxal phosphate binding [GO:0030170]; transaminase activity [GO:0008483]; L-phenylalanine biosynthetic process from chorismate via phenylpyruvate [GO:0033585]		PF00155			pae:PA3139
1814	PA3141	wbpM	nucleotide sugar epimerase/dehydratase WbpM	Outer Membrane Vesicle [Class 1] ; Cytoplasmic Membrane [Class 3]	NaN	18.6635	19.0162	OFF lowPi, ON high Pi	NaN	NaN	-0.352708	Q9HZ86	Q9HZ86_PSEAE	unreviewed	PA3141	Nucleotide sugar epimerase/dehydratase WbpM	wbpM PA3141	665	GO:0006045 GO:0009243 GO:0016021	integral component of membrane [GO:0016021]; N-acetylglucosamine biosynthetic process [GO:0006045]; O antigen biosynthetic process [GO:0009243]		PF02719		TRANSMEM 20..42; /note="Helical"; /evidence="ECO:0000256|SAM:Phobius"; TRANSMEM 54..73; /note="Helical"; /evidence="ECO:0000256|SAM:Phobius"; TRANSMEM 85..107; /note="Helical"; /evidence="ECO:0000256|SAM:Phobius"; TRANSMEM 119..137; /note="Helical"; /evidence="ECO:0000256|SAM:Phobius"	pae:PA3141
1817	PA3147	wbpJ	probable glycosyl transferase WbpJ	Outer Membrane Vesicle [Class 1] ; Cytoplasmic Membrane [Class 3]	NaN	17.1646	17.1152	OFF lowPi, ON high Pi	NaN	NaN	0.0493882	Q9HZ80	Q9HZ80_PSEAE	unreviewed	PA3147	Probable glycosyl transferase WbpJ	wbpJ PA3147	413	GO:0016020 GO:0016021 GO:0016757 GO:0044010	integral component of membrane [GO:0016021]; membrane [GO:0016020]; transferase activity, transferring glycosyl groups [GO:0016757]; single-species biofilm formation [GO:0044010]		PF13439		TRANSMEM 79..98; /note="Helical"; /evidence="ECO:0000256|SAM:Phobius"	pae:PA3147
1819	PA3149	wbpH	probable glycosyltransferase WbpH	Cytoplasmic [Class 3]	18.0891	22.436	22.343	x	-4.34691	-4.25382	0.0930888	G3XD85	G3XD85_PSEAE	unreviewed	PA3149	Probable glycosyltransferase WbpH	wbpH PA3149	373	GO:0009243 GO:0016757 GO:0043165	transferase activity, transferring glycosyl groups [GO:0016757]; Gram-negative-bacterium-type cell outer membrane assembly [GO:0043165]; O antigen biosynthetic process [GO:0009243]		PF13439			pae:PA3149
1820	PA3150	wbpG	LPS biosynthesis protein WbpG	Outer Membrane Vesicle [Class 1] ; Cytoplasmic [Class 3]	22.3376	24.4007	24.6125	x	-2.0631	-2.27491	-0.21181	Q9HZ78	Q9HZ78_PSEAE	unreviewed	PA3150	LPS biosynthesis protein WbpG	wbpG PA3150	377							pae:PA3150
1821	PA3151	hisF2	imidazoleglycerol-phosphate synthase, cyclase subunit	Cytoplasmic [Class 2] ; Cytoplasmic [Class 3]	22.3313	23.3613	23.7933	x	-1.03003	-1.46198	-0.431945	P72139	HIS62_PSEAE	reviewed	PA3151	Putative imidazole glycerol phosphate synthase subunit hisF2 (EC 4.3.2.10) (IGP synthase cyclase subunit) (IGP synthase subunit hisF2) (ImGP synthase subunit hisF2) (IGPS subunit hisF2)	hisF2 PA3151	251	GO:0000105 GO:0000107 GO:0005737 GO:0009243 GO:0016833	cytoplasm [GO:0005737]; imidazoleglycerol-phosphate synthase activity [GO:0000107]; oxo-acid-lyase activity [GO:0016833]; histidine biosynthetic process [GO:0000105]; O antigen biosynthetic process [GO:0009243]		PF00977			pae:PA3151
1825	PA3158	wbpB	UDP-2-acetamido-2-deoxy-d-glucuronic acid 3-dehydrogenase, WbpB	Cytoplasmic [Class 3]	23.2719	25.0544	24.9364	x	-1.78251	-1.66448	0.118026	G3XD23	WBPB_PSEAE	reviewed	PA3158	UDP-N-acetyl-2-amino-2-deoxy-D-glucuronate oxidase (EC 1.1.1.335) (UDP-2-acetamido-2-deoxy-alpha-D-glucuronic acid 3-dehydrogenase) (UDP-N-acetyl-D-glucosaminuronic acid 3-oxidase) (UDP-D-GlcNAcA 3-oxidase)	wbpB wlbA PA3158	316	GO:0000271 GO:0003954 GO:0004617 GO:0006065 GO:0009103 GO:0009243 GO:0051262 GO:0070403 GO:0070404 GO:0071555	NAD+ binding [GO:0070403]; NADH binding [GO:0070404]; NADH dehydrogenase activity [GO:0003954]; phosphoglycerate dehydrogenase activity [GO:0004617]; cell wall organization [GO:0071555]; lipopolysaccharide biosynthetic process [GO:0009103]; O antigen biosynthetic process [GO:0009243]; polysaccharide biosynthetic process [GO:0000271]; protein tetramerization [GO:0051262]; UDP-glucuronate biosynthe…		PF01408 PF02894			pae:PA3158
1826	PA3159	wbpA	UDP-N-acetyl-d-glucosamine 6-Dehydrogenase	Outer Membrane Vesicle [Class 1] ; Cytoplasmic [Class 3]	23.8335	25.4624	25.3072	x	-1.62889	-1.47368	0.155212	G3XD94	UGND_PSEAE	reviewed	PA3159	UDP-N-acetyl-D-glucosamine 6-dehydrogenase (UDP-D-GlcNAc 6-dehydrogenase) (EC 1.1.1.136) (UDP-N-acetylglucosamine 6-dehydrogenase)	wbpA PA3159	436	GO:0000271 GO:0003954 GO:0009243 GO:0016021 GO:0016628 GO:0047004 GO:0051287 GO:0071555	integral component of membrane [GO:0016021]; NAD binding [GO:0051287]; NADH dehydrogenase activity [GO:0003954]; oxidoreductase activity, acting on the CH-CH group of donors, NAD or NADP as acceptor [GO:0016628]; UDP-N-acetylglucosamine 6-dehydrogenase activity [GO:0047004]; cell wall organization [GO:0071555]; O antigen biosynthetic process [GO:0009243]; polysaccharide biosynthetic process [GO:0…		PF00984 PF03720 PF03721		TRANSMEM 13..32; /note="Helical"; /evidence="ECO:0000255"	pae:PA3159
1827	PA3160	wzz	O-antigen chain length regulator	Outer Membrane Vesicle [Class 1] ; Cytoplasmic Membrane [Class 3]	18.7201	20.0003	19.3771	x	-1.28017	-0.657019	0.623156	G3XCY2	G3XCY2_PSEAE	unreviewed	PA3160	O-antigen chain length regulator	wzz PA3160	348	GO:0004713 GO:0005886 GO:0009243 GO:0016021 GO:0043165 GO:0098567	integral component of membrane [GO:0016021]; periplasmic side of plasma membrane [GO:0098567]; plasma membrane [GO:0005886]; protein tyrosine kinase activity [GO:0004713]; Gram-negative-bacterium-type cell outer membrane assembly [GO:0043165]; O antigen biosynthetic process [GO:0009243]		PF02706		TRANSMEM 29..48; /note="Helical"; /evidence="ECO:0000256|SAM:Phobius"; TRANSMEM 319..343; /note="Helical"; /evidence="ECO:0000256|SAM:Phobius"	pae:PA3160
1829	PA3162	rpsA	30S ribosomal protein S1	Cytoplasmic [Class 1] ; Outer Membrane Vesicle [Class 1] ; Periplasmic [Class 1] ; Cytoplasmic [Class 3]	27.0458	28.7825	29.1406	x	-1.73673	-2.09485	-0.358125	Q9HZ71	RS1_PSEAE	reviewed	PA3162	30S ribosomal protein S1	rpsA PA3162	559	GO:0003729 GO:0003735 GO:0006412 GO:0022627	cytosolic small ribosomal subunit [GO:0022627]; mRNA binding [GO:0003729]; structural constituent of ribosome [GO:0003735]; translation [GO:0006412]		PF00575			pae:PA3162
1831	PA3165	hisC2	histidinol-phosphate aminotransferase	Cytoplasmic [Class 3]	21.8568	23.5241	23.0532	x	-1.66727	-1.19637	0.470903	Q9HZ68	HIS82_PSEAE	reviewed	PA3165	Histidinol-phosphate aminotransferase 2 (EC 2.6.1.9) (Imidazole acetol-phosphate transaminase 2)	hisC2 PA3165	369	GO:0000105 GO:0004400 GO:0030170	histidinol-phosphate transaminase activity [GO:0004400]; pyridoxal phosphate binding [GO:0030170]; histidine biosynthetic process [GO:0000105]		PF00155			pae:PA3165
1832	PA3166	pheA	chorismate mutase	Cytoplasmic [Class 2] ; Cytoplasmic [Class 3]	22.4991	24.3406	23.9419	x	-1.84151	-1.44274	0.398766	Q9HZ67	CMPDT_PSEAE	reviewed	PA3166	Bifunctional chorismate mutase/prephenate dehydratase (Chorismate mutase-prephenate dehydratase) (P-protein) [Includes: Chorismate mutase (CM) (EC 5.4.99.5); Prephenate dehydratase (PDT) (EC 4.2.1.51)]	pheA PA3166	365	GO:0004106 GO:0004664 GO:0005737 GO:0009094 GO:0046417	cytoplasm [GO:0005737]; chorismate mutase activity [GO:0004106]; prephenate dehydratase activity [GO:0004664]; chorismate metabolic process [GO:0046417]; L-phenylalanine biosynthetic process [GO:0009094]		PF01842 PF01817 PF00800			pae:PA3166
1833	PA3167	serC	3-phosphoserine aminotransferase	Cytoplasmic [Class 2] ; Cytoplasmic [Class 3]	24.1036	25.8244	25.1848	x	-1.72076	-1.08117	0.639592	Q9HZ66	SERC_PSEAE	reviewed	PA3167	Phosphoserine aminotransferase (EC 2.6.1.52) (Phosphohydroxythreonine aminotransferase) (PSAT)	serC PA3167	361	GO:0004648 GO:0005737 GO:0006564 GO:0008615 GO:0030170	cytoplasm [GO:0005737]; O-phospho-L-serine:2-oxoglutarate aminotransferase activity [GO:0004648]; pyridoxal phosphate binding [GO:0030170]; L-serine biosynthetic process [GO:0006564]; pyridoxine biosynthetic process [GO:0008615]		PF00266			pae:PA3167
1834	PA3168	gyrA	DNA gyrase subunit A	Cytoplasmic [Class 3]	20.2505	23.5167	23.3334	x	-3.26619	-3.0829	0.183285	P48372	GYRA_PSEAE	reviewed	PA3168	DNA gyrase subunit A (EC 5.6.2.2)	gyrA PA3168	923	GO:0003677 GO:0003918 GO:0005524 GO:0005694 GO:0005737 GO:0006261 GO:0006265 GO:0009330	chromosome [GO:0005694]; cytoplasm [GO:0005737]; DNA topoisomerase type II (double strand cut, ATP-hydrolyzing) complex [GO:0009330]; ATP binding [GO:0005524]; DNA binding [GO:0003677]; DNA topoisomerase type II (double strand cut, ATP-hydrolyzing) activity [GO:0003918]; DNA topological change [GO:0006265]; DNA-dependent DNA replication [GO:0006261]		PF03989 PF00521			pae:PA3168
1835	PA3169		5-methylthioribose-1-phosphate isomerase MtnA	Cytoplasmic [Class 3]	22.5341	23.834	23.7432	x	-1.29991	-1.20904	0.0908693	Q9HZ65	MTNA_PSEAE	reviewed	PA3169	Methylthioribose-1-phosphate isomerase (M1Pi) (MTR-1-P isomerase) (EC 5.3.1.23) (S-methyl-5-thioribose-1-phosphate isomerase)	mtnA PA3169	358	GO:0019284 GO:0019509 GO:0046523	S-methyl-5-thioribose-1-phosphate isomerase activity [GO:0046523]; L-methionine salvage from methylthioadenosine [GO:0019509]; L-methionine salvage from S-adenosylmethionine [GO:0019284]		PF01008			pae:PA3169
1842	PA3179		conserved hypothetical protein	Cytoplasmic [Class 3]	17.0849	22.6143	22.1443	x	-5.52941	-5.05933	0.470077	Q9HZ55	RLUB_PSEAE	reviewed	PA3179	Ribosomal large subunit pseudouridine synthase B (EC 5.4.99.22) (23S rRNA pseudouridine(2605) synthase) (rRNA pseudouridylate synthase B) (rRNA-uridine isomerase B)	rluB PA3179	386	GO:0001522 GO:0003723 GO:0006364 GO:0120159	RNA binding [GO:0003723]; rRNA pseudouridine synthase activity [GO:0120159]; pseudouridine synthesis [GO:0001522]; rRNA processing [GO:0006364]		PF00849 PF01479			pae:PA3179
1846	PA3183	zwf	glucose-6-phosphate 1-dehydrogenase	Cytoplasmic [Class 3]	16.4818	17.7778	23.1782	x	-1.296	-6.69642	-5.40041	O68282	G6PD_PSEAE	reviewed	PA3183	Glucose-6-phosphate 1-dehydrogenase (G6PD) (EC 1.1.1.363) (Glucose-6-phosphate dehydrogenase (NAD(P)(+)))	zwf PA3183	489	GO:0004345 GO:0006006 GO:0006098 GO:0050661	glucose-6-phosphate dehydrogenase activity [GO:0004345]; NADP binding [GO:0050661]; glucose metabolic process [GO:0006006]; pentose-phosphate shunt [GO:0006098]		PF02781 PF00479			pae:PA3183
1848	PA3185		hypothetical protein	Unknown [Class 3]	17.039	19.4415	19.4346	x	-2.40253	-2.39563	0.00689443	Q9HZ52	Q9HZ52_PSEAE	unreviewed	PA3185	Putative glucose-6-phosphate 1-epimerase (EC 5.1.3.15)	PA3185	283	GO:0005737 GO:0005975 GO:0030246 GO:0047938	cytoplasm [GO:0005737]; carbohydrate binding [GO:0030246]; glucose-6-phosphate 1-epimerase activity [GO:0047938]; carbohydrate metabolic process [GO:0005975]		PF01263			pae:PA3185
1851	PA3190		probable binding protein component of ABC sugar transporter	Periplasmic [Class 3]	19.2012	20.3862	23.9892	x	-1.18493	-4.78801	-3.60308	Q9HZ48	Q9HZ48_PSEAE	unreviewed	PA3190	Probable binding protein component of ABC sugar transporter	PA3190	420	GO:0008643	carbohydrate transport [GO:0008643]		PF01547			pae:PA3190
1853	PA3193	glk	glucokinase	Cytoplasmic [Class 2] ; Cytoplasmic [Class 3]	17.0657	19.1671	20.5677	x	-2.10146	-3.50205	-1.40059	Q9HZ46	GLK_PSEAE	reviewed	PA3193	Glucokinase (EC 2.7.1.2) (Glucose kinase)	glk PA3193	331	GO:0004340 GO:0005524 GO:0005536 GO:0005829 GO:0006096	cytosol [GO:0005829]; ATP binding [GO:0005524]; glucokinase activity [GO:0004340]; glucose binding [GO:0005536]; glycolytic process [GO:0006096]		PF02685			pae:PA3193
1854	PA3194	edd	phosphogluconate dehydratase	Cytoplasmic [Class 3]	17.2075	19.2173	24.2248	x	-2.00988	-7.01732	-5.00744	P31961	EDD_PSEAE	reviewed	PA3194	Phosphogluconate dehydratase (EC 4.2.1.12) (6-phosphogluconate dehydratase)	edd PA3194	608	GO:0004456 GO:0005829 GO:0009255 GO:0016836 GO:0046177 GO:0046872 GO:0051539	cytosol [GO:0005829]; 4 iron, 4 sulfur cluster binding [GO:0051539]; hydro-lyase activity [GO:0016836]; metal ion binding [GO:0046872]; phosphogluconate dehydratase activity [GO:0004456]; D-gluconate catabolic process [GO:0046177]; Entner-Doudoroff pathway through 6-phosphogluconate [GO:0009255]		PF00920			pae:PA3194
1860	PA3200		conserved hypothetical protein	Cytoplasmic [Class 3]	16.2667	18.0639	19.0144	x	-1.79716	-2.74771	-0.950555	Q9HZ40	Q9HZ40_PSEAE	unreviewed	PA3200	POLIIIAc domain-containing protein	PA3200	295	GO:0004534 GO:0035312	5'-3' exodeoxyribonuclease activity [GO:0035312]; 5'-3' exoribonuclease activity [GO:0004534]		PF02811			pae:PA3200
1868	PA3213		hypothetical protein	Cytoplasmic Membrane [Class 3]	15.9499	17.6474	NaN	x	-1.69749	NaN	NaN	Q9HZ27	Q9HZ27_PSEAE	unreviewed	PA3213	MlaD domain-containing protein	PA3213	312	GO:0016021	integral component of membrane [GO:0016021]		PF02470		TRANSMEM 6..29; /note="Helical"; /evidence="ECO:0000256|SAM:Phobius"	pae:PA3213
1887	PA3247		hypothetical protein	Cytoplasmic [Class 3]	19.9818	22.0938	21.6814	x	-2.11206	-1.69968	0.412383	Q9HYZ3	APEB_PSEAE	reviewed	PA3247	Probable M18 family aminopeptidase 2 (EC 3.4.11.-)	apeB PA3247	429	GO:0004177 GO:0008237 GO:0008270	aminopeptidase activity [GO:0004177]; metallopeptidase activity [GO:0008237]; zinc ion binding [GO:0008270]		PF02127			pae:PA3247
1899	PA3262		probable peptidyl-prolyl cis-trans isomerase, FkbP-type	Outer Membrane [Class 2] ; Outer Membrane Vesicle [Class 1] ; Cytoplasmic [Class 3]	23.7022	24.8498	24.5007	x	-1.1476	-0.798578	0.349021	Q9HYX8	Q9HYX8_PSEAE	unreviewed	PA3262	Peptidyl-prolyl cis-trans isomerase (EC 5.2.1.8)	PA3262	253	GO:0003755 GO:0006457	peptidyl-prolyl cis-trans isomerase activity [GO:0003755]; protein folding [GO:0006457]		PF00254 PF01346			pae:PA3262
1900	PA3263		conserved hypothetical protein	Cytoplasmic [Class 1] ; Periplasmic [Class 1] ; Cytoplasmic [Class 3]	24.3862	25.2759	25.4645	x	-0.889737	-1.07834	-0.188604	Q9HYX7	RDGC_PSEAE	reviewed	PA3263	Recombination-associated protein RdgC	rdgC PA3263	306	GO:0000018 GO:0003690 GO:0005737 GO:0006310 GO:0043590	bacterial nucleoid [GO:0043590]; cytoplasm [GO:0005737]; double-stranded DNA binding [GO:0003690]; DNA recombination [GO:0006310]; regulation of DNA recombination [GO:0000018]		PF04381			pae:PA3263
1912	PA3286		beta-acetoacetyl-acyl carrier protein synthase	Cytoplasmic [Class 3]	24.1161	25.0223	24.7461	x	-0.906207	-0.630003	0.276204	Q9HYV7	BEKAS_PSEAE	reviewed	PA3286	Beta-ketodecanoyl-[acyl-carrier-protein] synthase (EC 2.3.1.207)	PA3286	350	GO:0004315 GO:0006631 GO:0006633 GO:0033818 GO:0042758 GO:0061990	3-oxoacyl-[acyl-carrier-protein] synthase activity [GO:0004315]; beta-ketoacyl-acyl-carrier-protein synthase III activity [GO:0033818]; beta-ketodecanoyl-[acyl-carrier-protein] synthase activity [GO:0061990]; fatty acid biosynthetic process [GO:0006633]; fatty acid metabolic process [GO:0006631]; long-chain fatty acid catabolic process [GO:0042758]		PF08545 PF08541			pae:PA3286
1917	PA3297		probable ATP-dependent helicase	Cytoplasmic Membrane [Class 3]	16.0224	17.9154	18.129	x	-1.89296	-2.10652	-0.213558	Q9HYU6	Q9HYU6_PSEAE	unreviewed	PA3297	Probable ATP-dependent helicase	PA3297	1326	GO:0000462 GO:0003723 GO:0003724 GO:0006364 GO:0006397 GO:0046677	RNA binding [GO:0003723]; RNA helicase activity [GO:0003724]; maturation of SSU-rRNA from tricistronic rRNA transcript (SSU-rRNA, 5.8S rRNA, LSU-rRNA) [GO:0000462]; mRNA processing [GO:0006397]; response to antibiotic [GO:0046677]; rRNA processing [GO:0006364]		PF11898 PF04408 PF00271 PF07717			pae:PA3297
1918	PA3299	fadD1	long-chain-fatty-acid--CoA ligase	Cytoplasmic [Class 2] ; Outer Membrane Vesicle [Class 1] ; Cytoplasmic [Class 3]	21.2483	23.7542	23.8452	x	-2.50594	-2.59695	-0.0910168	Q9HYU4	Q9HYU4_PSEAE	unreviewed	PA3299	Long-chain-fatty-acid--CoA ligase	fadD1 PA3299	562	GO:0006631 GO:0016874 GO:0042758 GO:0044255	ligase activity [GO:0016874]; cellular lipid metabolic process [GO:0044255]; fatty acid metabolic process [GO:0006631]; long-chain fatty acid catabolic process [GO:0042758]		PF00501 PF13193			pae:PA3299
1919	PA3300	fadD2	long-chain-fatty-acid--CoA ligase	Cytoplasmic [Class 2] ; Cytoplasmic [Class 3]	15.5576	18.8933	14.6619	x	-3.33573	0.895691	4.23142	Q9HYU3	Q9HYU3_PSEAE	unreviewed	PA3300	Long-chain-fatty-acid--CoA ligase	fadD2 PA3300	562	GO:0016874	ligase activity [GO:0016874]		PF00501 PF13193			pae:PA3300
1923	PA3308	hepA	RNA helicase HepA	Cytoplasmic [Class 3]	18.2396	22.2353	22.6922	x	-3.99576	-4.45268	-0.45692	Q9HYT6	RAPA_PSEAE	reviewed	PA3308	RNA polymerase-associated protein RapA (EC 3.6.4.-) (ATP-dependent helicase HepA)	rapA hepA PA3308	950	GO:0003677 GO:0004386 GO:0005524 GO:0006355 GO:0016817 GO:0070615	ATP binding [GO:0005524]; DNA binding [GO:0003677]; helicase activity [GO:0004386]; hydrolase activity, acting on acid anhydrides [GO:0016817]; nucleosome-dependent ATPase activity [GO:0070615]; regulation of transcription, DNA-templated [GO:0006355]		PF00271 PF12137 PF00176 PF18339 PF18337			pae:PA3308
1926	PA3312		probable 3-hydroxyisobutyrate dehydrogenase	Cytoplasmic [Class 3]	19.7408	21.7337	20.8295	x	-1.99287	-1.08872	0.90414	Q9HYT2	Q9HYT2_PSEAE	unreviewed	PA3312	Probable 3-hydroxyisobutyrate dehydrogenase	PA3312	296	GO:0016491 GO:0050661 GO:0051287	NAD binding [GO:0051287]; NADP binding [GO:0050661]; oxidoreductase activity [GO:0016491]		PF14833 PF03446			pae:PA3312
1928	PA3314		probable ATP-binding component of ABC transporter	Cytoplasmic Membrane [Class 3]	18.8961	20.2257	20.1391	x	-1.32968	-1.24303	0.0866432	Q9HYT0	PHNC1_PSEAE	reviewed	PA3314	Phosphonates import ATP-binding protein PhnC 1 (EC 7.3.2.2)	phnC1 PA3314	267	GO:0005524 GO:0005886 GO:0015416	plasma membrane [GO:0005886]; ABC-type phosphonate transporter activity [GO:0015416]; ATP binding [GO:0005524]		PF00005			pae:PA3314
1929	PA3317		hypothetical protein	Outer Membrane Vesicle [Class 1] ; Unknown [Class 3]	15.7296	16.8999	15.3187	x	-1.17024	0.410889	1.58113	Q9HYS7	Q9HYS7_PSEAE	unreviewed	PA3317	Uncharacterized protein	PA3317	242							pae:PA3317
1932	PA3321		probable transcriptional regulator	Cytoplasmic [Class 2] ; Cytoplasmic [Class 3]	15.8412	21.9401	21.0101	x	-6.0989	-5.16888	0.930028	Q9HYS4	Q9HYS4_PSEAE	unreviewed	PA3321	Probable transcriptional regulator	PA3321	304	GO:0003700 GO:0006355	DNA-binding transcription factor activity [GO:0003700]; regulation of transcription, DNA-templated [GO:0006355]		PF00126 PF03466			pae:PA3321
1944	PA3337	rfaD	ADP-L-glycero-D-mannoheptose 6-epimerase	Cytoplasmic [Class 3]	16.9811	20.4141	21.7324	x	-3.43301	-4.75131	-1.3183	Q9HYQ8	HLDD_PSEAE	reviewed	PA3337	ADP-L-glycero-D-manno-heptose-6-epimerase (EC 5.1.3.20) (ADP-L-glycero-beta-D-manno-heptose-6-epimerase) (ADP-glyceromanno-heptose 6-epimerase) (ADP-hep 6-epimerase) (AGME)	hldD rfaD PA3337	330	GO:0008712 GO:0009244 GO:0050661 GO:0097171	ADP-glyceromanno-heptose 6-epimerase activity [GO:0008712]; NADP binding [GO:0050661]; ADP-L-glycero-beta-D-manno-heptose biosynthetic process [GO:0097171]; lipopolysaccharide core region biosynthetic process [GO:0009244]		PF01370			pae:PA3337
1948	PA3341		probable transcriptional regulator	Cytoplasmic [Class 3]	21.8159	22.8793	23.0762	x	-1.0634	-1.26032	-0.196917	Q9HYQ4	Q9HYQ4_PSEAE	unreviewed	PA3341	Probable transcriptional regulator	PA3341	144	GO:0000976 GO:0003700 GO:0006355 GO:0046872	DNA-binding transcription factor activity [GO:0003700]; metal ion binding [GO:0046872]; transcription regulatory region sequence-specific DNA binding [GO:0000976]; regulation of transcription, DNA-templated [GO:0006355]		PF12802			pae:PA3341
1949	PA3344	recQ	ATP-dependent DNA helicase RecQ	Cytoplasmic [Class 3]	14.8072	19.0836	19.6414	x	-4.27639	-4.83415	-0.557755	Q9HYQ1	Q9HYQ1_PSEAE	unreviewed	PA3344	DNA helicase (EC 3.6.4.12)	recQ PA3344	712	GO:0003677 GO:0005524 GO:0005694 GO:0005737 GO:0006260 GO:0006281 GO:0006310 GO:0009378 GO:0009432 GO:0030894 GO:0032508 GO:0043138 GO:0043590	bacterial nucleoid [GO:0043590]; chromosome [GO:0005694]; cytoplasm [GO:0005737]; replisome [GO:0030894]; 3'-5' DNA helicase activity [GO:0043138]; ATP binding [GO:0005524]; DNA binding [GO:0003677]; four-way junction helicase activity [GO:0009378]; DNA duplex unwinding [GO:0032508]; DNA recombination [GO:0006310]; DNA repair [GO:0006281]; DNA replication [GO:0006260]; SOS response [GO:0009432]		PF00270 PF00271 PF00570 PF16124 PF09382			pae:PA3344
1952	PA3348	cheR1	CheR1	Cytoplasmic [Class 3]	22.0539	23.6474	24.0222	x	-1.59355	-1.96826	-0.374704	O87131	CHER1_PSEAE	reviewed	PA3348	Chemotaxis protein methyltransferase 1 (EC 2.1.1.80)	cheR1 PA3348	274	GO:0008983	protein-glutamate O-methyltransferase activity [GO:0008983]		PF01739 PF03705			pae:PA3348
1959	PA3356	pauA5	Glutamylpolyamine synthetase	Cytoplasmic [Class 3]	NaN	19.1312	21.5637	OFF lowPi, ON high Pi	NaN	NaN	-2.4325	Q9HYP0	Q9HYP0_PSEAE	unreviewed	PA3356	Gln-synt_C domain-containing protein	PA3356	413	GO:0004356 GO:0006542 GO:0006598	glutamate-ammonia ligase activity [GO:0004356]; glutamine biosynthetic process [GO:0006542]; polyamine catabolic process [GO:0006598]		PF00120			pae:PA3356
1960	PA3357	dsdA	D-serine dehydratase	Cytoplasmic [Class 3]	20.1477	21.6987	22.0772	x	-1.55097	-1.92947	-0.378498	Q9HYN9	SDHD_PSEAE	reviewed	PA3357	Probable D-serine dehydratase (EC 4.3.1.18) (D-serine deaminase) (DSD)	dsdA PA3357	448	GO:0003941 GO:0004794 GO:0006565 GO:0006567 GO:0008721 GO:0016836 GO:0030170 GO:0036088	D-serine ammonia-lyase activity [GO:0008721]; hydro-lyase activity [GO:0016836]; L-serine ammonia-lyase activity [GO:0003941]; L-threonine ammonia-lyase activity [GO:0004794]; pyridoxal phosphate binding [GO:0030170]; D-serine catabolic process [GO:0036088]; L-serine catabolic process [GO:0006565]; threonine catabolic process [GO:0006567]		PF00291			pae:PA3357
1993	PA3435		conserved hypothetical protein	Unknown [Class 3]	23.2015	24.2317	25.0735	x	-1.03025	-1.87201	-0.84176	Q9HYH1	Y3435_PSEAE	reviewed	PA3435	Uncharacterized protein PA3435	PA3435	150	GO:0005829 GO:0010181 GO:0016491 GO:0050660	cytosol [GO:0005829]; flavin adenine dinucleotide binding [GO:0050660]; FMN binding [GO:0010181]; oxidoreductase activity [GO:0016491]		PF00258			pae:PA3435
2000	PA3442		probable ATP-binding component of ABC transporter	Cytoplasmic Membrane [Class 3]	NaN	16.927	NaN	OFF lowPi, ON high Pi	NaN	NaN	NaN	Q9HYG4	SSUB1_PSEAE	reviewed	PA3442	Aliphatic sulfonates import ATP-binding protein SsuB 1 (EC 7.6.2.14)	ssuB1 PA3442	274	GO:0005524 GO:0005886 GO:0042626 GO:0042959	plasma membrane [GO:0005886]; alkanesulfonate transmembrane transporter activity [GO:0042959]; ATP binding [GO:0005524]; ATPase-coupled transmembrane transporter activity [GO:0042626]		PF00005			pae:PA3442
2001	PA3444		conserved hypothetical protein	Cytoplasmic [Class 3]	17.1072	22.0971	NaN	x	-4.98989	NaN	NaN	Q9HYG2	SSUD_PSEAE	reviewed	PA3444	Alkanesulfonate monooxygenase (EC 1.14.14.5) (FMNH2-dependent aliphatic sulfonate monooxygenase) (PA13)	ssuD PA3444	382	GO:0008726 GO:0046306	alkanesulfonate monooxygenase activity [GO:0008726]; alkanesulfonate catabolic process [GO:0046306]		PF00296			pae:PA3444
2002	PA3445		conserved hypothetical protein	Unknown (This protein may have multiple localization sites) [Class 3]	19.0897	21.8007	NaN	x	-2.71103	NaN	NaN	Q9HYG1	Q9HYG1_PSEAE	unreviewed	PA3445	PBPb domain-containing protein	PA3445	323	GO:0006790 GO:0016020 GO:0022857 GO:0042597 GO:0042626 GO:0042918 GO:0042959	membrane [GO:0016020]; periplasmic space [GO:0042597]; alkanesulfonate transmembrane transporter activity [GO:0042959]; ATPase-coupled transmembrane transporter activity [GO:0042626]; transmembrane transporter activity [GO:0022857]; alkanesulfonate transport [GO:0042918]; sulfur compound metabolic process [GO:0006790]		PF09084			pae:PA3445
2004	PA3450	lsfA	1-Cys peroxiredoxin LsfA	Cytoplasmic [Class 3]	23.1291	24.3152	23.3615	x	-1.1861	-0.232423	0.953678	Q9HYF6	Q9HYF6_PSEAE	unreviewed	PA3450	Alkyl hydroperoxide reductase C (Peroxiredoxin) (Thioredoxin peroxidase)	PA3450	212	GO:0005829 GO:0045454 GO:0051920	cytosol [GO:0005829]; peroxiredoxin activity [GO:0051920]; cell redox homeostasis [GO:0045454]		PF10417 PF00578			pae:PA3450
2007	PA3453		conserved hypothetical protein	Unknown [Class 3]	21.9754	23.1434	22.8729	x	-1.16802	-0.89755	0.270475	Q9HYF3	Y3453_PSEAE	reviewed	PA3453	UPF0502 protein PA3453	PA3453	221				PF04337			pae:PA3453
2009	PA3455		conserved hypothetical protein	Cytoplasmic [Class 3]	19.3936	20.6231	20.3136	x	-1.22954	-0.920064	0.309475	Q9HYF1	PK22_PSEAE	reviewed	PA3455	Polyphosphate:AMP phosphotransferase (PAP) (EC 2.7.4.33) (Polyphosphate kinase PPK2 3)	PA3455	496	GO:0006797 GO:0016301 GO:0042802 GO:0043751	identical protein binding [GO:0042802]; kinase activity [GO:0016301]; polyphosphate:AMP phosphotransferase activity [GO:0043751]; polyphosphate metabolic process [GO:0006797]		PF03976			pae:PA3455
2010	PA3456		hypothetical protein	Cytoplasmic [Class 3]	NaN	16.9112	18.8647	OFF lowPi, ON high Pi	NaN	NaN	-1.95349	Q9HYF0	MNMC_PSEAE	reviewed	PA3456	tRNA 5-methylaminomethyl-2-thiouridine biosynthesis bifunctional protein MnmC (tRNA mnm(5)s(2)U biosynthesis bifunctional protein) [Includes: tRNA (mnm(5)s(2)U34)-methyltransferase (EC 2.1.1.61); FAD-dependent cmnm(5)s(2)U34 oxidoreductase (EC 1.5.-.-)]	mnmC PA3456	654	GO:0002098 GO:0004808 GO:0005737 GO:0016491 GO:0016645 GO:0050660	cytoplasm [GO:0005737]; flavin adenine dinucleotide binding [GO:0050660]; oxidoreductase activity [GO:0016491]; oxidoreductase activity, acting on the CH-NH group of donors [GO:0016645]; tRNA (5-methylaminomethyl-2-thiouridylate)-methyltransferase activity [GO:0004808]; tRNA wobble uridine modification [GO:0002098]		PF01266 PF05430			pae:PA3456
2018	PA3466		probable ATP-dependent RNA helicase	Cytoplasmic [Class 3]	16.7113	21.6476	22.0521	x	-4.93623	-5.34079	-0.404561	Q9HYE0	Q9HYE0_PSEAE	unreviewed	PA3466	Probable ATP-dependent RNA helicase	PA3466	446	GO:0000027 GO:0003676 GO:0004386 GO:0005524 GO:0016787	ATP binding [GO:0005524]; helicase activity [GO:0004386]; hydrolase activity [GO:0016787]; nucleic acid binding [GO:0003676]; ribosomal large subunit assembly [GO:0000027]		PF00270 PF00271			pae:PA3466
2022	PA3471		probable malic enzyme	Cytoplasmic [Class 3]	21.9076	24.1574	24.2535	x	-2.24984	-2.34598	-0.0961393	Q9HYD5	MAO1_PSEAE	reviewed	PA3471	NAD-dependent malic enzyme (NAD-ME) (EC 1.1.1.38)	maeA PA3471	564	GO:0004470 GO:0004471 GO:0005829 GO:0006090 GO:0006108 GO:0008948 GO:0046872 GO:0051287	cytosol [GO:0005829]; malate dehydrogenase (decarboxylating) (NAD+) activity [GO:0004471]; malic enzyme activity [GO:0004470]; metal ion binding [GO:0046872]; NAD binding [GO:0051287]; oxaloacetate decarboxylase activity [GO:0008948]; malate metabolic process [GO:0006108]; pyruvate metabolic process [GO:0006090]		PF00390 PF03949			pae:PA3471
2028	PA3480		probable deoxycytidine triphosphate deaminase	Cytoplasmic [Class 3]	23.4414	24.4037	24.178	x	-0.962282	-0.736652	0.22563	Q9HYC9	DCD_PSEAE	reviewed	PA3480	dCTP deaminase (EC 3.5.4.13) (Deoxycytidine triphosphate deaminase)	dcd PA3480	188	GO:0000166 GO:0006226 GO:0006229 GO:0008829 GO:0015949	dCTP deaminase activity [GO:0008829]; nucleotide binding [GO:0000166]; dUMP biosynthetic process [GO:0006226]; dUTP biosynthetic process [GO:0006229]; nucleobase-containing small molecule interconversion [GO:0015949]		PF00692			pae:PA3480
2030	PA3482	metG	methionyl-tRNA synthetase	Cytoplasmic [Class 2] ; Cytoplasmic [Class 3]	21.5737	24.1982	24.5628	x	-2.62452	-2.98914	-0.36462	Q9HYC7	SYM_PSEAE	reviewed	PA3482	Methionine--tRNA ligase (EC 6.1.1.10) (Methionyl-tRNA synthetase) (MetRS)	metG PA3482	677	GO:0000049 GO:0004825 GO:0005524 GO:0005829 GO:0006418 GO:0006431 GO:0046872	cytosol [GO:0005829]; ATP binding [GO:0005524]; metal ion binding [GO:0046872]; methionine-tRNA ligase activity [GO:0004825]; tRNA binding [GO:0000049]; methionyl-tRNA aminoacylation [GO:0006431]; tRNA aminoacylation for protein translation [GO:0006418]		PF09334 PF01588			pae:PA3482
2039	PA3496		hypothetical protein	Cytoplasmic [Class 3]	20.2599	22.4242	22.1369	x	-2.16431	-1.87697	0.28734	Q9HYB3	Q9HYB3_PSEAE	unreviewed	PA3496	Uncharacterized protein	PA3496	59							pae:PA3496
2050	PA3525	argG	argininosuccinate synthase	Cytoplasmic [Class 3]	25.01	26.612	25.4829	x	-1.60198	-0.472868	1.12911	Q9HY84	ASSY_PSEAE	reviewed	PA3525	Argininosuccinate synthase (EC 6.3.4.5) (Citrulline--aspartate ligase)	argG PA3525	405	GO:0000050 GO:0000053 GO:0004055 GO:0005524 GO:0005737 GO:0006526	cytoplasm [GO:0005737]; argininosuccinate synthase activity [GO:0004055]; ATP binding [GO:0005524]; arginine biosynthetic process [GO:0006526]; argininosuccinate metabolic process [GO:0000053]; urea cycle [GO:0000050]		PF00764			pae:PA3525
2055	PA3531	bfrB	bacterioferritin	Outer Membrane Vesicle [Class 1] ; Cytoplasmic [Class 3]	22.3773	23.7262	24.0536	x	-1.34888	-1.67632	-0.327439	Q9HY79	Q9HY79_PSEAE	unreviewed	PA3531	Bacterioferritin (EC 1.16.3.1)	bfrB PA3531	158	GO:0004322 GO:0005506 GO:0005829 GO:0006826 GO:0006880 GO:0008199 GO:0020037	cytosol [GO:0005829]; ferric iron binding [GO:0008199]; ferroxidase activity [GO:0004322]; heme binding [GO:0020037]; iron ion binding [GO:0005506]; intracellular sequestering of iron ion [GO:0006880]; iron ion transport [GO:0006826]		PF00210			pae:PA3531
2059	PA3537	argF	ornithine carbamoyltransferase, anabolic	Cytoplasmic [Class 1] ; Cytoplasmic [Class 3]	22.8659	24.8638	22.7426	x	-1.99793	0.123285	2.12121	P11724	OTCA_PSEAE	reviewed	PA3537	Ornithine carbamoyltransferase, anabolic (OTCase) (EC 2.1.3.3)	argF PA3537	305	GO:0004585 GO:0005737 GO:0016597 GO:0019240 GO:0042450	cytoplasm [GO:0005737]; amino acid binding [GO:0016597]; ornithine carbamoyltransferase activity [GO:0004585]; arginine biosynthetic process via ornithine [GO:0042450]; citrulline biosynthetic process [GO:0019240]		PF00185 PF02729			pae:PA3537
2060	PA3538		probable ATP-binding component of ABC transporter	Cytoplasmic Membrane [Class 2] ; Cytoplasmic Membrane [Class 3]	19.6207	22.9753	22.4442	x	-3.35461	-2.82344	0.53117	Q9HY73	Q9HY73_PSEAE	unreviewed	PA3538	Probable ATP-binding component of ABC transporter	PA3538	360	GO:0005524 GO:0005886 GO:0022857 GO:0042626 GO:0043190 GO:0055085	ATP-binding cassette (ABC) transporter complex [GO:0043190]; plasma membrane [GO:0005886]; ATP binding [GO:0005524]; ATPase-coupled transmembrane transporter activity [GO:0042626]; transmembrane transporter activity [GO:0022857]; transmembrane transport [GO:0055085]		PF00005 PF08402			pae:PA3538
2071	PA3562	fruI	phosphotransferase system transporter enzyme I, FruI	Cytoplasmic [Class 2] ; Unknown (This protein may have multiple localization sites) [Class 3]	14.1296	18.6107	21.4873	x	-4.48115	-7.35773	-2.87659	Q9HY55	Q9HY55_PSEAE	unreviewed	PA3562	Phosphocarrier protein HPr (EC 2.7.3.9) (Phosphotransferase system enzyme I)	fruI PA3562	956	GO:0005737 GO:0008965 GO:0009401 GO:0016301 GO:0032445 GO:0046872	cytoplasm [GO:0005737]; kinase activity [GO:0016301]; metal ion binding [GO:0046872]; phosphoenolpyruvate-protein phosphotransferase activity [GO:0008965]; fructose import [GO:0032445]; phosphoenolpyruvate-dependent sugar phosphotransferase system [GO:0009401]		PF05524 PF00391 PF02896 PF00381 PF00359			pae:PA3562
2072	PA3563	fruR	fructose transport system repressor FruR	Cytoplasmic [Class 3]	19.4419	20.9807	21.6603	x	-1.53881	-2.2184	-0.679588	Q9HY54	Q9HY54_PSEAE	unreviewed	PA3563	Catabolite repressor/activator (Fructose repressor)	fruR PA3563	329	GO:0000976 GO:0003700 GO:0006355 GO:0009750	DNA-binding transcription factor activity [GO:0003700]; transcription regulatory region sequence-specific DNA binding [GO:0000976]; regulation of transcription, DNA-templated [GO:0006355]; response to fructose [GO:0009750]		PF00356 PF00532			pae:PA3563
2080	PA3575		hypothetical protein	Cytoplasmic Membrane [Class 3]	16.8089	19.0066	19.7588	x	-2.19773	-2.94991	-0.752185	Q9HY45	Q9HY45_PSEAE	unreviewed	PA3575	Ni_hydr_CYTB domain-containing protein	PA3575	176	GO:0005886 GO:0009055 GO:0016021 GO:0020037 GO:0022904	integral component of membrane [GO:0016021]; plasma membrane [GO:0005886]; electron transfer activity [GO:0009055]; heme binding [GO:0020037]; respiratory electron transport chain [GO:0022904]		PF01292		TRANSMEM 12..31; /note="Helical"; /evidence="ECO:0000256|SAM:Phobius"; TRANSMEM 43..65; /note="Helical"; /evidence="ECO:0000256|SAM:Phobius"; TRANSMEM 91..108; /note="Helical"; /evidence="ECO:0000256|SAM:Phobius"; TRANSMEM 140..158; /note="Helical"; /evidence="ECO:0000256|SAM:Phobius"	pae:PA3575
2084	PA3582	glpK	glycerol kinase	Cytoplasmic [Class 3]	18.8396	20.2284	24.3182	x	-1.3888	-5.47851	-4.08971	Q51390	GLPK2_PSEAE	reviewed	PA3582	Glycerol kinase 2 (EC 2.7.1.30) (ATP:glycerol 3-phosphotransferase 2) (Glycerokinase 2) (GK 2)	glpK2 glpK glpK1 PA3582	505	GO:0004370 GO:0005524 GO:0005829 GO:0006071 GO:0006072 GO:0019563	cytosol [GO:0005829]; ATP binding [GO:0005524]; glycerol kinase activity [GO:0004370]; glycerol catabolic process [GO:0019563]; glycerol metabolic process [GO:0006071]; glycerol-3-phosphate metabolic process [GO:0006072]		PF02782 PF00370			pae:PA3582
2087	PA3587	metR	transcriptional regulator MetR	Cytoplasmic [Class 2] ; Cytoplasmic [Class 3]	19.3936	20.8098	19.8812	x	-1.41625	-0.487626	0.928623	Q9HY39	Q9HY39_PSEAE	unreviewed	PA3587	HTH-type transcriptional regulator MetR	metR PA3587	306	GO:0000976 GO:0003700 GO:0005737 GO:0006355 GO:0009086	cytoplasm [GO:0005737]; DNA-binding transcription factor activity [GO:0003700]; transcription regulatory region sequence-specific DNA binding [GO:0000976]; methionine biosynthetic process [GO:0009086]; regulation of transcription, DNA-templated [GO:0006355]		PF00126 PF03466			pae:PA3587
2094	PA3607	potA	polyamine transport protein PotA	Cytoplasmic Membrane [Class 2] ; Cytoplasmic Membrane [Class 3]	16.6383	19.7005	21.931	x	-3.0622	-5.29267	-2.23047	Q9HY19	POTA2_PSEAE	reviewed	PA3607	Spermidine/putrescine import ATP-binding protein PotA 2 (EC 7.6.2.11)	potA2 PA3607	363	GO:0005524 GO:0015594 GO:0043190	ATP-binding cassette (ABC) transporter complex [GO:0043190]; ABC-type putrescine transporter activity [GO:0015594]; ATP binding [GO:0005524]		PF00005 PF08402			pae:PA3607
2095	PA3610	potD	polyamine transport protein PotD	Periplasmic [Class 2] ; Periplasmic [Class 3]	18.2823	21.2826	23.7643	x	-3.00028	-5.48199	-2.48171	Q9HY16	Q9HY16_PSEAE	unreviewed	PA3610	Polyamine transport protein PotD	potD PA3610	354	GO:0015846 GO:0019808 GO:0042597	periplasmic space [GO:0042597]; polyamine binding [GO:0019808]; polyamine transport [GO:0015846]		PF13416			pae:PA3610
2097	PA3613		hypothetical protein	Cytoplasmic [Class 3]	17.8279	21.3015	22.4499	x	-3.47366	-4.62204	-1.14838	Q9HY13	Q9HY13_PSEAE	unreviewed	PA3613	XFP_N domain-containing protein	PA3613	801	GO:0005975 GO:0016832	aldehyde-lyase activity [GO:0016832]; carbohydrate metabolic process [GO:0005975]		PF03894 PF09364			pae:PA3613
2101	PA3617	recA	RecA protein	Cytoplasmic [Class 1] ; Outer Membrane Vesicle [Class 1] ; Cytoplasmic [Class 3]	25.5029	26.479	26.6137	x	-0.976105	-1.11082	-0.134719	P08280	RECA_PSEAE	reviewed	PA3617	Protein RecA (Recombinase A)	recA PA3617	346	GO:0003684 GO:0003697 GO:0005524 GO:0005737 GO:0006281 GO:0006310 GO:0008094 GO:0009432	cytoplasm [GO:0005737]; ATP binding [GO:0005524]; ATPase activity, acting on DNA [GO:0008094]; damaged DNA binding [GO:0003684]; single-stranded DNA binding [GO:0003697]; DNA recombination [GO:0006310]; DNA repair [GO:0006281]; SOS response [GO:0009432]		PF00154			pae:PA3617
2103	PA3620	mutS	DNA mismatch repair protein MutS	Cytoplasmic [Class 3]	17.3761	21.7384	22.0518	x	-4.3623	-4.67572	-0.313426	Q9HY08	MUTS_PSEAE	reviewed	PA3620	DNA mismatch repair protein MutS	mutS PA3620	855	GO:0003684 GO:0005524 GO:0005829 GO:0006298 GO:0008094 GO:0032136 GO:0032300	cytosol [GO:0005829]; mismatch repair complex [GO:0032300]; adenine/cytosine mispair binding [GO:0032136]; ATP binding [GO:0005524]; ATPase activity, acting on DNA [GO:0008094]; damaged DNA binding [GO:0003684]; mismatch repair [GO:0006298]		PF01624 PF05188 PF05192 PF05190 PF00488			pae:PA3620
2104	PA3621	fdxA	ferredoxin I	Cytoplasmic [Class 3]	24.7678	26.3072	26.0237	x	-1.53943	-1.25597	0.283461	Q9HY07	FER1_PSEAE	reviewed	PA3621	Ferredoxin 1	fdxA PA3621	107	GO:0009055 GO:0046872 GO:0051538 GO:0051539	3 iron, 4 sulfur cluster binding [GO:0051538]; 4 iron, 4 sulfur cluster binding [GO:0051539]; electron transfer activity [GO:0009055]; metal ion binding [GO:0046872]		PF11953 PF00037			pae:PA3621
2112	PA3629	adhC	alcohol dehydrogenase class III	Cytoplasmic [Class 2] ; Cytoplasmic [Class 3]	21.1822	22.6495	23.2267	x	-1.46734	-2.04454	-0.577201	Q9HY01	Q9HY01_PSEAE	unreviewed	PA3629	S-(hydroxymethyl)glutathione dehydrogenase (EC 1.1.1.284)	adhC PA3629	370	GO:0004024 GO:0005829 GO:0006069 GO:0008270 GO:0018467 GO:0046294 GO:0051903 GO:0106321 GO:0106322	cytosol [GO:0005829]; alcohol dehydrogenase activity, zinc-dependent [GO:0004024]; formaldehyde dehydrogenase activity [GO:0018467]; S-(hydroxymethyl)glutathione dehydrogenase activity [GO:0051903]; S-(hydroxymethyl)glutathione dehydrogenase NAD activity [GO:0106322]; S-(hydroxymethyl)glutathione dehydrogenase NADP activity [GO:0106321]; zinc ion binding [GO:0008270]; ethanol oxidation [GO:000606…		PF08240 PF00107			pae:PA3629
2118	PA3635	eno	enolase	Cytoplasmic [Class 2] ; Cytoplasmic [Class 3]	26.9274	28.0318	27.8212	x	-1.10438	-0.893817	0.210562	Q9HXZ5	ENO_PSEAE	reviewed	PA3635	Enolase (EC 4.2.1.11) (2-phospho-D-glycerate hydro-lyase) (2-phosphoglycerate dehydratase)	eno PA3635	429	GO:0000015 GO:0000287 GO:0004634 GO:0005576 GO:0006096 GO:0009986 GO:0032889	cell surface [GO:0009986]; extracellular region [GO:0005576]; phosphopyruvate hydratase complex [GO:0000015]; magnesium ion binding [GO:0000287]; phosphopyruvate hydratase activity [GO:0004634]; glycolytic process [GO:0006096]; regulation of vacuole fusion, non-autophagic [GO:0032889]		PF00113 PF03952			pae:PA3635
2119	PA3636	kdsA	2-dehydro-3-deoxyphosphooctonate aldolase	Cytoplasmic [Class 1] ; Cytoplasmic [Class 3]	23.5498	24.5925	24.8221	x	-1.04275	-1.27232	-0.229565	Q9ZFK4	KDSA_PSEAE	reviewed	PA3636	2-dehydro-3-deoxyphosphooctonate aldolase (EC 2.5.1.55) (3-deoxy-D-manno-octulosonic acid 8-phosphate synthase) (KDO-8-phosphate synthase) (KDO 8-P synthase) (KDOPS) (Phospho-2-dehydro-3-deoxyoctonate aldolase)	kdsA PA3636	281	GO:0005737 GO:0008676 GO:0009103 GO:0009276 GO:0015976 GO:0019294 GO:0036104	cytoplasm [GO:0005737]; Gram-negative-bacterium-type cell wall [GO:0009276]; 3-deoxy-8-phosphooctulonate synthase activity [GO:0008676]; carbon utilization [GO:0015976]; Kdo2-lipid A biosynthetic process [GO:0036104]; keto-3-deoxy-D-manno-octulosonic acid biosynthetic process [GO:0019294]; lipopolysaccharide biosynthetic process [GO:0009103]		PF00793			pae:PA3636
2120	PA3637	pyrG	CTP synthase	Cytoplasmic [Class 3]	22.8107	25.3978	25.9339	x	-2.58718	-3.12325	-0.536071	Q9HXZ4	PYRG_PSEAE	reviewed	PA3637	CTP synthase (EC 6.3.4.2) (Cytidine 5'-triphosphate synthase) (Cytidine triphosphate synthetase) (CTP synthetase) (CTPS) (UTP--ammonia ligase)	pyrG PA3637	542	GO:0003883 GO:0005524 GO:0005829 GO:0006241 GO:0006541 GO:0019856 GO:0042802 GO:0044210 GO:0046872	cytosol [GO:0005829]; ATP binding [GO:0005524]; CTP synthase activity [GO:0003883]; identical protein binding [GO:0042802]; metal ion binding [GO:0046872]; 'de novo' CTP biosynthetic process [GO:0044210]; CTP biosynthetic process [GO:0006241]; glutamine metabolic process [GO:0006541]; pyrimidine nucleobase biosynthetic process [GO:0019856]		PF06418 PF00117			pae:PA3637
2122	PA3639	accA	acetyl-coenzyme A carboxylase carboxyl transferase (alpha subunit)	Outer Membrane Vesicle [Class 1] ; Cytoplasmic [Class 3]	25.4006	26.7679	26.6237	x	-1.3673	-1.22307	0.144234	Q9HXZ2	ACCA_PSEAE	reviewed	PA3639	Acetyl-coenzyme A carboxylase carboxyl transferase subunit alpha (ACCase subunit alpha) (Acetyl-CoA carboxylase carboxyltransferase subunit alpha) (EC 2.1.3.15)	accA PA3639	316	GO:0003989 GO:0005524 GO:0006633 GO:0009317 GO:0016743 GO:2001295	acetyl-CoA carboxylase complex [GO:0009317]; acetyl-CoA carboxylase activity [GO:0003989]; ATP binding [GO:0005524]; carboxyl- or carbamoyltransferase activity [GO:0016743]; fatty acid biosynthetic process [GO:0006633]; malonyl-CoA biosynthetic process [GO:2001295]		PF03255			pae:PA3639
2123	PA3640	dnaE	DNA polymerase III, alpha chain	Cytoplasmic [Class 2] ; Cytoplasmic [Class 3]	16.3398	20.2686	20.3608	x	-3.92879	-4.02093	-0.0921345	Q9HXZ1	DPO3A_PSEAE	reviewed	PA3640	DNA polymerase III subunit alpha (EC 2.7.7.7)	dnaE PA3640	1173	GO:0003676 GO:0003887 GO:0005737 GO:0006260 GO:0008408	cytoplasm [GO:0005737]; 3'-5' exonuclease activity [GO:0008408]; DNA-directed DNA polymerase activity [GO:0003887]; nucleic acid binding [GO:0003676]; DNA replication [GO:0006260]		PF07733 PF17657 PF14579 PF02811 PF01336			pae:PA3640
2125	PA3642	rnhB	ribonuclease HII	Cytoplasmic [Class 3]	18.2608	20.3397	19.0744	x	-2.0789	-0.813509	1.26539	Q9HXY9	RNH2_PSEAE	reviewed	PA3642	Ribonuclease HII (RNase HII) (EC 3.1.26.4)	rnhB PA3642	201	GO:0003723 GO:0004523 GO:0005737 GO:0006298 GO:0030145 GO:0032299 GO:0043137	cytoplasm [GO:0005737]; ribonuclease H2 complex [GO:0032299]; manganese ion binding [GO:0030145]; RNA binding [GO:0003723]; RNA-DNA hybrid ribonuclease activity [GO:0004523]; DNA replication, removal of RNA primer [GO:0043137]; mismatch repair [GO:0006298]		PF01351			pae:PA3642
2127	PA3644	lpxA	UDP-N-acetylglucosamine acyltransferase	Cytoplasmic [Class 2] ; Cytoplasmic [Class 3]	23.2291	24.045	24.5098	x	-0.815927	-1.2807	-0.464773	Q9X6P4	LPXA_PSEAE	reviewed	PA3644	Acyl-[acyl-carrier-protein]--UDP-N-acetylglucosamine O-acyltransferase (UDP-N-acetylglucosamine acyltransferase) (EC 2.3.1.129)	lpxA PA3644	258	GO:0005737 GO:0008780 GO:0009103 GO:0009245	cytoplasm [GO:0005737]; acyl-[acyl-carrier-protein]-UDP-N-acetylglucosamine O-acyltransferase activity [GO:0008780]; lipid A biosynthetic process [GO:0009245]; lipopolysaccharide biosynthetic process [GO:0009103]		PF13720 PF00132			pae:PA3644
2128	PA3645	fabZ	(3R)-hydroxymyristoyl-[acyl carrier protein] dehydratase	Cytoplasmic [Class 3]	20.9674	22.9663	23.4409	x	-1.99893	-2.47353	-0.474606	Q9HXY7	FABZ_PSEAE	reviewed	PA3645	3-hydroxyacyl-[acyl-carrier-protein] dehydratase FabZ (EC 4.2.1.59) ((3R)-hydroxymyristoyl-[acyl-carrier-protein] dehydratase) ((3R)-hydroxymyristoyl-ACP dehydrase) (Beta-hydroxyacyl-ACP dehydratase)	fabZ PA3645	146	GO:0004317 GO:0005737 GO:0006633 GO:0008659 GO:0008693 GO:0009245 GO:0047451	cytoplasm [GO:0005737]; (3R)-hydroxymyristoyl-[acyl-carrier-protein] dehydratase activity [GO:0008659]; 3-hydroxydecanoyl-[acyl-carrier-protein] dehydratase activity [GO:0008693]; 3-hydroxyoctanoyl-[acyl-carrier-protein] dehydratase activity [GO:0047451]; 3-hydroxypalmitoyl-[acyl-carrier-protein] dehydratase activity [GO:0004317]; fatty acid biosynthetic process [GO:0006633]; lipid A biosynthetic…		PF07977			pae:PA3645
2131	PA3648	opr86	outer membrane protein Opr86	Outer Membrane [Class 1] ; Outer Membrane Vesicle [Class 1] ; Outer Membrane [Class 3]	20.4982	22.4423	21.487	x	-1.94415	-0.988787	0.95536	Q9HXY4	Q9HXY4_PSEAE	unreviewed	PA3648	Outer membrane protein assembly factor BamA	opr86 bamA PA3648	797	GO:0009279 GO:0016021 GO:0043165 GO:0051205 GO:1990063	Bam protein complex [GO:1990063]; cell outer membrane [GO:0009279]; integral component of membrane [GO:0016021]; Gram-negative-bacterium-type cell outer membrane assembly [GO:0043165]; protein insertion into membrane [GO:0051205]		PF01103 PF07244			pae:PA3648
2133	PA3650	dxr	1-deoxy-d-xylulose 5-phosphate reductoisomerase	Unknown [Class 3]	19.2903	21.3652	20.9308	x	-2.07488	-1.64046	0.434419	Q9KGU6	DXR_PSEAE	reviewed	PA3650	1-deoxy-D-xylulose 5-phosphate reductoisomerase (DXP reductoisomerase) (EC 1.1.1.267) (1-deoxyxylulose-5-phosphate reductoisomerase) (2-C-methyl-D-erythritol 4-phosphate synthase)	dxr PA3650	396	GO:0030145 GO:0030604 GO:0051484 GO:0070402	1-deoxy-D-xylulose-5-phosphate reductoisomerase activity [GO:0030604]; manganese ion binding [GO:0030145]; NADPH binding [GO:0070402]; isopentenyl diphosphate biosynthetic process, methylerythritol 4-phosphate pathway involved in terpenoid biosynthetic process [GO:0051484]		PF08436 PF02670 PF13288			pae:PA3650
2135	PA3652	uppS	undecaprenyl pyrophosphate synthetase	Cytoplasmic [Class 3]	21.1117	22.0566	22.0263	x	-0.944942	-0.914605	0.0303364	Q9HXY2	UPPS_PSEAE	reviewed	PA3652	Ditrans,polycis-undecaprenyl-diphosphate synthase ((2E,6E)-farnesyl-diphosphate specific) (EC 2.5.1.31) (Ditrans,polycis-undecaprenylcistransferase) (Undecaprenyl diphosphate synthase) (UDS) (Undecaprenyl pyrophosphate synthase) (UPP synthase)	uppS PA3652	251	GO:0000287 GO:0002094 GO:0005829 GO:0008360 GO:0008834 GO:0009252 GO:0016094 GO:0030145 GO:0071555	cytosol [GO:0005829]; di-trans,poly-cis-decaprenylcistransferase activity [GO:0008834]; magnesium ion binding [GO:0000287]; manganese ion binding [GO:0030145]; polyprenyltransferase activity [GO:0002094]; cell wall organization [GO:0071555]; peptidoglycan biosynthetic process [GO:0009252]; polyprenol biosynthetic process [GO:0016094]; regulation of cell shape [GO:0008360]		PF01255			pae:PA3652
2137	PA3654	pyrH	uridylate kinase	Cytoplasmic [Class 3]	23.7698	24.98	24.7747	x	-1.21026	-1.00493	0.205329	O82852	PYRH_PSEAE	reviewed	PA3654	Uridylate kinase (UK) (EC 2.7.4.22) (Uridine monophosphate kinase) (UMP kinase) (UMPK)	pyrH PA3654	245	GO:0005524 GO:0005829 GO:0006225 GO:0033862 GO:0044210	cytosol [GO:0005829]; ATP binding [GO:0005524]; UMP kinase activity [GO:0033862]; 'de novo' CTP biosynthetic process [GO:0044210]; UDP biosynthetic process [GO:0006225]		PF00696			pae:PA3654
2139	PA3656	rpsB	30S ribosomal protein S2	Outer Membrane Vesicle [Class 1] ; Cytoplasmic [Class 3]	27.4864	29.0788	29.2384	x	-1.59245	-1.75205	-0.159603	O82850	RS2_PSEAE	reviewed	PA3656	30S ribosomal protein S2	rpsB PA3656	246	GO:0003735 GO:0006412 GO:0022627	cytosolic small ribosomal subunit [GO:0022627]; structural constituent of ribosome [GO:0003735]; translation [GO:0006412]		PF00318			pae:PA3656
2141	PA3658	glnD	protein-PII uridylyltransferase	Cytoplasmic [Class 3]	13.5579	17.5093	16.6941	x	-3.95143	-3.13619	0.815238	Q9Z9H0	GLND_PSEAE	reviewed	PA3658	Bifunctional uridylyltransferase/uridylyl-removing enzyme (UTase/UR) (Bifunctional [protein-PII] modification enzyme) (Bifunctional nitrogen sensor protein) [Includes: [Protein-PII] uridylyltransferase (PII uridylyltransferase) (UTase) (EC 2.7.7.59); [Protein-PII]-UMP uridylyl-removing enzyme (UR) (EC 3.1.4.-)]	glnD PA3658	900	GO:0006808 GO:0008081 GO:0008773	[protein-PII] uridylyltransferase activity [GO:0008773]; phosphoric diester hydrolase activity [GO:0008081]; regulation of nitrogen utilization [GO:0006808]		PF01842 PF08335 PF01966 PF01909			pae:PA3658
2142	PA3659		probable aminotransferase	Cytoplasmic [Class 3]	19.9667	22.2987	21.6067	x	-2.332	-1.64006	0.691942	Q9HXY0	Q9HXY0_PSEAE	unreviewed	PA3659	Probable aminotransferase	PA3659	402	GO:0009016 GO:0009089 GO:0030170	pyridoxal phosphate binding [GO:0030170]; succinyldiaminopimelate transaminase activity [GO:0009016]; lysine biosynthetic process via diaminopimelate [GO:0009089]		PF00155			pae:PA3659
2147	PA3666	dapD	tetrahydrodipicolinate succinylase	Unknown [Class 3]	25.0608	26.3634	26.3274	x	-1.30263	-1.26668	0.0359421	G3XD76	DAPD_PSEAE	reviewed	PA3666	2,3,4,5-tetrahydropyridine-2,6-dicarboxylate N-succinyltransferase (EC 2.3.1.117) (Tetrahydrodipicolinate N-succinyltransferase) (THDP succinyltransferase) (THP succinyltransferase) (Tetrahydropicolinate succinylase)	dapD PA3666	344	GO:0000287 GO:0005737 GO:0008666 GO:0009089 GO:0019877	cytoplasm [GO:0005737]; 2,3,4,5-tetrahydropyridine-2,6-dicarboxylate N-succinyltransferase activity [GO:0008666]; magnesium ion binding [GO:0000287]; diaminopimelate biosynthetic process [GO:0019877]; lysine biosynthetic process via diaminopimelate [GO:0009089]		PF14602 PF14789			pae:PA3666
2150	PA3672		probable ATP-binding component of ABC transporter	Cytoplasmic Membrane [Class 2] ; Cytoplasmic [Class 3]	18.4726	20.3509	19.9957	x	-1.87826	-1.52302	0.355235	Q9HXW8	Q9HXW8_PSEAE	unreviewed	PA3672	Probable ATP-binding component of ABC transporter	PA3672	307	GO:0005524	ATP binding [GO:0005524]		PF00005			pae:PA3672
2153	PA3675		hypothetical protein	Unknown [Class 3]	22.549	23.5067	23.8775	x	-0.957719	-1.32855	-0.370834	Q9HXW5	Q9HXW5_PSEAE	unreviewed	PA3675	Uncharacterized protein	PA3675	226				PF13852			pae:PA3675
2156	PA3680		conserved hypothetical protein	Unknown [Class 3]	16.1787	19.043	18.1107	x	-2.86427	-1.93203	0.932243	Q9HXW0	RSMJ_PSEAE	reviewed	PA3680	Ribosomal RNA small subunit methyltransferase J (EC 2.1.1.242) (16S rRNA m2G1516 methyltransferase) (rRNA (guanine-N(2)-)-methyltransferase)	rsmJ PA3680	261	GO:0005737 GO:0008990	cytoplasm [GO:0005737]; rRNA (guanine-N2-)-methyltransferase activity [GO:0008990]		PF04445			pae:PA3680
2170	PA3697		hypothetical protein	Cytoplasmic [Class 3]	16.9554	19.4783	19.0732	x	-2.52287	-2.11774	0.405133	Q9HXU3	Q9HXU3_PSEAE	unreviewed	PA3697	Uncharacterized protein	PA3697	431	GO:0080164	regulation of nitric oxide metabolic process [GO:0080164]		PF08014			pae:PA3697
2173	PA3700	lysS	lysyl-tRNA synthetase	Cytoplasmic [Class 2] ; Cytoplasmic [Class 3]	24.8639	26.1912	26.2404	x	-1.32738	-1.37653	-0.049153	Q9HXU0	SYK_PSEAE	reviewed	PA3700	Lysine--tRNA ligase (EC 6.1.1.6) (Lysyl-tRNA synthetase) (LysRS)	lysS PA3700	501	GO:0000049 GO:0000287 GO:0004824 GO:0005524 GO:0005829 GO:0006430	cytosol [GO:0005829]; ATP binding [GO:0005524]; lysine-tRNA ligase activity [GO:0004824]; magnesium ion binding [GO:0000287]; tRNA binding [GO:0000049]; lysyl-tRNA aminoacylation [GO:0006430]		PF00152 PF01336			pae:PA3700
2176	PA3704	wspE	probable chemotaxis sensor/effector fusion protein	Cytoplasmic [Class 3]	14.6891	17.8209	18.9263	x	-3.13181	-4.23713	-1.10533	Q9HXT7	Q9HXT7_PSEAE	unreviewed	PA3704	Histidine kinase (EC 2.7.13.3)	wspE PA3704	769	GO:0000160 GO:0004673 GO:0006935	protein histidine kinase activity [GO:0004673]; chemotaxis [GO:0006935]; phosphorelay signal transduction system [GO:0000160]		PF01584 PF02518 PF01627 PF00072			pae:PA3704
2183	PA3713	spdH	spermidine dehydrogenase, SpdH	Cytoplasmic Membrane [Class 1] ; Cytoplasmic [Class 3]	19.4237	22.0952	23.4105	x	-2.67156	-3.98686	-1.3153	Q9HXS8	Q9HXS8_PSEAE	unreviewed	PA3713	Spermidine dehydrogenase, SpdH	spdH PA3713	620	GO:0016491	oxidoreductase activity [GO:0016491]					pae:PA3713
2184	PA3716		hypothetical protein	Outer Membrane Vesicle [Class 1] ; Unknown [Class 3]	17.581	21.1754	19.1138	x	-3.59439	-1.53282	2.06157	Q9HXS5	Q9HXS5_PSEAE	unreviewed	PA3716	Uncharacterized protein	PA3716	568				PF14903			pae:PA3716
2185	PA3717		probable peptidyl-prolyl cis-trans isomerase, FkbP-type	Unknown (This protein may have multiple localization sites) [Class 3]	20.0583	21.082	21.1661	x	-1.02374	-1.10785	-0.084102	Q9HXS4	Q9HXS4_PSEAE	unreviewed	PA3717	Peptidyl-prolyl cis-trans isomerase (EC 5.2.1.8)	PA3717	113	GO:0003755 GO:0061077	peptidyl-prolyl cis-trans isomerase activity [GO:0003755]; chaperone-mediated protein folding [GO:0061077]		PF00254			pae:PA3717
2191	PA3725	recJ	single-stranded-DNA-specific exonuclease RecJ	Cytoplasmic [Class 3]	NaN	16.8439	18.4281	OFF lowPi, ON high Pi	NaN	NaN	-1.58415	Q9HXR7	Q9HXR7_PSEAE	unreviewed	PA3725	Single-stranded-DNA-specific exonuclease RecJ	recJ PA3725	571	GO:0003676 GO:0006281 GO:0006310 GO:0008409	5'-3' exonuclease activity [GO:0008409]; nucleic acid binding [GO:0003676]; DNA recombination [GO:0006310]; DNA repair [GO:0006281]		PF01368 PF02272 PF17768			pae:PA3725
2194	PA3728		hypothetical protein	Cytoplasmic Membrane [Class 3]	16.627	20.3394	19.9913	x	-3.7124	-3.36433	0.348073	Q9HXR4	Q9HXR4_PSEAE	unreviewed	PA3728	Uncharacterized protein	PA3728	1746	GO:0005524 GO:0016887	ATP binding [GO:0005524]; ATPase activity [GO:0016887]		PF07728 PF12458			pae:PA3728
2195	PA3729		conserved hypothetical protein	Outer Membrane Vesicle [Class 1] ; Cytoplasmic Membrane [Class 3]	19.0202	21.4054	20.4785	x	-2.38526	-1.45829	0.926976	Q9HXR3	Q9HXR3_PSEAE	unreviewed	PA3729	Uncharacterized protein	PA3729	688	GO:0005886 GO:0072659	plasma membrane [GO:0005886]; protein localization to plasma membrane [GO:0072659]					pae:PA3729
2201	PA3735	thrC	threonine synthase	Cytoplasmic [Class 3]	21.1084	24.3786	24.2023	x	-3.27012	-3.09381	0.176305	P29363	THRC_PSEAE	reviewed	PA3735	Threonine synthase (TS) (EC 4.2.3.1)	thrC PA3735	469	GO:0004795 GO:0009088 GO:0030170	pyridoxal phosphate binding [GO:0030170]; threonine synthase activity [GO:0004795]; threonine biosynthetic process [GO:0009088]		PF00291 PF14821			pae:PA3735
2202	PA3736	hom	homoserine dehydrogenase	Cytoplasmic [Class 3]	23.8503	25.4226	25.0014	x	-1.5724	-1.15111	0.421282	P29365	DHOM_PSEAE	reviewed	PA3736	Homoserine dehydrogenase (HDH) (EC 1.1.1.3)	hom PA3736	434	GO:0004412 GO:0009086 GO:0009088 GO:0009097 GO:0050661	homoserine dehydrogenase activity [GO:0004412]; NADP binding [GO:0050661]; isoleucine biosynthetic process [GO:0009097]; methionine biosynthetic process [GO:0009086]; threonine biosynthetic process [GO:0009088]		PF01842 PF00742 PF03447			pae:PA3736
2204	PA3738	xerD	integrase/recombinase XerD	Cytoplasmic [Class 3]	16.5254	19.5588	19.5456	x	-3.03333	-3.02018	0.0131435	Q9HXQ6	XERD_PSEAE	reviewed	PA3738	Tyrosine recombinase XerD	xerD PA3738	298	GO:0003677 GO:0005737 GO:0006313 GO:0007049 GO:0007059 GO:0009037 GO:0051301	cytoplasm [GO:0005737]; DNA binding [GO:0003677]; tyrosine-based site-specific recombinase activity [GO:0009037]; cell cycle [GO:0007049]; cell division [GO:0051301]; chromosome segregation [GO:0007059]; transposition, DNA-mediated [GO:0006313]		PF02899 PF00589			pae:PA3738
2207	PA3742	rplS	50S ribosomal protein L19	Cytoplasmic [Class 3]	24.6175	27.475	28.0085	x	-2.85747	-3.39106	-0.533586	Q9HXQ2	RL19_PSEAE	reviewed	PA3742	50S ribosomal protein L19	rplS PA3742	116	GO:0003735 GO:0006412 GO:0022625	cytosolic large ribosomal subunit [GO:0022625]; structural constituent of ribosome [GO:0003735]; translation [GO:0006412]		PF01245			pae:PA3742
2208	PA3743	trmD	tRNA (guanine-N1)-methyltransferase	Cytoplasmic [Class 1] ; Cytoplasmic [Class 3]	19.9434	21.4007	21.5314	x	-1.45729	-1.58796	-0.130673	Q9HXQ1	TRMD_PSEAE	reviewed	PA3743	tRNA (guanine-N(1)-)-methyltransferase (EC 2.1.1.228) (M1G-methyltransferase) (tRNA [GM37] methyltransferase)	trmD PA3743	252	GO:0002939 GO:0005829 GO:0052906	cytosol [GO:0005829]; tRNA (guanine(37)-N(1))-methyltransferase activity [GO:0052906]; tRNA N1-guanine methylation [GO:0002939]		PF01746			pae:PA3743
2209	PA3744	rimM	16S rRNA processing protein	Cytoplasmic [Class 3]	21.6273	22.7596	23.4477	x	-1.13226	-1.82037	-0.688104	Q9HXQ0	RIMM_PSEAE	reviewed	PA3744	Ribosome maturation factor RimM	rimM PA3744	175	GO:0005737 GO:0005840 GO:0006364 GO:0042274 GO:0043022	cytoplasm [GO:0005737]; ribosome [GO:0005840]; ribosome binding [GO:0043022]; ribosomal small subunit biogenesis [GO:0042274]; rRNA processing [GO:0006364]		PF05239 PF01782			pae:PA3744
2210	PA3745	rpsP	30S ribosomal protein S16	Cytoplasmic [Class 3]	25.0424	27.3088	27.6921	x	-2.26637	-2.64968	-0.383315	Q9HXP9	RS16_PSEAE	reviewed	PA3745	30S ribosomal protein S16	rpsP PA3745	83	GO:0003735 GO:0006412 GO:0015935	small ribosomal subunit [GO:0015935]; structural constituent of ribosome [GO:0003735]; translation [GO:0006412]		PF00886			pae:PA3745
2211	PA3746	ffh	signal recognition particle protein Ffh	Cytoplasmic Membrane [Class 3]	21.6805	24.5695	24.2924	x	-2.88905	-2.61188	0.277173	Q9HXP8	Q9HXP8_PSEAE	unreviewed	PA3746	Signal recognition particle protein (Fifty-four homolog)	ffh PA3746	457	GO:0003924 GO:0005525 GO:0006614 GO:0008312 GO:0048500	signal recognition particle [GO:0048500]; 7S RNA binding [GO:0008312]; GTP binding [GO:0005525]; GTPase activity [GO:0003924]; SRP-dependent cotranslational protein targeting to membrane [GO:0006614]		PF00448 PF02881 PF02978			pae:PA3746
2213	PA3751	purT	phosphoribosylglycinamide formyltransferase 2	Cytoplasmic Membrane [Class 2] ; Cytoplasmic Membrane [Class 3]	22.6433	23.7731	23.6199	x	-1.12974	-0.976549	0.153187	Q9HXP3	PURT_PSEAE	reviewed	PA3751	Formate-dependent phosphoribosylglycinamide formyltransferase (5'-phosphoribosylglycinamide transformylase 2) (Formate-dependent GAR transformylase) (EC 2.1.2.-) (GAR transformylase 2) (GART 2) (Non-folate glycinamide ribonucleotide transformylase) (Phosphoribosylglycinamide formyltransferase 2)	purT PA3751	393	GO:0000287 GO:0004644 GO:0005524 GO:0005829 GO:0006189 GO:0043815	cytosol [GO:0005829]; ATP binding [GO:0005524]; magnesium ion binding [GO:0000287]; phosphoribosylglycinamide formyltransferase 2 activity [GO:0043815]; phosphoribosylglycinamide formyltransferase activity [GO:0004644]; 'de novo' IMP biosynthetic process [GO:0006189]		PF02222 PF01370			pae:PA3751
2217	PA3756		hypothetical protein	Unknown [Class 3]	17.9765	21.9392	21.1191	x	-3.96272	-3.14259	0.820133	Q9HXN9	Q9HXN9_PSEAE	unreviewed	PA3756	YkuD domain-containing protein	PA3756	166	GO:0008234 GO:0009252 GO:0016740 GO:0071972	cysteine-type peptidase activity [GO:0008234]; peptidoglycan L,D-transpeptidase activity [GO:0071972]; transferase activity [GO:0016740]; peptidoglycan biosynthetic process [GO:0009252]		PF03734			pae:PA3756
2224	PA3763	purL	phosphoribosylformylglycinamidine synthase	Cytoplasmic [Class 3]	18.6337	21.8419	22.8361	x	-3.20823	-4.20246	-0.994232	Q9HXN2	PUR4_PSEAE	reviewed	PA3763	Phosphoribosylformylglycinamidine synthase (FGAM synthase) (FGAMS) (EC 6.3.5.3) (Formylglycinamide ribonucleotide amidotransferase) (FGAR amidotransferase) (FGAR-AT)	purL PA3763	1298	GO:0004642 GO:0005524 GO:0005737 GO:0006189 GO:0006541 GO:0046872	cytoplasm [GO:0005737]; ATP binding [GO:0005524]; metal ion binding [GO:0046872]; phosphoribosylformylglycinamidine synthase activity [GO:0004642]; 'de novo' IMP biosynthetic process [GO:0006189]; glutamine metabolic process [GO:0006541]		PF02769 PF18072 PF18076			pae:PA3763
2226	PA3765		hypothetical protein	Unknown [Class 3]	17.1577	19.8967	19.5484	x	-2.73897	-2.39067	0.348304	Q9HXN0	Q9HXN0_PSEAE	unreviewed	PA3765	Uncharacterized protein	PA3765	194				PF09998			pae:PA3765
2228	PA3768		probable metallo-oxidoreductase	Unknown (This protein may have multiple localization sites) [Class 3]	17.045	18.9535	19.36	x	-1.90857	-2.31504	-0.406471	Q9HXM7	Q9HXM7_PSEAE	unreviewed	PA3768	Probable metallo-oxidoreductase	PA3768	463	GO:0005507 GO:0016491	copper ion binding [GO:0005507]; oxidoreductase activity [GO:0016491]		PF07731 PF07732			pae:PA3768
2229	PA3769	guaA	GMP synthase	Cytoplasmic [Class 3]	21.2373	24.4477	25.4591	x	-3.21042	-4.22186	-1.01144	Q9HXM6	GUAA_PSEAE	reviewed	PA3769	GMP synthase [glutamine-hydrolyzing] (EC 6.3.5.2) (GMP synthetase) (Glutamine amidotransferase)	guaA PA3769	525	GO:0003921 GO:0005524 GO:0005829 GO:0006177 GO:0006541 GO:0016462	cytosol [GO:0005829]; ATP binding [GO:0005524]; GMP synthase activity [GO:0003921]; pyrophosphatase activity [GO:0016462]; glutamine metabolic process [GO:0006541]; GMP biosynthetic process [GO:0006177]		PF00117 PF00958 PF02540			pae:PA3769
2230	PA3770	guaB	inosine-5'-monophosphate dehydrogenase	Cytoplasmic [Class 3]	25.1258	26.2415	26.8557	x	-1.11576	-1.72997	-0.614202	Q9HXM5	Q9HXM5_PSEAE	unreviewed	PA3770	Inosine-5'-monophosphate dehydrogenase (IMP dehydrogenase) (IMPD) (IMPDH) (EC 1.1.1.205)	guaB PA3770	489	GO:0003938 GO:0005524 GO:0006177 GO:0006183 GO:0042802 GO:0046872	ATP binding [GO:0005524]; identical protein binding [GO:0042802]; IMP dehydrogenase activity [GO:0003938]; metal ion binding [GO:0046872]; GMP biosynthetic process [GO:0006177]; GTP biosynthetic process [GO:0006183]		PF00571 PF00478			pae:PA3770
2234	PA3777	xseA	exodeoxyribonuclease VII large subunit	Cytoplasmic [Class 3]	NaN	17.0061	16.079	OFF lowPi, ON high Pi	NaN	NaN	0.927136	Q9HXL8	EX7L_PSEAE	reviewed	PA3777	Exodeoxyribonuclease 7 large subunit (EC 3.1.11.6) (Exodeoxyribonuclease VII large subunit) (Exonuclease VII large subunit)	xseA PA3777	459	GO:0003676 GO:0005737 GO:0006308 GO:0008855 GO:0009318	cytoplasm [GO:0005737]; exodeoxyribonuclease VII complex [GO:0009318]; exodeoxyribonuclease VII activity [GO:0008855]; nucleic acid binding [GO:0003676]; DNA catabolic process [GO:0006308]		PF02601 PF13742			pae:PA3777
2242	PA3792	leuA	2-isopropylmalate synthase	Cytoplasmic [Class 3]	22.4386	24.807	22.3573	x	-2.36843	0.0813338	2.44977	Q9HXK5	LEU1_PSEAE	reviewed	PA3792	2-isopropylmalate synthase (EC 2.3.3.13) (Alpha-IPM synthase) (Alpha-isopropylmalate synthase)	leuA PA3792	556	GO:0003852 GO:0009082 GO:0009098	2-isopropylmalate synthase activity [GO:0003852]; branched-chain amino acid biosynthetic process [GO:0009082]; leucine biosynthetic process [GO:0009098]		PF00682 PF08502			pae:PA3792
2248	PA3798		probable aminotransferase	Cytoplasmic [Class 3]	20.151	22.6989	21.4994	x	-2.54785	-1.34838	1.19947	Q9HXJ9	Q9HXJ9_PSEAE	unreviewed	PA3798	Probable aminotransferase	PA3798	382	GO:0005737 GO:0009058 GO:0016212 GO:0030170	cytoplasm [GO:0005737]; kynurenine-oxoglutarate transaminase activity [GO:0016212]; pyridoxal phosphate binding [GO:0030170]; biosynthetic process [GO:0009058]		PF00155			pae:PA3798
2249	PA3799		conserved hypothetical protein	Cytoplasmic Membrane [Class 3]	18.5911	21.6602	22.337	x	-3.06907	-3.74594	-0.676863	Q9HXJ8	DER_PSEAE	reviewed	PA3799	GTPase Der (GTP-binding protein EngA)	der engA PA3799	493	GO:0000027 GO:0005525 GO:0043022	GTP binding [GO:0005525]; ribosome binding [GO:0043022]; ribosomal large subunit assembly [GO:0000027]		PF14714 PF01926			pae:PA3799
2250	PA3800		conserved hypothetical protein	Outer Membrane Vesicle [Class 1] ; Outer Membrane [Class 3]	20.053	21.4713	19.965	x	-1.41837	0.0880025	1.50637	Q9HXJ7	BAMB_PSEAE	reviewed	PA3800	Outer membrane protein assembly factor BamB	bamB PA3800	380	GO:0009279 GO:0043165 GO:0051205	cell outer membrane [GO:0009279]; Gram-negative-bacterium-type cell outer membrane assembly [GO:0043165]; protein insertion into membrane [GO:0051205]		PF13360			pae:PA3800
2251	PA3801		conserved hypothetical protein	Outer Membrane Vesicle [Class 1] ; Unknown [Class 3]	23.5591	24.9131	24.4555	x	-1.35402	-0.896327	0.457695	Q9HXJ6	Q9HXJ6_PSEAE	unreviewed	PA3801	Ancillary SecYEG translocon subunit	PA3801	214	GO:0032991 GO:0071575	integral component of external side of plasma membrane [GO:0071575]; protein-containing complex [GO:0032991]		PF09976			pae:PA3801
2252	PA3802	hisS	histidyl-tRNA synthetase	Cytoplasmic [Class 2] ; Cytoplasmic [Class 3]	21.5525	24.1963	24.0818	x	-2.64384	-2.52931	0.114535	Q9HXJ5	SYH_PSEAE	reviewed	PA3802	Histidine--tRNA ligase (EC 6.1.1.21) (Histidyl-tRNA synthetase) (HisRS)	hisS PA3802	429	GO:0004821 GO:0005524 GO:0005737 GO:0006427	cytoplasm [GO:0005737]; ATP binding [GO:0005524]; histidine-tRNA ligase activity [GO:0004821]; histidyl-tRNA aminoacylation [GO:0006427]		PF03129 PF13393			pae:PA3802
2253	PA3803	gcpE	probable isoprenoid biosynthetic protein GcpE	Cytoplasmic [Class 1] ; Cytoplasmic [Class 3]	22.6334	24.1664	23.964	x	-1.53293	-1.3306	0.202329	Q9HXJ4	ISPG_PSEAE	reviewed	PA3803	4-hydroxy-3-methylbut-2-en-1-yl diphosphate synthase (flavodoxin) (EC 1.17.7.3) (1-hydroxy-2-methyl-2-(E)-butenyl 4-diphosphate synthase)	ispG PA3803	371	GO:0005506 GO:0016114 GO:0019288 GO:0046429 GO:0051539	4 iron, 4 sulfur cluster binding [GO:0051539]; 4-hydroxy-3-methylbut-2-en-1-yl diphosphate synthase activity [GO:0046429]; iron ion binding [GO:0005506]; isopentenyl diphosphate biosynthetic process, methylerythritol 4-phosphate pathway [GO:0019288]; terpenoid biosynthetic process [GO:0016114]		PF04551			pae:PA3803
2254	PA3804		hypothetical protein	Outer Membrane Vesicle [Class 1] ; Unknown [Class 3]	17.5256	20.6137	21.127	x	-3.08813	-3.60145	-0.513319	Q9HXJ3	Q9HXJ3_PSEAE	unreviewed	PA3804	HTH cro/C1-type domain-containing protein	PA3804	347	GO:0003677 GO:0003700 GO:0006352 GO:0016021	integral component of membrane [GO:0016021]; DNA binding [GO:0003677]; DNA-binding transcription factor activity [GO:0003700]; DNA-templated transcription, initiation [GO:0006352]		PF13464		TRANSMEM 114..135; /note="Helical"; /evidence="ECO:0000256|SAM:Phobius"	pae:PA3804
2256	PA3806		conserved hypothetical protein	Cytoplasmic [Class 3]	19.8469	23.9711	23.2381	x	-4.12423	-3.39121	0.733013	Q51385	RLMN_PSEAE	reviewed	PA3806	Dual-specificity RNA methyltransferase RlmN (EC 2.1.1.192) (23S rRNA (adenine(2503)-C(2))-methyltransferase) (23S rRNA m2A2503 methyltransferase) (Ribosomal RNA large subunit methyltransferase N) (tRNA (adenine(37)-C(2))-methyltransferase) (tRNA m2A37 methyltransferase)	rlmN PA3806	379	GO:0000049 GO:0002935 GO:0005737 GO:0019843 GO:0030488 GO:0046872 GO:0051539 GO:0070040 GO:0070475	cytoplasm [GO:0005737]; 4 iron, 4 sulfur cluster binding [GO:0051539]; metal ion binding [GO:0046872]; rRNA (adenine-C2-)-methyltransferase activity [GO:0070040]; rRNA binding [GO:0019843]; tRNA (adenine-C2-)-methyltransferase activity [GO:0002935]; tRNA binding [GO:0000049]; rRNA base methylation [GO:0070475]; tRNA methylation [GO:0030488]		PF04055			pae:PA3806
2259	PA3809	fdx2	ferredoxin [2Fe-2S]	Cytoplasmic [Class 3]	22.0657	22.9226	23.2811	x	-0.856907	-1.21542	-0.358517	Q51383	FER_PSEAE	reviewed	PA3809	2Fe-2S ferredoxin	fdx PA3809	112	GO:0009055 GO:0046872 GO:0051537	2 iron, 2 sulfur cluster binding [GO:0051537]; electron transfer activity [GO:0009055]; metal ion binding [GO:0046872]		PF00111			pae:PA3809
2260	PA3810	hscA	heat shock protein HscA	Cytoplasmic [Class 3]	20.8087	23.0838	23.3881	x	-2.27511	-2.57938	-0.30427	Q51382	HSCA_PSEAE	reviewed	PA3810	Chaperone protein HscA homolog	hscA PA3810	619	GO:0005524 GO:0005829 GO:0006457 GO:0016226 GO:0016887 GO:0051082	cytosol [GO:0005829]; ATP binding [GO:0005524]; ATPase activity [GO:0016887]; unfolded protein binding [GO:0051082]; iron-sulfur cluster assembly [GO:0016226]; protein folding [GO:0006457]		PF00012			pae:PA3810
2263	PA3813	iscU	probable iron-binding protein IscU	Cytoplasmic [Class 1] ; Cytoplasmic [Class 3]	23.8773	24.692	25.6851	x	-0.814756	-1.80783	-0.993075	Q9HXI9	Q9HXI9_PSEAE	unreviewed	PA3813	Iron-sulfur cluster assembly scaffold protein IscU	iscU PA3813	128	GO:0005737 GO:0006879 GO:0008198 GO:0016226 GO:0051537 GO:0051539	cytoplasm [GO:0005737]; 2 iron, 2 sulfur cluster binding [GO:0051537]; 4 iron, 4 sulfur cluster binding [GO:0051539]; ferrous iron binding [GO:0008198]; cellular iron ion homeostasis [GO:0006879]; iron-sulfur cluster assembly [GO:0016226]		PF01592			pae:PA3813
2264	PA3814	iscS	L-cysteine desulfurase (pyridoxal phosphate-dependent)	Cytoplasmic [Class 3]	23.9538	25.9812	25.7714	x	-2.02736	-1.81754	0.209814	Q9HXI8	ISCS_PSEAE	reviewed	PA3814	Cysteine desulfurase IscS (EC 2.8.1.7)	iscS PA3814	404	GO:0005737 GO:0030170 GO:0031071 GO:0044571 GO:0046872 GO:0051537	cytoplasm [GO:0005737]; 2 iron, 2 sulfur cluster binding [GO:0051537]; cysteine desulfurase activity [GO:0031071]; metal ion binding [GO:0046872]; pyridoxal phosphate binding [GO:0030170]; [2Fe-2S] cluster assembly [GO:0044571]		PF00266			pae:PA3814
2266	PA3816	cysE	O-acetylserine synthase	Cytoplasmic [Class 3]	16.9545	21.4293	21.218	x	-4.47479	-4.26344	0.211353	Q9HXI6	Q9HXI6_PSEAE	unreviewed	PA3816	Serine O-acetyltransferase (EC 2.3.1.30)	cysE PA3816	258	GO:0005829 GO:0006535 GO:0009001	cytosol [GO:0005829]; serine O-acetyltransferase activity [GO:0009001]; cysteine biosynthetic process from serine [GO:0006535]		PF00132			pae:PA3816
2267	PA3817		probable methyltransferase	Cytoplasmic [Class 3]	20.3348	22.536	22.7949	x	-2.2012	-2.46006	-0.258855	Q9HXI5	Q9HXI5_PSEAE	unreviewed	PA3817	tRNA (cytidine/uridine-2'-O-)-methyltransferase TrmJ (EC 2.1.1.200) (tRNA (cytidine(32)/uridine(32)-2'-O)-methyltransferase) (tRNA Cm32/Um32 methyltransferase)	trmJ PA3817	257	GO:0002128 GO:0003723 GO:0005829 GO:0052665 GO:0052666	cytosol [GO:0005829]; RNA binding [GO:0003723]; tRNA (cytosine-2'-O-)-methyltransferase activity [GO:0052666]; tRNA (uracil-2'-O-)-methyltransferase activity [GO:0052665]; tRNA nucleoside ribose methylation [GO:0002128]		PF00588			pae:PA3817
2268	PA3818		extragenic suppressor protein SuhB	Cytoplasmic [Class 3]	23.7618	25.205	25.3578	x	-1.44316	-1.59597	-0.152809	Q9HXI4	SUHB_PSEAE	reviewed	PA3818	Nus factor SuhB (Inositol-1-monophosphatase) (I-1-Pase) (IMPase) (Inositol-1-phosphatase) (EC 3.1.3.25)	suhB PA3818	271	GO:0003723 GO:0005737 GO:0006020 GO:0007165 GO:0008934 GO:0009405 GO:0031564 GO:0042254 GO:0046854 GO:0046855 GO:0046872 GO:0052832 GO:0052833	cytoplasm [GO:0005737]; inositol monophosphate 1-phosphatase activity [GO:0008934]; inositol monophosphate 3-phosphatase activity [GO:0052832]; inositol monophosphate 4-phosphatase activity [GO:0052833]; metal ion binding [GO:0046872]; RNA binding [GO:0003723]; inositol metabolic process [GO:0006020]; inositol phosphate dephosphorylation [GO:0046855]; pathogenesis [GO:0009405]; phosphatidylinosit…		PF00459			pae:PA3818
2270	PA3820	secF	secretion protein SecF	Cytoplasmic Membrane [Class 2] ; Cytoplasmic Membrane [Class 3]	17.6165	20.4023	20.6023	x	-2.78582	-2.98581	-0.199997	Q9HXI2	SECF_PSEAE	reviewed	PA3820	Protein translocase subunit SecF	secF PA3820	306	GO:0005886 GO:0006605 GO:0015031 GO:0015450 GO:0016021 GO:0043952 GO:0065002	integral component of membrane [GO:0016021]; plasma membrane [GO:0005886]; P-P-bond-hydrolysis-driven protein transmembrane transporter activity [GO:0015450]; intracellular protein transmembrane transport [GO:0065002]; protein targeting [GO:0006605]; protein transport [GO:0015031]; protein transport by the Sec complex [GO:0043952]		PF07549 PF02355		TRANSMEM 17..37; /note="Helical"; /evidence="ECO:0000255|HAMAP-Rule:MF_01464"; TRANSMEM 134..154; /note="Helical"; /evidence="ECO:0000255|HAMAP-Rule:MF_01464"; TRANSMEM 158..178; /note="Helical"; /evidence="ECO:0000255|HAMAP-Rule:MF_01464"; TRANSMEM 185..205; /note="Helical"; /evidence="ECO:0000255|HAMAP-Rule:MF_01464"; TRANSMEM 232..254; /note="Helical"; /evidence="ECO:0000255|HAMAP-Rule:MF_0146…	pae:PA3820
2271	PA3821	secD	secretion protein SecD	Cytoplasmic Membrane [Class 2] ; Outer Membrane Vesicle [Class 1] ; Cytoplasmic Membrane [Class 3]	17.6482	21.1448	21.6935	x	-3.49658	-4.04526	-0.54868	Q9HXI1	SECD_PSEAE	reviewed	PA3821	Protein translocase subunit SecD	secD PA3821	620	GO:0005886 GO:0006605 GO:0015031 GO:0015450 GO:0016021 GO:0043952 GO:0065002	integral component of membrane [GO:0016021]; plasma membrane [GO:0005886]; P-P-bond-hydrolysis-driven protein transmembrane transporter activity [GO:0015450]; intracellular protein transmembrane transport [GO:0065002]; protein targeting [GO:0006605]; protein transport [GO:0015031]; protein transport by the Sec complex [GO:0043952]		PF07549 PF13721 PF02355		TRANSMEM 10..30; /note="Helical"; /evidence="ECO:0000255|HAMAP-Rule:MF_01463"; TRANSMEM 464..484; /note="Helical"; /evidence="ECO:0000255|HAMAP-Rule:MF_01463"; TRANSMEM 488..507; /note="Helical"; /evidence="ECO:0000255|HAMAP-Rule:MF_01463"; TRANSMEM 511..533; /note="Helical"; /evidence="ECO:0000255|HAMAP-Rule:MF_01463"; TRANSMEM 555..575; /note="Helical"; /evidence="ECO:0000255|HAMAP-Rule:MF_0146…	pae:PA3821
2272	PA3822	yajC	conserved hypothetical protein	Outer Membrane Vesicle [Class 1] ; Cytoplasmic Membrane [Class 3]	21.3837	23.9739	24.3104	x	-2.59023	-2.92674	-0.336514	Q9HXI0	Q9HXI0_PSEAE	unreviewed	PA3822	Sec translocon accessory complex subunit YajC	yajC PA3822	112	GO:0005887 GO:0015031	integral component of plasma membrane [GO:0005887]; protein transport [GO:0015031]		PF02699		TRANSMEM 28..44; /note="Helical"; /evidence="ECO:0000256|RuleBase:RU366028"	pae:PA3822
2273	PA3823	tgt	queuine tRNA-ribosyltransferase	Cytoplasmic [Class 1] ; Cytoplasmic [Class 3]	20.5938	22.8813	22.9173	x	-2.2875	-2.32348	-0.0359859	Q9HXH9	TGT_PSEAE	reviewed	PA3823	Queuine tRNA-ribosyltransferase (EC 2.4.2.29) (Guanine insertion enzyme) (tRNA-guanine transglycosylase)	tgt PA3823	372	GO:0002099 GO:0005737 GO:0005829 GO:0008479 GO:0008616 GO:0046872 GO:0101030	cytoplasm [GO:0005737]; cytosol [GO:0005829]; metal ion binding [GO:0046872]; queuine tRNA-ribosyltransferase activity [GO:0008479]; queuosine biosynthetic process [GO:0008616]; tRNA wobble guanine modification [GO:0002099]; tRNA-guanine transglycosylation [GO:0101030]		PF01702			pae:PA3823
2274	PA3824	queA	S-adenosylmethionine:trna ribosyltransferase-isomerase	Cytoplasmic [Class 3]	20.0814	21.9086	22.4733	x	-1.82718	-2.39185	-0.564674	Q9HXH8	QUEA_PSEAE	reviewed	PA3824	S-adenosylmethionine:tRNA ribosyltransferase-isomerase (EC 2.4.99.17) (Queuosine biosynthesis protein QueA)	queA PA3824	347	GO:0002099 GO:0005737 GO:0008616 GO:0051075	cytoplasm [GO:0005737]; S-adenosylmethionine:tRNA ribosyltransferase-isomerase activity [GO:0051075]; queuosine biosynthetic process [GO:0008616]; tRNA wobble guanine modification [GO:0002099]		PF02547			pae:PA3824
2276	PA3827	lptG	Lipopolysaccharide export system permease protein LptG	Cytoplasmic Membrane [Class 3]	NaN	17.6603	17.331	OFF lowPi, ON high Pi	NaN	NaN	0.329316	Q9HXH5	Q9HXH5_PSEAE	unreviewed	PA3827	Uncharacterized protein	PA3827	355	GO:0015920 GO:0015921 GO:0042626 GO:0043190	ATP-binding cassette (ABC) transporter complex [GO:0043190]; ATPase-coupled transmembrane transporter activity [GO:0042626]; lipopolysaccharide export [GO:0015921]; lipopolysaccharide transport [GO:0015920]		PF03739		TRANSMEM 7..33; /note="Helical"; /evidence="ECO:0000256|SAM:Phobius"; TRANSMEM 63..82; /note="Helical"; /evidence="ECO:0000256|SAM:Phobius"; TRANSMEM 94..116; /note="Helical"; /evidence="ECO:0000256|SAM:Phobius"; TRANSMEM 274..292; /note="Helical"; /evidence="ECO:0000256|SAM:Phobius"; TRANSMEM 304..321; /note="Helical"; /evidence="ECO:0000256|SAM:Phobius"; TRANSMEM 333..351; /note="Helical"; /evi…	pae:PA3827
2277	PA3828	lptF	Lipopolysaccharide export system permease protein LptF	Outer Membrane Vesicle [Class 1] ; Cytoplasmic Membrane [Class 3]	13.9966	19.2169	18.7286	x	-5.22031	-4.73199	0.488318	Q9HXH4	Q9HXH4_PSEAE	unreviewed	PA3828	Lipopolysaccharide export system permease protein LptF	PA3828	372	GO:0015920 GO:0015921 GO:0042626 GO:0043190	ATP-binding cassette (ABC) transporter complex [GO:0043190]; ATPase-coupled transmembrane transporter activity [GO:0042626]; lipopolysaccharide export [GO:0015921]; lipopolysaccharide transport [GO:0015920]		PF03739		TRANSMEM 12..32; /note="Helical"; /evidence="ECO:0000256|SAM:Phobius"; TRANSMEM 52..77; /note="Helical"; /evidence="ECO:0000256|SAM:Phobius"; TRANSMEM 98..121; /note="Helical"; /evidence="ECO:0000256|SAM:Phobius"; TRANSMEM 271..289; /note="Helical"; /evidence="ECO:0000256|SAM:Phobius"; TRANSMEM 301..321; /note="Helical"; /evidence="ECO:0000256|SAM:Phobius"; TRANSMEM 333..353; /note="Helical"; /ev…	pae:PA3828
2278	PA3831	pepA	leucine aminopeptidase	Outer Membrane Vesicle [Class 1] ; Extracellular [Class 1] ; Cytoplasmic [Class 3]	18.2285	22.9274	23.0753	x	-4.69892	-4.84682	-0.147895	O68822	AMPA_PSEAE	reviewed	PA3831	Cytosol aminopeptidase (EC 3.4.11.1) (Leucine aminopeptidase) (LAP) (EC 3.4.11.10) (Leucyl aminopeptidase)	pepA phpA PA3831	495	GO:0005737 GO:0016070 GO:0030145 GO:0070006	cytoplasm [GO:0005737]; manganese ion binding [GO:0030145]; metalloaminopeptidase activity [GO:0070006]; RNA metabolic process [GO:0016070]		PF00883 PF02789			pae:PA3831
2281	PA3834	valS	valyl-tRNA synthetase	Cytoplasmic [Class 2] ; Cytoplasmic [Class 3]	19.4095	23.1787	23.454	x	-3.76923	-4.04447	-0.275249	Q9HXH0	SYV_PSEAE	reviewed	PA3834	Valine--tRNA ligase (EC 6.1.1.9) (Valyl-tRNA synthetase) (ValRS)	valS PA3834	950	GO:0002161 GO:0004832 GO:0005524 GO:0005829 GO:0006438	cytosol [GO:0005829]; aminoacyl-tRNA editing activity [GO:0002161]; ATP binding [GO:0005524]; valine-tRNA ligase activity [GO:0004832]; valyl-tRNA aminoacylation [GO:0006438]		PF08264 PF00133 PF10458			pae:PA3834
2292	PA3849		conserved hypothetical protein	Cytoplasmic [Class 3]	21.9884	23.4935	23.075	x	-1.50512	-1.08665	0.418467	Q9HXF7	NDPA_PSEAE	reviewed	PA3849	Nucleoid-associated protein PA3849	PA3849	334	GO:0003690 GO:0003727 GO:0005737 GO:0043590	bacterial nucleoid [GO:0043590]; cytoplasm [GO:0005737]; double-stranded DNA binding [GO:0003690]; single-stranded RNA binding [GO:0003727]		PF04245			pae:PA3849
2293	PA3850		hypothetical protein	Unknown [Class 3]	19.8596	21.6255	21.1068	x	-1.76593	-1.24719	0.518745	Q9HXF6	Q9HXF6_PSEAE	unreviewed	PA3850	Uncharacterized protein	PA3850	303							pae:PA3850
2301	PA3861	rhl	ATP-dependent RNA helicase RhlB	Cytoplasmic [Class 3]	19.4455	23.3663	23.6869	x	-3.92074	-4.24138	-0.320641	Q9HXE5	RHLB_PSEAE	reviewed	PA3861	ATP-dependent RNA helicase RhlB (EC 3.6.4.13)	rhlB rhl PA3861	397	GO:0003723 GO:0003724 GO:0005524 GO:0005829 GO:0006401 GO:0016787	cytosol [GO:0005829]; ATP binding [GO:0005524]; hydrolase activity [GO:0016787]; RNA binding [GO:0003723]; RNA helicase activity [GO:0003724]; RNA catabolic process [GO:0006401]		PF00270 PF00271			pae:PA3861
2305	PA3865		putative periplasmic lysine-, arginine-, ornithine-binding protein	Periplasmic [Class 3]	19.1037	20.0838	20.2094	x	-0.980025	-1.10566	-0.125634	Q9HXE1	Q9HXE1_PSEAE	unreviewed	PA3865	Probable amino acid binding protein	PA3865	263	GO:0030288 GO:0071705	outer membrane-bounded periplasmic space [GO:0030288]; nitrogen compound transport [GO:0071705]		PF00497			pae:PA3865
2312	PA3875	narG	respiratory nitrate reductase alpha chain	Outer Membrane Vesicle [Class 1] ; Cytoplasmic Membrane [Class 3]	9.05467	12.7655	22.2196	x	-3.71083	-13.1649	-9.4541	G3XCX1	G3XCX1_PSEAE	unreviewed	PA3875	Nitrate reductase (quinone) (EC 1.7.5.1)	narG PA3875	1261	GO:0005886 GO:0008940 GO:0009061 GO:0009325 GO:0016020 GO:0042126 GO:0043546 GO:0046872 GO:0051539	membrane [GO:0016020]; nitrate reductase complex [GO:0009325]; plasma membrane [GO:0005886]; 4 iron, 4 sulfur cluster binding [GO:0051539]; metal ion binding [GO:0046872]; molybdopterin cofactor binding [GO:0043546]; nitrate reductase activity [GO:0008940]; anaerobic respiration [GO:0009061]; nitrate metabolic process [GO:0042126]		PF00384 PF01568 PF14710			pae:PA3875
2314	PA3878	narX	two-component sensor NarX	Outer Membrane Vesicle [Class 1] ; Cytoplasmic Membrane [Class 3]	NaN	13.4476	16.8114	OFF lowPi, ON high Pi	NaN	NaN	-3.3638	G3XD66	G3XD66_PSEAE	unreviewed	PA3878	Sensor protein (EC 2.7.13.3)	narX PA3878	622	GO:0000155 GO:0005524 GO:0005886 GO:0016021 GO:0046983	integral component of membrane [GO:0016021]; plasma membrane [GO:0005886]; ATP binding [GO:0005524]; phosphorelay sensor kinase activity [GO:0000155]; protein dimerization activity [GO:0046983]		PF00672 PF02518 PF07730 PF13675		TRANSMEM 31..57; /note="Helical"; /evidence="ECO:0000256|SAM:Phobius"; TRANSMEM 167..188; /note="Helical"; /evidence="ECO:0000256|SAM:Phobius"	pae:PA3878
2328	PA3903	prfC	peptide chain release factor 3	Cytoplasmic [Class 2] ; Cytoplasmic [Class 3]	18.3127	22.8636	23.5041	x	-4.55093	-5.19142	-0.640499	Q9HXB0	RF3_PSEAE	reviewed	PA3903	Peptide chain release factor 3 (RF-3)	prfC PA3903	527	GO:0003924 GO:0005525 GO:0005829 GO:0006415 GO:0006449 GO:0016149 GO:0016150	cytosol [GO:0005829]; GTP binding [GO:0005525]; GTPase activity [GO:0003924]; translation release factor activity, codon nonspecific [GO:0016150]; translation release factor activity, codon specific [GO:0016149]; regulation of translational termination [GO:0006449]; translational termination [GO:0006415]		PF00009 PF03144 PF16658			pae:PA3903
2333	PA3911		conserved hypothetical protein	Unknown [Class 3]	NaN	18.1622	21.9206	OFF lowPi, ON high Pi	NaN	NaN	-3.75837	Q9HXA2	Q9HXA2_PSEAE	unreviewed	PA3911	Ubiquinone biosynthesis accessory factor UbiT	ubiT PA3911	171	GO:0005829 GO:0006744	cytosol [GO:0005829]; ubiquinone biosynthetic process [GO:0006744]		PF02036			pae:PA3911
2344	PA3923		hypothetical protein	Outer Membrane [Class 3]	17.2706	18.3565	NaN	x	-1.08585	NaN	NaN	Q9HX90	Q9HX90_PSEAE	unreviewed	PA3923	Uncharacterized protein	PA3923	641				PF06980			pae:PA3923
2346	PA3925		probable acyl-CoA thiolase	Cytoplasmic [Class 2] ; Cytoplasmic [Class 3]	21.686	23.2273	22.276	x	-1.54131	-0.589982	0.951324	G3XD40	G3XD40_PSEAE	unreviewed	PA3925	Probable acyl-CoA thiolase	PA3925	391	GO:0003985 GO:0006635	acetyl-CoA C-acetyltransferase activity [GO:0003985]; fatty acid beta-oxidation [GO:0006635]		PF02803 PF00108			pae:PA3925
2348	PA3931		putative methionine-binding protein	Periplasmic [Class 1] ; Unknown (This protein may have multiple localization sites) [Class 3]	22.9672	23.7708	22.6512	x	-0.803629	0.315996	1.11962	Q9HX85	Q9HX85_PSEAE	unreviewed	PA3931	Uncharacterized protein	PA3931	259	GO:0016020	membrane [GO:0016020]		PF03180			pae:PA3931
2351	PA3935	tauD	taurine dioxygenase	Cytoplasmic [Class 3]	19.1016	21.8081	NaN	x	-2.70649	NaN	NaN	Q9HX81	Q9HX81_PSEAE	unreviewed	PA3935	Taurine dioxygenase	tauD PA3935	277	GO:0000908 GO:0005737 GO:0006790 GO:0016706	cytoplasm [GO:0005737]; 2-oxoglutarate-dependent dioxygenase activity [GO:0016706]; taurine dioxygenase activity [GO:0000908]; sulfur compound metabolic process [GO:0006790]		PF02668			pae:PA3935
2352	PA3937		probable ATP-binding component of ABC taurine transporter	Cytoplasmic Membrane [Class 2] ; Cytoplasmic Membrane [Class 3]	NaN	19.1577	NaN	OFF lowPi, ON high Pi	NaN	NaN	NaN	Q9HX79	TAUB_PSEAE	reviewed	PA3937	Taurine import ATP-binding protein TauB (EC 7.6.2.7)	tauB PA3937	263	GO:0005524 GO:0005886 GO:0042626	plasma membrane [GO:0005886]; ATP binding [GO:0005524]; ATPase-coupled transmembrane transporter activity [GO:0042626]		PF00005			pae:PA3937
2353	PA3938		probable periplasmic taurine-binding protein precursor	Unknown [Class 3]	18.6353	20.5333	NaN	x	-1.89802	NaN	NaN	Q9HX78	Q9HX78_PSEAE	unreviewed	PA3938	Probable periplasmic taurine-binding protein	PA3938	337	GO:0006790 GO:0022857 GO:0042597 GO:0042918 GO:0042959	periplasmic space [GO:0042597]; alkanesulfonate transmembrane transporter activity [GO:0042959]; transmembrane transporter activity [GO:0022857]; alkanesulfonate transport [GO:0042918]; sulfur compound metabolic process [GO:0006790]		PF09084			pae:PA3938
2360	PA3949		hypothetical protein	Unknown [Class 3]	16.7287	19.1633	19.3312	x	-2.43459	-2.60252	-0.167926	Q9HX67	Q9HX67_PSEAE	unreviewed	PA3949	Uncharacterized protein	PA3949	391							pae:PA3949
2361	PA3950		probable ATP-dependent RNA helicase	Cytoplasmic [Class 3]	NaN	18.2414	18.3487	OFF lowPi, ON high Pi	NaN	NaN	-0.107317	Q9HX66	Q9HX66_PSEAE	unreviewed	PA3950	Probable ATP-dependent RNA helicase	PA3950	449	GO:0003676 GO:0004386 GO:0005524 GO:0016787	ATP binding [GO:0005524]; helicase activity [GO:0004386]; hydrolase activity [GO:0016787]; nucleic acid binding [GO:0003676]		PF00270 PF00271			pae:PA3950
2364	PA3961		probable ATP-dependent helicase	Cytoplasmic [Class 3]	NaN	14.8449	16.6758	OFF lowPi, ON high Pi	NaN	NaN	-1.83099	Q9HX55	Q9HX55_PSEAE	unreviewed	PA3961	Probable ATP-dependent helicase	PA3961	838	GO:0003676 GO:0004386 GO:0005524	ATP binding [GO:0005524]; helicase activity [GO:0004386]; nucleic acid binding [GO:0003676]		PF00270 PF04408 PF00271 PF08482			pae:PA3961
2366	PA3967		hypothetical protein	Unknown [Class 3]	20.4108	21.6162	22.1815	x	-1.20543	-1.77071	-0.565273	Q9HX49	Q9HX49_PSEAE	unreviewed	PA3967	Uncharacterized protein	PA3967	130	GO:0019825 GO:0020037 GO:0046872	heme binding [GO:0020037]; metal ion binding [GO:0046872]; oxygen binding [GO:0019825]					pae:PA3967
2368	PA3970	amn	AMP nucleosidase	Cytoplasmic [Class 3]	19.4632	20.7839	21.5686	x	-1.3207	-2.10536	-0.78466	Q9HX46	Q9HX46_PSEAE	unreviewed	PA3970	AMP nucleosidase (EC 3.2.2.4)	amn PA3970	499	GO:0008714 GO:0009116 GO:0044209	AMP nucleosidase activity [GO:0008714]; AMP salvage [GO:0044209]; nucleoside metabolic process [GO:0009116]		PF10423 PF01048			pae:PA3970
2369	PA3972		probable acyl-CoA dehydrogenase	Cytoplasmic [Class 3]	18.0741	19.8189	19.3612	x	-1.74479	-1.28708	0.457708	Q9HX44	Q9HX44_PSEAE	unreviewed	PA3972	Probable acyl-CoA dehydrogenase	PA3972	549	GO:0003995 GO:0050660	acyl-CoA dehydrogenase activity [GO:0003995]; flavin adenine dinucleotide binding [GO:0050660]		PF00441 PF02770 PF18158			pae:PA3972
2371	PA3975	thiD	phosphomethylpyrimidine kinase	Periplasmic [Class 3]	21.3104	22.4712	23.2803	x	-1.16073	-1.96984	-0.809107	Q9HX41	Q9HX41_PSEAE	unreviewed	PA3975	Phosphomethylpyrimidine kinase	thiD PA3975	265	GO:0005829 GO:0008902 GO:0008972 GO:0009228	cytosol [GO:0005829]; hydroxymethylpyrimidine kinase activity [GO:0008902]; phosphomethylpyrimidine kinase activity [GO:0008972]; thiamine biosynthetic process [GO:0009228]		PF08543			pae:PA3975
2373	PA3977	hemL	glutamate-1-semialdehyde 2,1-aminomutase	Cytoplasmic [Class 1] ; Cytoplasmic [Class 3]	24.0229	25.974	25.8231	x	-1.95109	-1.80027	0.150827	P48247	GSA_PSEAE	reviewed	PA3977	Glutamate-1-semialdehyde 2,1-aminomutase (GSA) (EC 5.4.3.8) (Glutamate-1-semialdehyde aminotransferase) (GSA-AT)	hemL PA3977	427	GO:0005737 GO:0006779 GO:0006782 GO:0008483 GO:0030170 GO:0042286	cytoplasm [GO:0005737]; glutamate-1-semialdehyde 2,1-aminomutase activity [GO:0042286]; pyridoxal phosphate binding [GO:0030170]; transaminase activity [GO:0008483]; porphyrin-containing compound biosynthetic process [GO:0006779]; protoporphyrinogen IX biosynthetic process [GO:0006782]		PF00202			pae:PA3977
2375	PA3979		hypothetical protein	Cytoplasmic [Class 3]	21.1655	22.9799	22.8443	x	-1.81438	-1.67882	0.135561	Q9HX39	Q9HX39_PSEAE	unreviewed	PA3979	Uncharacterized protein	PA3979	110				PF08850			pae:PA3979
2376	PA3980		conserved hypothetical protein	Cytoplasmic [Class 3]	16.5709	22.1122	22.8107	x	-5.54132	-6.23979	-0.698472	Q51470	MIAB_PSEAE	reviewed	PA3980	tRNA-2-methylthio-N(6)-dimethylallyladenosine synthase (EC 2.8.4.3) ((Dimethylallyl)adenosine tRNA methylthiotransferase MiaB) (tRNA-i(6)A37 methylthiotransferase)	miaB PA3980	446	GO:0005829 GO:0035596 GO:0035597 GO:0035600 GO:0046872 GO:0051539	cytosol [GO:0005829]; 4 iron, 4 sulfur cluster binding [GO:0051539]; metal ion binding [GO:0046872]; methylthiotransferase activity [GO:0035596]; N6-isopentenyladenosine methylthiotransferase activity [GO:0035597]; tRNA methylthiolation [GO:0035600]		PF04055 PF01938 PF00919			pae:PA3980
2377	PA3981		conserved hypothetical protein	Cytoplasmic [Class 3]	22.1129	23.7521	23.9135	x	-1.63916	-1.80059	-0.161431	Q9HX38	Q9HX38_PSEAE	unreviewed	PA3981	PhoH domain-containing protein	PA3981	340	GO:0005524 GO:0005829	cytosol [GO:0005829]; ATP binding [GO:0005524]		PF02562			pae:PA3981
2378	PA3982		conserved hypothetical protein	Cytoplasmic [Class 3]	18.3575	19.6061	19.9468	x	-1.24866	-1.58935	-0.340698	Q9HX37	YBEY_PSEAE	reviewed	PA3982	Endoribonuclease YbeY (EC 3.1.-.-)	ybeY PA3982	160	GO:0004222 GO:0004521 GO:0005737 GO:0006364 GO:0008270	cytoplasm [GO:0005737]; endoribonuclease activity [GO:0004521]; metalloendopeptidase activity [GO:0004222]; zinc ion binding [GO:0008270]; rRNA processing [GO:0006364]		PF02130			pae:PA3982
2380	PA3984	lnt	apolipoprotein N-acyltransferase	Cytoplasmic Membrane [Class 2] ; Outer Membrane Vesicle [Class 1] ; Cytoplasmic Membrane [Class 3]	13.4004	16.1112	15.4508	x	-2.71076	-2.05038	0.660373	Q9ZI86	LNT_PSEAE	reviewed	PA3984	Apolipoprotein N-acyltransferase (ALP N-acyltransferase) (EC 2.3.1.269) (Copper homeostasis protein CutE homolog)	lnt cutE PA3984	511	GO:0005886 GO:0016021 GO:0016410 GO:0042158	integral component of membrane [GO:0016021]; plasma membrane [GO:0005886]; N-acyltransferase activity [GO:0016410]; lipoprotein biosynthetic process [GO:0042158]		PF00795		TRANSMEM 7..29; /note="Helical"; /evidence="ECO:0000255|HAMAP-Rule:MF_01148"; TRANSMEM 58..78; /note="Helical"; /evidence="ECO:0000255|HAMAP-Rule:MF_01148"; TRANSMEM 90..110; /note="Helical"; /evidence="ECO:0000255|HAMAP-Rule:MF_01148"; TRANSMEM 125..145; /note="Helical"; /evidence="ECO:0000255|HAMAP-Rule:MF_01148"; TRANSMEM 163..183; /note="Helical"; /evidence="ECO:0000255|HAMAP-Rule:MF_01148"; …	pae:PA3984
2382	PA3987	leuS	leucyl-tRNA synthetase	Cytoplasmic [Class 2] ; Cytoplasmic [Class 3]	19.8292	23.2813	23.5104	x	-3.45214	-3.68118	-0.22904	Q9HX33	SYL_PSEAE	reviewed	PA3987	Leucine--tRNA ligase (EC 6.1.1.4) (Leucyl-tRNA synthetase) (LeuRS)	leuS PA3987	873	GO:0002161 GO:0004823 GO:0005524 GO:0005829 GO:0006429	cytosol [GO:0005829]; aminoacyl-tRNA editing activity [GO:0002161]; ATP binding [GO:0005524]; leucine-tRNA ligase activity [GO:0004823]; leucyl-tRNA aminoacylation [GO:0006429]		PF08264 PF00133 PF13603 PF09334			pae:PA3987
2384	PA3989	holA	DNA polymerase III, delta subunit	Unknown [Class 3]	20.5494	22.0246	22.0749	x	-1.47523	-1.52552	-0.0502872	Q9HX31	Q9HX31_PSEAE	unreviewed	PA3989	DNA polymerase III subunit delta (EC 2.7.7.7)	holA PA3989	345	GO:0003677 GO:0003887 GO:0006261 GO:0009360	DNA polymerase III complex [GO:0009360]; DNA binding [GO:0003677]; DNA-directed DNA polymerase activity [GO:0003887]; DNA-dependent DNA replication [GO:0006261]		PF14840 PF06144			pae:PA3989
2385	PA3992	sltB3	SltB3	Outer Membrane Vesicle [Class 1] ; Cytoplasmic Membrane [Class 3]	20.3853	21.1901	21.3668	x	-0.80477	-0.981468	-0.176698	Q9HX28	Q9HX28_PSEAE	unreviewed	PA3992	Uncharacterized protein	PA3992	448	GO:0008933 GO:0009253 GO:0009254 GO:0046872	lytic transglycosylase activity [GO:0008933]; metal ion binding [GO:0046872]; peptidoglycan catabolic process [GO:0009253]; peptidoglycan turnover [GO:0009254]		PF01471 PF13406			pae:PA3992
2387	PA3996	lis	lipoate synthase	Cytoplasmic [Class 3]	21.3685	23.4808	23.2127	x	-2.11231	-1.84418	0.268121	Q9HX25	LIPA_PSEAE	reviewed	PA3996	Lipoyl synthase (EC 2.8.1.8) (Lip-syn) (LS) (Lipoate synthase) (Lipoic acid synthase) (Sulfur insertion protein LipA)	lipA PA3996	327	GO:0005737 GO:0009249 GO:0016992 GO:0046872 GO:0051539 GO:0102552 GO:0102553	cytoplasm [GO:0005737]; 4 iron, 4 sulfur cluster binding [GO:0051539]; lipoate synthase activity [GO:0016992]; lipoyl synthase activity (acting on glycine-cleavage complex H protein [GO:0102552]; lipoyl synthase activity (acting on pyruvate dehydrogenase E2 protein) [GO:0102553]; metal ion binding [GO:0046872]; protein lipoylation [GO:0009249]		PF16881 PF04055			pae:PA3996
2390	PA3999	dacC	D-ala-D-ala-carboxypeptidase	Periplasmic [Class 2] ; Outer Membrane Vesicle [Class 1] ; Cytoplasmic Membrane [Class 3]	24.063	26.0285	25.792	x	-1.96557	-1.72906	0.236505	G3XD74	G3XD74_PSEAE	unreviewed	PA3999	Serine-type D-Ala-D-Ala carboxypeptidase (EC 3.4.16.4)	dacC PA3999	386	GO:0008360 GO:0009002 GO:0009252 GO:0071555	serine-type D-Ala-D-Ala carboxypeptidase activity [GO:0009002]; cell wall organization [GO:0071555]; peptidoglycan biosynthetic process [GO:0009252]; regulation of cell shape [GO:0008360]		PF07943 PF00768			pae:PA3999
2394	PA4004		conserved hypothetical protein	Cytoplasmic [Class 3]	19.5262	21.6564	20.8775	x	-2.13014	-1.35131	0.778832	Q9HX23	RLMH_PSEAE	reviewed	PA4004	Ribosomal RNA large subunit methyltransferase H (EC 2.1.1.177) (23S rRNA (pseudouridine1915-N3)-methyltransferase) (23S rRNA m3Psi1915 methyltransferase) (rRNA (pseudouridine-N3-)-methyltransferase RlmH)	rlmH PA4004	155	GO:0005737 GO:0070038	cytoplasm [GO:0005737]; rRNA (pseudouridine-N3-)-methyltransferase activity [GO:0070038]		PF02590			pae:PA4004
2396	PA4006	nadD1	nicotinate mononucleotide adenylyltransferase NadD1	Cytoplasmic [Class 3]	17.6715	21.2531	20.8942	x	-3.5816	-3.22275	0.358844	Q9HX21	NADD_PSEAE	reviewed	PA4006	Probable nicotinate-nucleotide adenylyltransferase (EC 2.7.7.18) (Deamido-NAD(+) diphosphorylase) (Deamido-NAD(+) pyrophosphorylase) (Nicotinate mononucleotide adenylyltransferase) (NaMN adenylyltransferase)	nadD PA4006	214	GO:0000309 GO:0004515 GO:0005524 GO:0009435	ATP binding [GO:0005524]; nicotinamide-nucleotide adenylyltransferase activity [GO:0000309]; nicotinate-nucleotide adenylyltransferase activity [GO:0004515]; NAD biosynthetic process [GO:0009435]		PF01467			pae:PA4006
2397	PA4007	proA	gamma-glutamyl phosphate reductase	Cytoplasmic [Class 3]	22.0512	24.1041	23.8173	x	-2.05298	-1.76618	0.286804	Q9HX20	PROA_PSEAE	reviewed	PA4007	Gamma-glutamyl phosphate reductase (GPR) (EC 1.2.1.41) (Glutamate-5-semialdehyde dehydrogenase) (Glutamyl-gamma-semialdehyde dehydrogenase) (GSA dehydrogenase)	proA PA4007	421	GO:0004350 GO:0005737 GO:0050661 GO:0055129	cytoplasm [GO:0005737]; glutamate-5-semialdehyde dehydrogenase activity [GO:0004350]; NADP binding [GO:0050661]; L-proline biosynthetic process [GO:0055129]		PF00171			pae:PA4007
2404	PA4022;PA1984	#N/A	#N/A	#N/A	20.0482	22.5214	21.1104	x	-2.47319	-1.06224	1.41095	Q9HX05	Q9HX05_PSEAE	unreviewed	PA4022	Probable aldehyde dehydrogenase	PA4022	506	GO:0016620	oxidoreductase activity, acting on the aldehyde or oxo group of donors, NAD or NADP as acceptor [GO:0016620]		PF00171			pae:PA4022
2412	PA4035		hypothetical protein	Periplasmic [Class 1] ; Unknown (This protein may have multiple localization sites) [Class 3]	20.1965	22.0198	22.6301	x	-1.82327	-2.43358	-0.610315	Q9HWZ2	Q9HWZ2_PSEAE	unreviewed	PA4035	FecR domain-containing protein	PA4035	333				PF04773			pae:PA4035
2414	PA4043	ispA	geranyltranstransferase	Cytoplasmic [Class 2] ; Cytoplasmic [Class 3]	19.2215	20.793	20.8204	x	-1.57153	-1.59894	-0.0274099	Q9HWY4	Q9HWY4_PSEAE	unreviewed	PA4043	Geranyltranstransferase	ispA PA4043	295	GO:0004659 GO:0008299	prenyltransferase activity [GO:0004659]; isoprenoid biosynthetic process [GO:0008299]		PF00348			pae:PA4043
2418	PA4047	ribA	GTP cyclohydrolase II	Cytoplasmic [Class 3]	20.9389	22.1681	22.0685	x	-1.22911	-1.12957	0.0995375	Q9HWY1	RIBA_PSEAE	reviewed	PA4047	GTP cyclohydrolase-2 (EC 3.5.4.25) (GTP cyclohydrolase II)	ribA PA4047	205	GO:0003935 GO:0005525 GO:0005829 GO:0008270 GO:0009231	cytosol [GO:0005829]; GTP binding [GO:0005525]; GTP cyclohydrolase II activity [GO:0003935]; zinc ion binding [GO:0008270]; riboflavin biosynthetic process [GO:0009231]		PF00925			pae:PA4047
2421	PA4051	thiL	thiamine monophosphate kinase	Unknown [Class 3]	16.6967	18.6468	18.0133	x	-1.95007	-1.31662	0.633451	Q9HWX7	Q9HWX7_PSEAE	unreviewed	PA4051	Thiamine-monophosphate kinase (TMP kinase) (Thiamine-phosphate kinase) (EC 2.7.4.16)	thiL PA4051	322	GO:0000287 GO:0005524 GO:0009030 GO:0009228 GO:0009229	ATP binding [GO:0005524]; magnesium ion binding [GO:0000287]; thiamine-phosphate kinase activity [GO:0009030]; thiamine biosynthetic process [GO:0009228]; thiamine diphosphate biosynthetic process [GO:0009229]		PF00586 PF02769			pae:PA4051
2423	PA4053	ribE	6,7-dimethyl-8-ribityllumazine synthase	Cytoplasmic [Class 1] ; Cytoplasmic [Class 3]	23.9036	24.7825	25.3691	x	-0.878918	-1.46552	-0.586606	Q9HWX5	RISB_PSEAE	reviewed	PA4053	6,7-dimethyl-8-ribityllumazine synthase (DMRL synthase) (LS) (Lumazine synthase) (EC 2.5.1.78)	ribH ribE PA4053	158	GO:0000906 GO:0005829 GO:0009231 GO:0009349	cytosol [GO:0005829]; riboflavin synthase complex [GO:0009349]; 6,7-dimethyl-8-ribityllumazine synthase activity [GO:0000906]; riboflavin biosynthetic process [GO:0009231]		PF00885			pae:PA4053
2424	PA4054	ribB	GTP cyclohydrolase II / 3,4-dihydroxy-2-butanone 4-phosphate synthase	Cytoplasmic [Class 1] ; Cytoplasmic [Class 3]	22.4028	24.3111	24.0654	x	-1.90833	-1.66263	0.245702	Q9HWX4	RIBB_PSEAE	reviewed	PA4054	3,4-dihydroxy-2-butanone 4-phosphate synthase (DHBP synthase) (EC 4.1.99.12)	ribB PA4054	365	GO:0000287 GO:0003935 GO:0005829 GO:0008686 GO:0009231 GO:0030145	cytosol [GO:0005829]; 3,4-dihydroxy-2-butanone-4-phosphate synthase activity [GO:0008686]; GTP cyclohydrolase II activity [GO:0003935]; magnesium ion binding [GO:0000287]; manganese ion binding [GO:0030145]; riboflavin biosynthetic process [GO:0009231]		PF00926 PF00925			pae:PA4054
2436	PA4067	oprG	Outer membrane protein OprG precursor	Outer Membrane [Class 1] ; Outer Membrane Vesicle [Class 1] ; Outer Membrane [Class 3]	22.311	25.7825	25.4443	x	-3.47151	-3.13327	0.338236	Q9HWW1	Q9HWW1_PSEAE	unreviewed	PA4067	Outer membrane protein OprG	oprG PA4067	232	GO:0009279 GO:0044384 GO:0055085	cell outer membrane [GO:0009279]; host outer membrane [GO:0044384]; transmembrane transport [GO:0055085]		PF03922			pae:PA4067
2438	PA4069		hypothetical protein	Cytoplasmic [Class 3]	19.5488	20.9878	21.1098	x	-1.43901	-1.56104	-0.122026	Q9HWV9	Q9HWV9_PSEAE	unreviewed	PA4069	dTDP-4-dehydrorhamnose reductase (EC 1.1.1.133)	PA4069	294	GO:0005829 GO:0008831 GO:0009243 GO:0019305 GO:0045226	cytosol [GO:0005829]; dTDP-4-dehydrorhamnose reductase activity [GO:0008831]; dTDP-rhamnose biosynthetic process [GO:0019305]; extracellular polysaccharide biosynthetic process [GO:0045226]; O antigen biosynthetic process [GO:0009243]		PF04321			pae:PA4069
2451	PA4115		conserved hypothetical protein	Cytoplasmic [Class 3]	17.573	19.8727	22.9661	x	-2.29969	-5.39312	-3.09343	Q9HWR5	Q9HWR5_PSEAE	unreviewed	PA4115	AMP nucleosidase (EC 3.2.2.4)	PA4115	461	GO:0005829 GO:0008714	cytosol [GO:0005829]; AMP nucleosidase activity [GO:0008714]		PF11892 PF14793 PF03641			pae:PA4115
2452	PA4118		hypothetical protein	Unknown [Class 3]	NaN	17.3985	18.7344	OFF lowPi, ON high Pi	NaN	NaN	-1.33589	G3XD59	G3XD59_PSEAE	unreviewed	PA4118	Uncharacterized protein	PA4118	189							pae:PA4118
2453	PA4119	aph	aminoglycoside 3'-phosphotransferase type IIb	Cytoplasmic [Class 3]	16.3296	18.2521	18.1081	x	-1.92247	-1.7785	0.143969	Q9HWR2	Q9HWR2_PSEAE	unreviewed	PA4119	Aminoglycoside 3'-phosphotransferase (EC 2.7.1.95)	aph PA4119	268	GO:0005524 GO:0008910 GO:0046677 GO:0046872	ATP binding [GO:0005524]; kanamycin kinase activity [GO:0008910]; metal ion binding [GO:0046872]; response to antibiotic [GO:0046677]		PF01636			pae:PA4119
2463	PA4138	tyrS	tyrosyl-tRNA synthetase	Cytoplasmic [Class 3]	18.6935	20.876	20.8339	x	-2.18252	-2.14042	0.0420945	Q9HWP3	SYY1_PSEAE	reviewed	PA4138	Tyrosine--tRNA ligase 1 (EC 6.1.1.1) (Tyrosyl-tRNA synthetase 1) (TyrRS 1)	tyrS1 PA4138	412	GO:0003723 GO:0004831 GO:0005524 GO:0005829 GO:0006437 GO:0043039	cytosol [GO:0005829]; ATP binding [GO:0005524]; RNA binding [GO:0003723]; tyrosine-tRNA ligase activity [GO:0004831]; tRNA aminoacylation [GO:0043039]; tyrosyl-tRNA aminoacylation [GO:0006437]		PF00579			pae:PA4138
2472	PA4163		hypothetical protein	Cytoplasmic [Class 3]	21.9817	23.2295	22.7595	x	-1.2478	-0.777832	0.469972	Q9HWL8	Q9HWL8_PSEAE	unreviewed	PA4163	Uncharacterized protein	PA4163	569				PF01425			pae:PA4163
2480	PA4184	souR	sarcosine oxidation and utilization regulator SouR	Cytoplasmic [Class 3]	NaN	17.7524	NaN	OFF lowPi, ON high Pi	NaN	NaN	NaN	Q9HWJ7	Q9HWJ7_PSEAE	unreviewed	PA4184	Probable transcriptional regulator	PA4184	340	GO:0003700 GO:0043565 GO:1901053	DNA-binding transcription factor activity [GO:0003700]; sequence-specific DNA binding [GO:0043565]; sarcosine catabolic process [GO:1901053]		PF01965 PF12833			pae:PA4184
2481	PA4185		probable transcriptional regulator	Cytoplasmic [Class 3]	19.4802	21.0087	19.1519	x	-1.52851	0.328331	1.85684	Q9HWJ6	Q9HWJ6_PSEAE	unreviewed	PA4185	Probable transcriptional regulator	PA4185	242	GO:0003677 GO:0003700	DNA binding [GO:0003677]; DNA-binding transcription factor activity [GO:0003700]		PF07729 PF00392			pae:PA4185
2484	PA4191		isopenicillin-N synthase	Cytoplasmic [Class 3]	NaN	17.5849	NaN	OFF lowPi, ON high Pi	NaN	NaN	NaN	Q9HWJ0	Q9HWJ0_PSEAE	unreviewed	PA4191	2-oxoglutarate dioxygenase (ethylene-forming) (EC 1.13.12.19) (EC 1.14.20.7) (2-oxoglutarate-dependent ethylene/succinate-forming enzyme) (2-oxoglutarate/L-arginine monooxygenase/decarboxylase (succinate-forming))	PA4191	334	GO:0009693 GO:0046872 GO:0051213 GO:0102276	2-oxoglutarate oxygenase/decarboxylase (ethylene-forming) activity [GO:0102276]; dioxygenase activity [GO:0051213]; metal ion binding [GO:0046872]; ethylene biosynthetic process [GO:0009693]		PF03171 PF14226			pae:PA4191
2485	PA4195		putative amino acid ABC transporter substrate-binding protein	Periplasmic [Class 3]	17.6632	20.6452	19.3515	x	-2.98201	-1.68833	1.29368	Q9HWI6	Q9HWI6_PSEAE	unreviewed	PA4195	Probable binding protein component of ABC transporter	PA4195	276	GO:0030288	outer membrane-bounded periplasmic space [GO:0030288]		PF00497			pae:PA4195
2488	PA4199		probable acyl-CoA dehydrogenase	Cytoplasmic [Class 3]	20.5393	21.7571	21.4192	x	-1.21772	-0.879831	0.337887	Q9HWI2	Q9HWI2_PSEAE	unreviewed	PA4199	Probable acyl-CoA dehydrogenase	PA4199	593	GO:0016627 GO:0050660	flavin adenine dinucleotide binding [GO:0050660]; oxidoreductase activity, acting on the CH-CH group of donors [GO:0016627]		PF00441 PF12806 PF02770 PF02771 PF12418			pae:PA4199
2511	PA4234	uvrA	excinuclease ABC subunit A	Cytoplasmic [Class 3]	17.6848	21.4953	21.485	x	-3.81051	-3.80024	0.0102755	Q9HWG0	UVRA_PSEAE	reviewed	PA4234	UvrABC system protein A (UvrA protein) (Excinuclease ABC subunit A)	uvrA PA4234	945	GO:0003677 GO:0005524 GO:0005737 GO:0006289 GO:0008270 GO:0009380 GO:0009381 GO:0009432 GO:0042626	cytoplasm [GO:0005737]; excinuclease repair complex [GO:0009380]; ATP binding [GO:0005524]; ATPase-coupled transmembrane transporter activity [GO:0042626]; DNA binding [GO:0003677]; excinuclease ABC activity [GO:0009381]; zinc ion binding [GO:0008270]; nucleotide-excision repair [GO:0006289]; SOS response [GO:0009432]		PF17755 PF17760			pae:PA4234
2512	PA4235	ftnA	bacterial ferritin	Outer Membrane Vesicle [Class 1] ; Cytoplasmic [Class 3]	20.8277	22.7013	23.9446	x	-1.8736	-3.11686	-1.24326	Q9HWF9	BFR_PSEAE	reviewed	PA4235	Bacterioferritin (BFR) (EC 1.16.3.1)	bfr bfrA PA4235	154	GO:0004322 GO:0005506 GO:0005829 GO:0006826 GO:0006880 GO:0008199 GO:0020037	cytosol [GO:0005829]; ferric iron binding [GO:0008199]; ferroxidase activity [GO:0004322]; heme binding [GO:0020037]; iron ion binding [GO:0005506]; intracellular sequestering of iron ion [GO:0006880]; iron ion transport [GO:0006826]		PF00210			pae:PA4235
2514	PA4237	rplQ	50S ribosomal protein L17	Outer Membrane Vesicle [Class 1] ; Cytoplasmic [Class 3]	24.0385	26.8794	27.5793	x	-2.84095	-3.5408	-0.699853	O52761	RL17_PSEAE	reviewed	PA4237	50S ribosomal protein L17	rplQ PA4237	129	GO:0003735 GO:0006412 GO:0015934 GO:0022625	cytosolic large ribosomal subunit [GO:0022625]; large ribosomal subunit [GO:0015934]; structural constituent of ribosome [GO:0003735]; translation [GO:0006412]		PF01196			pae:PA4237
2515	PA4238	rpoA	DNA-directed RNA polymerase alpha chain	Outer Membrane Vesicle [Class 1] ; Cytoplasmic [Class 3]	26.9277	28.3393	28.197	x	-1.41165	-1.26931	0.142335	O52760	RPOA_PSEAE	reviewed	PA4238	DNA-directed RNA polymerase subunit alpha (RNAP subunit alpha) (EC 2.7.7.6) (RNA polymerase subunit alpha) (Transcriptase subunit alpha)	rpoA PA4238	333	GO:0003677 GO:0003899 GO:0005737 GO:0006351 GO:0046983	cytoplasm [GO:0005737]; DNA binding [GO:0003677]; DNA-directed 5'-3' RNA polymerase activity [GO:0003899]; protein dimerization activity [GO:0046983]; transcription, DNA-templated [GO:0006351]		PF01000 PF03118 PF01193			pae:PA4238
2516	PA4239	rpsD	30S ribosomal protein S4	Outer Membrane Vesicle [Class 1] ; Cytoplasmic [Class 3]	24.0609	27.3571	27.5407	x	-3.2962	-3.47982	-0.183618	O52759	RS4_PSEAE	reviewed	PA4239	30S ribosomal protein S4	rpsD PA4239	206	GO:0003735 GO:0006412 GO:0015935 GO:0019843 GO:0045903	small ribosomal subunit [GO:0015935]; rRNA binding [GO:0019843]; structural constituent of ribosome [GO:0003735]; positive regulation of translational fidelity [GO:0045903]; translation [GO:0006412]		PF00163 PF01479			pae:PA4239
2517	PA4240	rpsK	30S ribosomal protein S11	Outer Membrane Vesicle [Class 1] ; Cytoplasmic [Class 3]	22.7449	26.0185	26.6786	x	-3.27353	-3.93363	-0.660101	Q9HWF8	RS11_PSEAE	reviewed	PA4240	30S ribosomal protein S11	rpsK PA4240	129	GO:0000028 GO:0000462 GO:0003735 GO:0006412 GO:0022627 GO:0048027 GO:0070181	cytosolic small ribosomal subunit [GO:0022627]; mRNA 5'-UTR binding [GO:0048027]; small ribosomal subunit rRNA binding [GO:0070181]; structural constituent of ribosome [GO:0003735]; maturation of SSU-rRNA from tricistronic rRNA transcript (SSU-rRNA, 5.8S rRNA, LSU-rRNA) [GO:0000462]; ribosomal small subunit assembly [GO:0000028]; translation [GO:0006412]		PF00411			pae:PA4240
2518	PA4241	rpsM	30S ribosomal protein S13	Cytoplasmic [Class 1] ; Cytoplasmic [Class 3]	22.8461	26.3035	27.0573	x	-3.45739	-4.21122	-0.75383	Q9HWF7	RS13_PSEAE	reviewed	PA4241	30S ribosomal protein S13	rpsM PA4241	118	GO:0000049 GO:0003735 GO:0005829 GO:0006412 GO:0015935 GO:0019843	cytosol [GO:0005829]; small ribosomal subunit [GO:0015935]; rRNA binding [GO:0019843]; structural constituent of ribosome [GO:0003735]; tRNA binding [GO:0000049]; translation [GO:0006412]		PF00416			pae:PA4241
2519	PA4243	secY	secretion protein SecY	Cytoplasmic Membrane [Class 2] ; Cytoplasmic Membrane [Class 3]	15.1105	21.0428	20.5375	x	-5.93232	-5.42697	0.505353	Q9HWF5	SECY_PSEAE	reviewed	PA4243	Protein translocase subunit SecY	secY PA4243	442	GO:0005048 GO:0005887 GO:0006616 GO:0008320 GO:0031522 GO:0043952	cell envelope Sec protein transport complex [GO:0031522]; integral component of plasma membrane [GO:0005887]; protein transmembrane transporter activity [GO:0008320]; signal sequence binding [GO:0005048]; protein transport by the Sec complex [GO:0043952]; SRP-dependent cotranslational protein targeting to membrane, translocation [GO:0006616]		PF00344		TRANSMEM 24..44; /note="Helical"; /evidence="ECO:0000255|HAMAP-Rule:MF_01465"; TRANSMEM 76..96; /note="Helical"; /evidence="ECO:0000255|HAMAP-Rule:MF_01465"; TRANSMEM 125..145; /note="Helical"; /evidence="ECO:0000255|HAMAP-Rule:MF_01465"; TRANSMEM 149..169; /note="Helical"; /evidence="ECO:0000255|HAMAP-Rule:MF_01465"; TRANSMEM 178..198; /note="Helical"; /evidence="ECO:0000255|HAMAP-Rule:MF_01465"…	pae:PA4243
2520	PA4244	rplO	50S ribosomal protein L15	Cytoplasmic [Class 3]	24.5432	27.2437	27.9909	x	-2.70048	-3.44771	-0.747227	Q9HWF4	RL15_PSEAE	reviewed	PA4244	50S ribosomal protein L15	rplO PA4244	144	GO:0003735 GO:0006412 GO:0019843 GO:0022625	cytosolic large ribosomal subunit [GO:0022625]; rRNA binding [GO:0019843]; structural constituent of ribosome [GO:0003735]; translation [GO:0006412]		PF00828			pae:PA4244
2521	PA4245	rpmD	50S ribosomal protein L30	Cytoplasmic [Class 3]	25.7721	26.9889	28.1962	x	-1.2168	-2.42407	-1.20727	Q9HWF3	RL30_PSEAE	reviewed	PA4245	50S ribosomal protein L30	rpmD PA4245	58	GO:0003735 GO:0006412 GO:0022625	cytosolic large ribosomal subunit [GO:0022625]; structural constituent of ribosome [GO:0003735]; translation [GO:0006412]		PF00327			pae:PA4245
2522	PA4246	rpsE	30S ribosomal protein S5	Cytoplasmic [Class 1] ; Outer Membrane Vesicle [Class 1] ; Cytoplasmic [Class 3]	25.9942	27.499	28.3175	x	-1.5048	-2.32327	-0.818464	Q9HWF2	RS5_PSEAE	reviewed	PA4246	30S ribosomal protein S5	rpsE PA4246	166	GO:0003735 GO:0006412 GO:0019843 GO:0022627	cytosolic small ribosomal subunit [GO:0022627]; rRNA binding [GO:0019843]; structural constituent of ribosome [GO:0003735]; translation [GO:0006412]		PF00333 PF03719			pae:PA4246
2523	PA4247	rplR	50S ribosomal protein L18	Cytoplasmic [Class 1] ; Cytoplasmic [Class 3]	25.3811	27.8045	28.2589	x	-2.42339	-2.87779	-0.454395	Q9HWF1	RL18_PSEAE	reviewed	PA4247	50S ribosomal protein L18	rplR PA4247	116	GO:0003735 GO:0006412 GO:0008097 GO:0022625	cytosolic large ribosomal subunit [GO:0022625]; 5S rRNA binding [GO:0008097]; structural constituent of ribosome [GO:0003735]; translation [GO:0006412]		PF00861			pae:PA4247
2524	PA4248	rplF	50S ribosomal protein L6	Cytoplasmic [Class 3]	26.4814	27.8237	28.4185	x	-1.34233	-1.93714	-0.594816	Q9HWF0	RL6_PSEAE	reviewed	PA4248	50S ribosomal protein L6	rplF PA4248	177	GO:0002181 GO:0003735 GO:0019843 GO:0022625	cytosolic large ribosomal subunit [GO:0022625]; rRNA binding [GO:0019843]; structural constituent of ribosome [GO:0003735]; cytoplasmic translation [GO:0002181]		PF00347			pae:PA4248
2525	PA4249	rpsH	30S ribosomal protein S8	Cytoplasmic [Class 1] ; Cytoplasmic [Class 3]	25.2635	27.1903	27.668	x	-1.92688	-2.40457	-0.477683	Q9HWE9	RS8_PSEAE	reviewed	PA4249	30S ribosomal protein S8	rpsH PA4249	130	GO:0003735 GO:0006412 GO:0019843 GO:0022627	cytosolic small ribosomal subunit [GO:0022627]; rRNA binding [GO:0019843]; structural constituent of ribosome [GO:0003735]; translation [GO:0006412]		PF00410			pae:PA4249
2526	PA4250	rpsN	30S ribosomal protein S14	Cytoplasmic [Class 1] ; Cytoplasmic [Class 3]	24.2501	27.1909	27.5117	x	-2.94086	-3.26167	-0.320814	Q9HWE8	RS14_PSEAE	reviewed	PA4250	30S ribosomal protein S14	rpsN PA4250	101	GO:0003735 GO:0006412 GO:0015935 GO:0019843	small ribosomal subunit [GO:0015935]; rRNA binding [GO:0019843]; structural constituent of ribosome [GO:0003735]; translation [GO:0006412]		PF00253			pae:PA4250
2527	PA4251	rplE	50S ribosomal protein L5	Outer Membrane Vesicle [Class 1] ; Cytoplasmic [Class 3]	26.7547	28.1932	28.1268	x	-1.43848	-1.37209	0.0663865	Q9HWE7	RL5_PSEAE	reviewed	PA4251	50S ribosomal protein L5	rplE PA4251	179	GO:0000049 GO:0003723 GO:0003735 GO:0006412 GO:0019843 GO:0022625	cytosolic large ribosomal subunit [GO:0022625]; RNA binding [GO:0003723]; rRNA binding [GO:0019843]; structural constituent of ribosome [GO:0003735]; tRNA binding [GO:0000049]; translation [GO:0006412]		PF00281 PF00673			pae:PA4251
2528	PA4252	rplX	50S ribosomal protein L24	Cytoplasmic [Class 3]	23.9086	26.4591	27.7698	x	-2.55047	-3.86113	-1.31066	Q9HWE6	RL24_PSEAE	reviewed	PA4252	50S ribosomal protein L24	rplX PA4252	104	GO:0003735 GO:0006412 GO:0019843 GO:0022625	cytosolic large ribosomal subunit [GO:0022625]; rRNA binding [GO:0019843]; structural constituent of ribosome [GO:0003735]; translation [GO:0006412]		PF00467 PF17136			pae:PA4252
2529	PA4253	rplN	50S ribosomal protein L14	Outer Membrane Vesicle [Class 1] ; Cytoplasmic [Class 3]	23.4638	26.5035	27.3303	x	-3.0397	-3.86646	-0.826757	Q9HWE5	RL14_PSEAE	reviewed	PA4253	50S ribosomal protein L14	rplN PA4253	122	GO:0003735 GO:0006412 GO:0022625 GO:0070180	cytosolic large ribosomal subunit [GO:0022625]; large ribosomal subunit rRNA binding [GO:0070180]; structural constituent of ribosome [GO:0003735]; translation [GO:0006412]		PF00238			pae:PA4253
2530	PA4254	rpsQ	30S ribosomal protein S17	Cytoplasmic [Class 3]	25.0306	27.3761	27.4823	x	-2.34553	-2.4517	-0.10617	Q9HWE4	RS17_PSEAE	reviewed	PA4254	30S ribosomal protein S17	rpsQ PA4254	88	GO:0003735 GO:0006412 GO:0019843 GO:0022627	cytosolic small ribosomal subunit [GO:0022627]; rRNA binding [GO:0019843]; structural constituent of ribosome [GO:0003735]; translation [GO:0006412]		PF00366			pae:PA4254
2531	PA4255	rpmC	50S ribosomal protein L29	Cytoplasmic [Class 1] ; Cytoplasmic [Class 3]	24.6449	26.8486	27.083	x	-2.20371	-2.43804	-0.234324	Q9HWE3	RL29_PSEAE	reviewed	PA4255	50S ribosomal protein L29	rpmC PA4255	63	GO:0003735 GO:0006412 GO:0022625	cytosolic large ribosomal subunit [GO:0022625]; structural constituent of ribosome [GO:0003735]; translation [GO:0006412]		PF00831			pae:PA4255
2532	PA4256	rplP	50S ribosomal protein L16	Cytoplasmic [Class 3]	23.1303	26.4304	26.9526	x	-3.30009	-3.82231	-0.522219	Q9HWE2	RL16_PSEAE	reviewed	PA4256	50S ribosomal protein L16	rplP PA4256	137	GO:0000049 GO:0003735 GO:0006412 GO:0019843 GO:0022625	cytosolic large ribosomal subunit [GO:0022625]; rRNA binding [GO:0019843]; structural constituent of ribosome [GO:0003735]; tRNA binding [GO:0000049]; translation [GO:0006412]		PF00252			pae:PA4256
2533	PA4257	rpsC	30S ribosomal protein S3	Outer Membrane Vesicle [Class 1] ; Cytoplasmic [Class 3]	23.1152	25.6884	26.67	x	-2.57318	-3.55474	-0.981562	Q9HWE1	RS3_PSEAE	reviewed	PA4257	30S ribosomal protein S3	rpsC PA4257	228	GO:0003729 GO:0003735 GO:0006412 GO:0019843 GO:0022627	cytosolic small ribosomal subunit [GO:0022627]; mRNA binding [GO:0003729]; rRNA binding [GO:0019843]; structural constituent of ribosome [GO:0003735]; translation [GO:0006412]		PF07650 PF00189			pae:PA4257
2534	PA4258	rplV	50S ribosomal protein L22	Cytoplasmic [Class 1] ; Cytoplasmic [Class 3]	24.0604	27.2591	27.8574	x	-3.19872	-3.79697	-0.598251	Q9HWE0	RL22_PSEAE	reviewed	PA4258	50S ribosomal protein L22	rplV PA4258	110	GO:0003735 GO:0006412 GO:0015934 GO:0019843 GO:0022625 GO:0042255	cytosolic large ribosomal subunit [GO:0022625]; large ribosomal subunit [GO:0015934]; rRNA binding [GO:0019843]; structural constituent of ribosome [GO:0003735]; ribosome assembly [GO:0042255]; translation [GO:0006412]		PF00237			pae:PA4258
2535	PA4259	rpsS	30S ribosomal protein S19	Cytoplasmic [Class 1] ; Cytoplasmic [Class 3]	20.4218	24.653	25.3995	x	-4.23117	-4.97771	-0.746545	Q9HWD9	RS19_PSEAE	reviewed	PA4259	30S ribosomal protein S19	rpsS PA4259	91	GO:0000028 GO:0003735 GO:0006412 GO:0019843 GO:0022627	cytosolic small ribosomal subunit [GO:0022627]; rRNA binding [GO:0019843]; structural constituent of ribosome [GO:0003735]; ribosomal small subunit assembly [GO:0000028]; translation [GO:0006412]		PF00203			pae:PA4259
2536	PA4260	rplB	50S ribosomal protein L2	Cytoplasmic [Class 3]	23.6471	27.0355	26.8988	x	-3.38846	-3.25178	0.136679	Q9HWD8	RL2_PSEAE	reviewed	PA4260	50S ribosomal protein L2	rplB PA4260	273	GO:0002181 GO:0003723 GO:0003735 GO:0016740 GO:0019843 GO:0022625	cytosolic large ribosomal subunit [GO:0022625]; RNA binding [GO:0003723]; rRNA binding [GO:0019843]; structural constituent of ribosome [GO:0003735]; transferase activity [GO:0016740]; cytoplasmic translation [GO:0002181]		PF00181 PF03947			pae:PA4260
2537	PA4261	rplW	50S ribosomal protein L23	Cytoplasmic [Class 1] ; Cytoplasmic [Class 3]	25.4516	27.5772	28.0793	x	-2.12556	-2.6277	-0.502141	Q9HWD7	RL23_PSEAE	reviewed	PA4261	50S ribosomal protein L23	rplW PA4261	99	GO:0000027 GO:0003735 GO:0006412 GO:0019843 GO:0022625	cytosolic large ribosomal subunit [GO:0022625]; rRNA binding [GO:0019843]; structural constituent of ribosome [GO:0003735]; ribosomal large subunit assembly [GO:0000027]; translation [GO:0006412]		PF00276			pae:PA4261
2538	PA4262	rplD	50S ribosomal protein L4	Outer Membrane Vesicle [Class 1] ; Cytoplasmic [Class 3]	25.6283	28.1824	28.1627	x	-2.55408	-2.53442	0.0196673	Q9HWD6	RL4_PSEAE	reviewed	PA4262	50S ribosomal protein L4	rplD PA4262	200	GO:0003735 GO:0005840 GO:0006412 GO:0019843	ribosome [GO:0005840]; rRNA binding [GO:0019843]; structural constituent of ribosome [GO:0003735]; translation [GO:0006412]		PF00573			pae:PA4262
2539	PA4263	rplC	50S ribosomal protein L3	Cytoplasmic [Class 3]	26.2536	27.862	28.3875	x	-1.60846	-2.13391	-0.52545	Q9HWD5	RL3_PSEAE	reviewed	PA4263	50S ribosomal protein L3	rplC PA4263	211	GO:0003735 GO:0006412 GO:0019843 GO:0022625	cytosolic large ribosomal subunit [GO:0022625]; rRNA binding [GO:0019843]; structural constituent of ribosome [GO:0003735]; translation [GO:0006412]		PF00297			pae:PA4263
2540	PA4264	rpsJ	30S ribosomal protein S10	Cytoplasmic [Class 3]	26.8226	28.2646	28.8823	x	-1.44205	-2.05974	-0.617688	Q9HWD4	RS10_PSEAE	reviewed	PA4264	30S ribosomal protein S10	rpsJ PA4264	103	GO:0000049 GO:0003735 GO:0006412 GO:0015935	small ribosomal subunit [GO:0015935]; structural constituent of ribosome [GO:0003735]; tRNA binding [GO:0000049]; translation [GO:0006412]		PF00338			pae:PA4264
2542	PA4266	fusA1	elongation factor G	Cytoplasmic [Class 2] ; Outer Membrane Vesicle [Class 1] ; Cytoplasmic [Class 3]	24.8787	27.7251	28.2274	x	-2.8464	-3.34873	-0.502328	Q9HWD2	EFG1_PSEAE	reviewed	PA4266	Elongation factor G 1 (EF-G 1)	fusA fusA1 PA4266	706	GO:0003746 GO:0003924 GO:0005525 GO:0005829 GO:0032790	cytosol [GO:0005829]; GTP binding [GO:0005525]; GTPase activity [GO:0003924]; translation elongation factor activity [GO:0003746]; ribosome disassembly [GO:0032790]		PF00679 PF14492 PF03764 PF00009 PF03144			pae:PA4266
2543	PA4267	rpsG	30S ribosomal protein S7	Outer Membrane Vesicle [Class 1] ; Cytoplasmic [Class 3]	23.5509	26.3716	27.1823	x	-2.82074	-3.6314	-0.810663	Q9HWD1	RS7_PSEAE	reviewed	PA4267	30S ribosomal protein S7	rpsG PA4267	156	GO:0000028 GO:0000049 GO:0003729 GO:0003735 GO:0005840 GO:0006412 GO:0019843 GO:0022627	cytosolic small ribosomal subunit [GO:0022627]; ribosome [GO:0005840]; mRNA binding [GO:0003729]; rRNA binding [GO:0019843]; structural constituent of ribosome [GO:0003735]; tRNA binding [GO:0000049]; ribosomal small subunit assembly [GO:0000028]; translation [GO:0006412]		PF00177			pae:PA4267
2544	PA4268	rpsL	30S ribosomal protein S12	Cytoplasmic [Class 3]	23.2547	26.0514	26.3218	x	-2.79673	-3.06717	-0.270442	Q9HWD0	RS12_PSEAE	reviewed	PA4268	30S ribosomal protein S12	rpsL PA4268	123	GO:0000049 GO:0003735 GO:0005840 GO:0006412 GO:0015935 GO:0019843	ribosome [GO:0005840]; small ribosomal subunit [GO:0015935]; rRNA binding [GO:0019843]; structural constituent of ribosome [GO:0003735]; tRNA binding [GO:0000049]; translation [GO:0006412]		PF00164			pae:PA4268
2545	PA4269	rpoC	DNA-directed RNA polymerase beta* chain	Outer Membrane Vesicle [Class 1] ; Cytoplasmic [Class 3]	21.5536	25.3926	25.9858	x	-3.83905	-4.43221	-0.59316	Q9HWC9	RPOC_PSEAE	reviewed	PA4269	DNA-directed RNA polymerase subunit beta' (RNAP subunit beta') (EC 2.7.7.6) (RNA polymerase subunit beta') (Transcriptase subunit beta')	rpoC PA4269	1399	GO:0000287 GO:0003677 GO:0003899 GO:0006351 GO:0008270	DNA binding [GO:0003677]; DNA-directed 5'-3' RNA polymerase activity [GO:0003899]; magnesium ion binding [GO:0000287]; zinc ion binding [GO:0008270]; transcription, DNA-templated [GO:0006351]		PF04997 PF00623 PF04983 PF05000 PF04998			pae:PA4269
2546	PA4270	rpoB	DNA-directed RNA polymerase beta chain	Outer Membrane Vesicle [Class 1] ; Cytoplasmic [Class 3]	24.4185	26.3479	26.5446	x	-1.92945	-2.12619	-0.196746	Q51561	RPOB_PSEAE	reviewed	PA4270	DNA-directed RNA polymerase subunit beta (RNAP subunit beta) (EC 2.7.7.6) (RNA polymerase subunit beta) (Transcriptase subunit beta)	rpoB PA4270	1357	GO:0003677 GO:0003899 GO:0006351 GO:0032549	DNA binding [GO:0003677]; DNA-directed 5'-3' RNA polymerase activity [GO:0003899]; ribonucleoside binding [GO:0032549]; transcription, DNA-templated [GO:0006351]		PF04563 PF04561 PF04565 PF10385 PF00562 PF04560			pae:PA4270
2548	PA4272	rplJ	50S ribosomal protein L10	Cytoplasmic [Class 3]	27.2482	28.2512	28.9381	x	-1.00292	-1.68987	-0.686952	Q9HWC7	RL10_PSEAE	reviewed	PA4272	50S ribosomal protein L10	rplJ PA4272	166	GO:0003735 GO:0006412 GO:0015934 GO:0022625 GO:0042254 GO:0070180	cytosolic large ribosomal subunit [GO:0022625]; large ribosomal subunit [GO:0015934]; large ribosomal subunit rRNA binding [GO:0070180]; structural constituent of ribosome [GO:0003735]; ribosome biogenesis [GO:0042254]; translation [GO:0006412]		PF00466			pae:PA4272
2549	PA4273	rplA	50S ribosomal protein L1	Outer Membrane Vesicle [Class 1] ; Cytoplasmic [Class 3]	26.7981	28.7772	28.4296	x	-1.97908	-1.6315	0.34758	Q9HWC6	RL1_PSEAE	reviewed	PA4273	50S ribosomal protein L1	rplA PA4273	231	GO:0000049 GO:0000470 GO:0003723 GO:0003735 GO:0006412 GO:0006417 GO:0019843 GO:0022625	cytosolic large ribosomal subunit [GO:0022625]; RNA binding [GO:0003723]; rRNA binding [GO:0019843]; structural constituent of ribosome [GO:0003735]; tRNA binding [GO:0000049]; maturation of LSU-rRNA [GO:0000470]; regulation of translation [GO:0006417]; translation [GO:0006412]		PF00687			pae:PA4273
2550	PA4274	rplK	50S ribosomal protein L11	Outer Membrane Vesicle [Class 1] ; Cytoplasmic [Class 3]	25.8727	27.8842	28.1164	x	-2.01154	-2.24373	-0.232191	Q9HWC5	RL11_PSEAE	reviewed	PA4274	50S ribosomal protein L11	rplK PA4274	143	GO:0003735 GO:0006412 GO:0015934 GO:0022625 GO:0070180	cytosolic large ribosomal subunit [GO:0022625]; large ribosomal subunit [GO:0015934]; large ribosomal subunit rRNA binding [GO:0070180]; structural constituent of ribosome [GO:0003735]; translation [GO:0006412]		PF00298 PF03946			pae:PA4274
2551	PA4275	nusG	transcription antitermination protein NusG	Cytoplasmic [Class 3]	25.3442	26.3238	26.6394	x	-0.979602	-1.29523	-0.315633	Q9HWC4	NUSG_PSEAE	reviewed	PA4275	Transcription termination/antitermination protein NusG	nusG PA4275	177	GO:0005829 GO:0006353 GO:0006354 GO:0031564 GO:0032784	cytosol [GO:0005829]; DNA-templated transcription, elongation [GO:0006354]; DNA-templated transcription, termination [GO:0006353]; regulation of DNA-templated transcription, elongation [GO:0032784]; transcription antitermination [GO:0031564]		PF00467 PF02357			pae:PA4275
2541	PA4277;PA4265	#N/A	#N/A	#N/A	29.5288	31.1688	31.254	x	-1.63999	-1.7252	-0.0852108	P09591	EFTU_PSEAE	reviewed	PA4265; PA4277	Elongation factor Tu (EF-Tu)	tufA PA4265; tufB PA4277	397	GO:0003746 GO:0003924 GO:0005525 GO:0005737 GO:0006414	cytoplasm [GO:0005737]; GTP binding [GO:0005525]; GTPase activity [GO:0003924]; translation elongation factor activity [GO:0003746]; translational elongation [GO:0006414]		PF00009 PF03144 PF03143			pae:PA4265pae:PA4277
2553	PA4279		hypothetical protein	Cytoplasmic [Class 3]	20.922	22.1642	22.1689	x	-1.24218	-1.24687	-0.00468826	Q9HWC1	COAX_PSEAE	reviewed	PA4279	Type III pantothenate kinase (EC 2.7.1.33) (PanK-III) (Pantothenic acid kinase)	coaX coaA PA4279	248	GO:0004594 GO:0005524 GO:0005737 GO:0015937 GO:0046677 GO:0046872	cytoplasm [GO:0005737]; ATP binding [GO:0005524]; metal ion binding [GO:0046872]; pantothenate kinase activity [GO:0004594]; coenzyme A biosynthetic process [GO:0015937]; response to antibiotic [GO:0046677]		PF03309			pae:PA4279
2556	PA4282		probable exonuclease	Extracellular [Class 3]	15.5205	17.729	18.0565	x	-2.20847	-2.53598	-0.327508	Q9HWB8	SBCC_PSEAE	reviewed	PA4282	Nuclease SbcCD subunit C	sbcC PA4282	1211	GO:0004519 GO:0004527 GO:0005524 GO:0006260 GO:0006310	ATP binding [GO:0005524]; endonuclease activity [GO:0004519]; exonuclease activity [GO:0004527]; DNA recombination [GO:0006310]; DNA replication [GO:0006260]					pae:PA4282
2558	PA4284	recB	exodeoxyribonuclease V beta chain	Unknown (This protein may have multiple localization sites) [Class 3]	14.1316	16.957	17.9178	x	-2.8254	-3.78621	-0.960809	Q9HWB6	Q9HWB6_PSEAE	unreviewed	PA4284	RecBCD enzyme subunit RecB (EC 3.1.11.5) (Exonuclease V subunit RecB) (ExoV subunit RecB) (Helicase/nuclease RecBCD subunit RecB)	recB PA4284	1245	GO:0000287 GO:0000724 GO:0000725 GO:0003677 GO:0005524 GO:0005829 GO:0008854 GO:0009338 GO:0043138	cytosol [GO:0005829]; exodeoxyribonuclease V complex [GO:0009338]; 3'-5' DNA helicase activity [GO:0043138]; ATP binding [GO:0005524]; DNA binding [GO:0003677]; exodeoxyribonuclease V activity [GO:0008854]; magnesium ion binding [GO:0000287]; double-strand break repair via homologous recombination [GO:0000724]; recombinational repair [GO:0000725]		PF12705 PF00580 PF13361			pae:PA4284
2561	PA4291		hypothetical protein	Unknown [Class 3]	16.4598	18.99	20.0048	x	-2.53021	-3.54503	-1.01482	Q9HWA9	Q9HWA9_PSEAE	unreviewed	PA4291	Uncharacterized protein	PA4291	228							pae:PA4291
2562	PA4292		probable phosphate transporter	Outer Membrane Vesicle [Class 1] ; Cytoplasmic Membrane [Class 3]	13.3144	17.8372	17.9396	x	-4.52285	-4.62524	-0.102394	Q9HWA8	Q9HWA8_PSEAE	unreviewed	PA4292	Phosphate transporter	PA4292	489	GO:0005315 GO:0005887 GO:0035435	integral component of plasma membrane [GO:0005887]; inorganic phosphate transmembrane transporter activity [GO:0005315]; phosphate ion transmembrane transport [GO:0035435]		PF01384		TRANSMEM 12..32; /note="Helical"; /evidence="ECO:0000256|RuleBase:RU363058"; TRANSMEM 53..76; /note="Helical"; /evidence="ECO:0000256|RuleBase:RU363058"; TRANSMEM 96..116; /note="Helical"; /evidence="ECO:0000256|RuleBase:RU363058"; TRANSMEM 123..143; /note="Helical"; /evidence="ECO:0000256|RuleBase:RU363058"; TRANSMEM 155..177; /note="Helical"; /evidence="ECO:0000256|RuleBase:RU363058"; TRANSMEM …	pae:PA4292
	PA4307	pctC	chemotactic transducer PctC	Cytoplasmic Membrane [Class 3]	15.3366	17.6159	18.3383	x	-2.27927	-3.00169	-0.722413	Q9HW93	PCTC_PSEAE	reviewed	PA4307	Methyl-accepting chemotaxis protein PctC	pctC PA4307	632	GO:0005886 GO:0006935 GO:0007165 GO:0016021 GO:0016597 GO:0043200	integral component of membrane [GO:0016021]; plasma membrane [GO:0005886]; amino acid binding [GO:0016597]; chemotaxis [GO:0006935]; response to amino acid [GO:0043200]; signal transduction [GO:0007165]		PF02743 PF00672 PF00015	TOPO_DOM 1..10; /note="Cytoplasmic"; /evidence="ECO:0000255"; TOPO_DOM 32..279; /note="Periplasmic"; /evidence="ECO:0000255"; TOPO_DOM 301..632; /note="Cytoplasmic"; /evidence="ECO:0000255"	TRANSMEM 11..31; /note="Helical"; /evidence="ECO:0000255"; TRANSMEM 280..300; /note="Helical"; /evidence="ECO:0000255"	pae:PA4307
2570	PA4314	purU1	formyltetrahydrofolate deformylase	Cytoplasmic [Class 3]	21.7437	23.2274	23.3529	x	-1.48372	-1.60924	-0.12552	Q9HW87	Q9HW87_PSEAE	unreviewed	PA4314	Formyltetrahydrofolate deformylase (EC 3.5.1.10) (Formyl-FH(4) hydrolase)	purU1 purU PA4314	283	GO:0006189 GO:0006730 GO:0008864 GO:0016742	formyltetrahydrofolate deformylase activity [GO:0008864]; hydroxymethyl-, formyl- and related transferase activity [GO:0016742]; 'de novo' IMP biosynthetic process [GO:0006189]; one-carbon metabolic process [GO:0006730]		PF00551			pae:PA4314
2572	PA4316	sbcB	exodeoxyribonuclease I	Cytoplasmic [Class 3]	16.4692	19.3164	20.1175	x	-2.84717	-3.6483	-0.801132	Q9HW85	Q9HW85_PSEAE	unreviewed	PA4316	Exodeoxyribonuclease I (EC 3.1.11.1)	sbcB PA4316	480	GO:0000175 GO:0003677 GO:0006281 GO:0008852 GO:0046872	3'-5'-exoribonuclease activity [GO:0000175]; DNA binding [GO:0003677]; exodeoxyribonuclease I activity [GO:0008852]; metal ion binding [GO:0046872]; DNA repair [GO:0006281]		PF08411 PF00929			pae:PA4316
2573	PA4317		hypothetical protein	Cytoplasmic Membrane [Class 3]	21.087	24.2036	22.1587	x	-3.1166	-1.07167	2.04493	Q9HW84	Q9HW84_PSEAE	unreviewed	PA4317	Uncharacterized protein	PA4317	245	GO:0016021	integral component of membrane [GO:0016021]				TRANSMEM 49..72; /note="Helical"; /evidence="ECO:0000256|SAM:Phobius"; TRANSMEM 84..105; /note="Helical"; /evidence="ECO:0000256|SAM:Phobius"; TRANSMEM 126..145; /note="Helical"; /evidence="ECO:0000256|SAM:Phobius"; TRANSMEM 151..173; /note="Helical"; /evidence="ECO:0000256|SAM:Phobius"; TRANSMEM 194..213; /note="Helical"; /evidence="ECO:0000256|SAM:Phobius"; TRANSMEM 219..238; /note="Helical"; /…	pae:PA4317
2575	PA4322		conserved hypothetical protein	Cytoplasmic [Class 2] ; Cytoplasmic [Class 3]	23.9337	24.7927	24.8541	x	-0.859058	-0.920444	-0.0613861	Q9HW79	Q9HW79_PSEAE	unreviewed	PA4322	AAA domain-containing protein	PA4322	335	GO:0005524 GO:0016887	ATP binding [GO:0005524]; ATPase activity [GO:0016887]		PF07726 PF17863			pae:PA4322
2578	PA4329	pykA	pyruvate kinase II	Cytoplasmic [Class 3]	24.393	26.0683	26.0986	x	-1.6753	-1.70568	-0.0303764	Q9HW72	Q9HW72_PSEAE	unreviewed	PA4329	Pyruvate kinase (EC 2.7.1.40)	pykA PA4329	483	GO:0000287 GO:0004743 GO:0005524 GO:0005737 GO:0005829 GO:0006096 GO:0016301 GO:0030955	cytoplasm [GO:0005737]; cytosol [GO:0005829]; ATP binding [GO:0005524]; kinase activity [GO:0016301]; magnesium ion binding [GO:0000287]; potassium ion binding [GO:0030955]; pyruvate kinase activity [GO:0004743]; glycolytic process [GO:0006096]		PF00224 PF02887			pae:PA4329
2581	PA4333		probable fumarase	Outer Membrane Vesicle [Class 1] ; Cytoplasmic [Class 3]	23.9389	25.7676	25.6045	x	-1.82869	-1.66554	0.163155	Q9HW68	Q9HW68_PSEAE	unreviewed	PA4333	Fumarate hydratase class I (EC 4.2.1.2)	PA4333	507	GO:0004333 GO:0006091 GO:0046872 GO:0051539	4 iron, 4 sulfur cluster binding [GO:0051539]; fumarate hydratase activity [GO:0004333]; metal ion binding [GO:0046872]; generation of precursor metabolites and energy [GO:0006091]		PF05681 PF05683			pae:PA4333
2587	PA4348		conserved hypothetical protein	Cytoplasmic [Class 3]	18.3058	21.5555	23.5389	x	-3.24964	-5.23307	-1.98344	Q9HW53	Q9HW53_PSEAE	unreviewed	PA4348	Lactamase_B domain-containing protein	PA4348	261				PF00753			pae:PA4348
2597	PA4360		hypothetical protein	Outer Membrane Vesicle [Class 1] ; Unknown [Class 3]	21.269	22.987	22.1124	x	-1.71798	-0.843379	0.874603	Q9HW41	Q9HW41_PSEAE	unreviewed	PA4360	Uncharacterized protein	PA4360	157
2598	PA4361		probable oxidoreductase	Cytoplasmic [Class 3]	NaN	16.656	NaN	OFF lowPi, ON high Pi	NaN	NaN	NaN	Q9HW40	Q9HW40_PSEAE	unreviewed	PA4361	Probable oxidoreductase	PA4361	329	GO:0003824	catalytic activity [GO:0003824]		PF01370			pae:PA4361
2599	PA4362		hypothetical protein	Cytoplasmic [Class 3]	17.5068	18.3714	NaN	x	-0.864557	NaN	NaN	Q9HW39	Q9HW39_PSEAE	unreviewed	PA4362	Sacchrp_dh_NADP domain-containing protein	PA4362	352	GO:0016491	oxidoreductase activity [GO:0016491]		PF03435			pae:PA4362
2600	PA4363	iciA	inhibitor of chromosome initiation IciA	Cytoplasmic [Class 3]	16.4934	18.0695	17.6206	x	-1.57608	-1.12716	0.448921	Q9HW38	ARGP_PSEAE	reviewed	PA4363	HTH-type transcriptional regulator ArgP	argP iciA PA4363	300	GO:0003700 GO:0006355 GO:0043565	DNA-binding transcription factor activity [GO:0003700]; sequence-specific DNA binding [GO:0043565]; regulation of transcription, DNA-templated [GO:0006355]		PF00126 PF03466			pae:PA4363
2604	PA4370	icmP	Insulin-cleaving metalloproteinase outer membrane protein precursor	Outer Membrane [Class 1] ; Outer Membrane Vesicle [Class 1] ; Outer Membrane [Class 3]	20.1339	22.2814	22.0442	x	-2.14747	-1.91028	0.237197	Q9HW32	Q9HW32_PSEAE	unreviewed	PA4370	Insulin-cleaving metalloproteinase outer membrane protein	icmP PA4370	446				PF09375			pae:PA4370
2605	PA4372		hypothetical protein	Outer Membrane Vesicle [Class 1] ; Unknown [Class 3]	17.1291	20.5746	20.1342	x	-3.44544	-3.00501	0.44043	Q9HW30	Q9HW30_PSEAE	unreviewed	PA4372	Peptidase_M75 domain-containing protein	PA4372	354				PF09375			pae:PA4372
2606	PA4373		hypothetical protein	Cytoplasmic Membrane [Class 3]	19.1338	20.3836	20.2104	x	-1.24974	-1.07655	0.173191	Q9HW29	Q9HW29_PSEAE	unreviewed	PA4373	Uncharacterized protein	PA4373	364				PF07433			pae:PA4373
2608	PA4376	pncB2	nicotinate phosphoribosyltransferase	Cytoplasmic [Class 3]	17.4149	19.4586	19.4954	x	-2.04367	-2.08049	-0.0368169	Q9HW26	PNCB2_PSEAE	reviewed	PA4376	Nicotinate phosphoribosyltransferase 2 (NAPRTase 2) (EC 6.3.4.21)	pncB2 PA4376	398	GO:0004514 GO:0004516 GO:0005829 GO:0034355	cytosol [GO:0005829]; nicotinate phosphoribosyltransferase activity [GO:0004516]; nicotinate-nucleotide diphosphorylase (carboxylating) activity [GO:0004514]; NAD salvage [GO:0034355]		PF04095 PF17767			pae:PA4376
2614	PA4386	groES	GroES protein	Cytoplasmic [Class 2] ; Cytoplasmic [Class 3]	27.1875	28.0769	28.9616	x	-0.889354	-1.7741	-0.884747	P30720	CH10_PSEAE	reviewed	PA4386	10 kDa chaperonin (GroES protein) (Protein Cpn10)	groS groES mopB PA4386	97	GO:0005524 GO:0005737 GO:0016887 GO:0046872 GO:0051082 GO:0051085 GO:0051087	cytoplasm [GO:0005737]; ATP binding [GO:0005524]; ATPase activity [GO:0016887]; chaperone binding [GO:0051087]; metal ion binding [GO:0046872]; unfolded protein binding [GO:0051082]; chaperone cofactor-dependent protein refolding [GO:0051085]		PF00166			pae:PA4386
2620	PA4394		conserved hypothetical protein	Outer Membrane Vesicle [Class 1] ; Cytoplasmic Membrane [Class 3]	14.9999	17.8101	17.7687	x	-2.81016	-2.76879	0.0413787	Q9HW12	Q9HW12_PSEAE	unreviewed	PA4394	Uncharacterized protein	PA4394	278	GO:0005886 GO:0016021 GO:0055085	integral component of membrane [GO:0016021]; plasma membrane [GO:0005886]; transmembrane transport [GO:0055085]		PF00924		TRANSMEM 22..40; /note="Helical"; /evidence="ECO:0000256|SAM:Phobius"; TRANSMEM 60..86; /note="Helical"; /evidence="ECO:0000256|SAM:Phobius"; TRANSMEM 92..122; /note="Helical"; /evidence="ECO:0000256|SAM:Phobius"	pae:PA4394
2622	PA4396		two-component response regulator	Cytoplasmic [Class 3]	15.3559	17.652	18.7833	x	-2.29605	-3.42741	-1.13137	Q9HW10	Q9HW10_PSEAE	unreviewed	PA4396	Probable two-component response regulator	PA4396	366	GO:0000160	phosphorelay signal transduction system [GO:0000160]		PF00990 PF00072			pae:PA4396
2625	PA4400	mutT	probable pyrophosphohydrolase	Cytoplasmic [Class 3]	23.9422	24.9291	24.6938	x	-0.986909	-0.751626	0.235283	Q9HW06	Q9HW06_PSEAE	unreviewed	PA4400	Probable pyrophosphohydrolase	PA4400	315	GO:0006281 GO:0008413 GO:0016787 GO:0035539 GO:0044715 GO:0044716	8-oxo-7,8-dihydrodeoxyguanosine triphosphate pyrophosphatase activity [GO:0035539]; 8-oxo-7,8-dihydroguanosine triphosphate pyrophosphatase activity [GO:0008413]; 8-oxo-dGDP phosphatase activity [GO:0044715]; 8-oxo-GDP phosphatase activity [GO:0044716]; hydrolase activity [GO:0016787]; DNA repair [GO:0006281]		PF14815 PF02581			pae:PA4400
2628	PA4403	secA	secretion protein SecA	Outer Membrane Vesicle [Class 1] ; Cytoplasmic [Class 3]	21.656	24.2523	24.5792	x	-2.59632	-2.92325	-0.326931	Q9LCT3	SECA_PSEAE	reviewed	PA4403	Protein translocase subunit SecA (EC 7.4.2.8)	secA PA4403	916	GO:0005524 GO:0005829 GO:0005887 GO:0006605 GO:0015462 GO:0017038 GO:0031522 GO:0043952 GO:0046872 GO:0065002	cell envelope Sec protein transport complex [GO:0031522]; cytosol [GO:0005829]; integral component of plasma membrane [GO:0005887]; ABC-type protein transporter activity [GO:0015462]; ATP binding [GO:0005524]; metal ion binding [GO:0046872]; intracellular protein transmembrane transport [GO:0065002]; protein import [GO:0017038]; protein targeting [GO:0006605]; protein transport by the Sec complex…		PF02810 PF07517 PF01043 PF07516			pae:PA4403
2630	PA4406	lpxC	UDP-3-O-acyl-N-acetylglucosamine deacetylase	Cytoplasmic [Class 3]	25.58	26.7849	26.5532	x	-1.20485	-0.973146	0.231703	P47205	LPXC_PSEAE	reviewed	PA4406	UDP-3-O-acyl-N-acetylglucosamine deacetylase (UDP-3-O-acyl-GlcNAc deacetylase) (EC 3.5.1.108) (UDP-3-O-[R-3-hydroxymyristoyl]-N-acetylglucosamine deacetylase)	lpxC envA PA4406	303	GO:0008759 GO:0009245 GO:0046872 GO:0103117	metal ion binding [GO:0046872]; UDP-3-O-[3-hydroxymyristoyl] N-acetylglucosamine deacetylase activity [GO:0008759]; UDP-3-O-acyl-N-acetylglucosamine deacetylase activity [GO:0103117]; lipid A biosynthetic process [GO:0009245]		PF03331			pae:PA4406
2631	PA4407	ftsZ	cell division protein FtsZ	Cytoplasmic [Class 3]	24.7572	26.2757	26.3869	x	-1.51852	-1.62972	-0.1112	P47204	FTSZ_PSEAE	reviewed	PA4407	Cell division protein FtsZ	ftsZ PA4407	394	GO:0000917 GO:0003924 GO:0005525 GO:0005737 GO:0032153 GO:0043093 GO:0051258 GO:0051301	cell division site [GO:0032153]; cytoplasm [GO:0005737]; GTP binding [GO:0005525]; GTPase activity [GO:0003924]; cell division [GO:0051301]; division septum assembly [GO:0000917]; FtsZ-dependent cytokinesis [GO:0043093]; protein polymerization [GO:0051258]		PF12327 PF00091			pae:PA4407
2632	PA4408	ftsA	cell division protein FtsA	Cytoplasmic [Class 3]	22.8705	24.4383	24.6858	x	-1.56779	-1.81527	-0.247477	P47203	FTSA_PSEAE	reviewed	PA4408	Cell division protein FtsA	ftsA PA4408	417	GO:0009898 GO:0032153 GO:0043093 GO:0051301	cell division site [GO:0032153]; cytoplasmic side of plasma membrane [GO:0009898]; cell division [GO:0051301]; FtsZ-dependent cytokinesis [GO:0043093]		PF02491			pae:PA4408
2635	PA4411	murC	UDP-N-acetylmuramate--alanine ligase	Cytoplasmic [Class 3]	20.0381	22.3934	23.1345	x	-2.35535	-3.09646	-0.74111	Q9HW02	MURC_PSEAE	reviewed	PA4411	UDP-N-acetylmuramate--L-alanine ligase (EC 6.3.2.8) (UDP-N-acetylmuramoyl-L-alanine synthetase)	murC PA4411	480	GO:0005524 GO:0005737 GO:0007049 GO:0008360 GO:0008763 GO:0009252 GO:0051301 GO:0071555	cytoplasm [GO:0005737]; ATP binding [GO:0005524]; UDP-N-acetylmuramate-L-alanine ligase activity [GO:0008763]; cell cycle [GO:0007049]; cell division [GO:0051301]; cell wall organization [GO:0071555]; peptidoglycan biosynthetic process [GO:0009252]; regulation of cell shape [GO:0008360]		PF01225 PF02875 PF08245			pae:PA4411
2636	PA4412	murG	UDP-N-acetylglucosamine--N-acetylmuramyl-(pentapeptide) pyrophosphoryl-undecaprenol N-acetylglucosamine transferase	Cytoplasmic Membrane [Class 2] ; Cytoplasmic Membrane [Class 3]	17.2702	21.1874	21.4586	x	-3.91725	-4.18842	-0.271163	Q9HW01	MURG_PSEAE	reviewed	PA4412	UDP-N-acetylglucosamine--N-acetylmuramyl-(pentapeptide) pyrophosphoryl-undecaprenol N-acetylglucosamine transferase (EC 2.4.1.227) (Undecaprenyl-PP-MurNAc-pentapeptide-UDPGlcNAc GlcNAc transferase)	murG PA4412	357	GO:0005886 GO:0005975 GO:0007049 GO:0008360 GO:0009252 GO:0030259 GO:0050511 GO:0051301 GO:0051991 GO:0071555	plasma membrane [GO:0005886]; UDP-N-acetyl-D-glucosamine:N-acetylmuramoyl-L-alanyl-D-glutamyl-meso-2,6-diaminopimelyl-D-alanyl-D-alanine-diphosphoundecaprenol 4-beta-N-acetylglucosaminlytransferase activity [GO:0051991]; undecaprenyldiphospho-muramoylpentapeptide beta-N-acetylglucosaminyltransferase activity [GO:0050511]; carbohydrate metabolic process [GO:0005975]; cell cycle [GO:0007049]; cell …		PF04101 PF03033			pae:PA4412
2637	PA4414	murD	UDP-N-acetylmuramoylalanine--D-glutamate ligase	Cytoplasmic [Class 2] ; Cytoplasmic [Class 3]	20.5248	22.6551	22.3774	x	-2.13024	-1.85258	0.277655	Q9HVZ9	MURD_PSEAE	reviewed	PA4414	UDP-N-acetylmuramoylalanine--D-glutamate ligase (EC 6.3.2.9) (D-glutamic acid-adding enzyme) (UDP-N-acetylmuramoyl-L-alanyl-D-glutamate synthetase)	murD PA4414	448	GO:0005524 GO:0005737 GO:0007049 GO:0008360 GO:0008764 GO:0009252 GO:0051301 GO:0071555	cytoplasm [GO:0005737]; ATP binding [GO:0005524]; UDP-N-acetylmuramoylalanine-D-glutamate ligase activity [GO:0008764]; cell cycle [GO:0007049]; cell division [GO:0051301]; cell wall organization [GO:0071555]; peptidoglycan biosynthetic process [GO:0009252]; regulation of cell shape [GO:0008360]		PF02875 PF08245			pae:PA4414
2640	PA4417	murE	UDP-N-acetylmuramoylalanyl-D-glutamate-2, 6-diaminopimelate ligase	Cytoplasmic [Class 3]	20.4858	21.4752	21.9172	x	-0.989322	-1.43138	-0.442053	Q59650	MURE_PSEAE	reviewed	PA4417	UDP-N-acetylmuramoyl-L-alanyl-D-glutamate--2,6-diaminopimelate ligase (EC 6.3.2.13) (Meso-A2pm-adding enzyme) (Meso-diaminopimelate-adding enzyme) (UDP-MurNAc-L-Ala-D-Glu:meso-diaminopimelate ligase) (UDP-MurNAc-tripeptide synthetase) (UDP-N-acetylmuramyl-tripeptide synthetase)	murE PA4417	487	GO:0000287 GO:0005524 GO:0005737 GO:0007049 GO:0008360 GO:0008765 GO:0009252 GO:0051301 GO:0071555	cytoplasm [GO:0005737]; ATP binding [GO:0005524]; magnesium ion binding [GO:0000287]; UDP-N-acetylmuramoylalanyl-D-glutamate-2,6-diaminopimelate ligase activity [GO:0008765]; cell cycle [GO:0007049]; cell division [GO:0051301]; cell wall organization [GO:0071555]; peptidoglycan biosynthetic process [GO:0009252]; regulation of cell shape [GO:0008360]		PF01225 PF02875 PF08245			pae:PA4417
[truncated: 328 more rows]

## Sheet: info
majority protein ID	proteins than could not be destinguished due to the sequence of the identified peptide(s) are grouped in one ID, whereby single database entries are separated by a semicolon
identified	proteins identified with at least two unique peptides in at least 2 out of 3 bioreplicates are listed in this table
[truncated: 7 more rows]
