# Supplementary material for: Virulence Induction in Pseudomonas aeruginosa under Inorganic Phosphate Limitation: a Proteomics Perspective
Source: Microbiol Spectr. 2022 Nov 10;10(6):e02590-22. doi: 10.1128/spectrum.02590-22 (PMC9769906; doi:10.1128/spectrum.02590-22)
Supplement: Supplemental file 3 — Data Set S3. Download spectrum.02590-22-s0003.xlsx, XLSX file, 0.1 MB [file spectrum.02590-22-s0003.xlsx]

## Sheet: data
Dataset S3) Proteins with higher abundance comparing P. aeruginosa grown in minimal medium + 0.2 mM Pi as compared to minimal medium + 1 mM Pi. Available at Figshare https://figshare.com/s/28f99a8d2146751d0bee .
id	Majority protein IDs	Gene Name	Product Name	Subcellular Localization [Confidence Class]	quantified 0.2mM_Pi	quantified 1mM_Pi	quantified LB	ttest low vs high Pi	Log2FC 0.2mM_Pi/1mM_Pi	Log2FC 0.2mM_Pi/LB	Log2FC 1mM_Pi/LB	Uniprot ID	Entry name	reviewed	Gene name	Protein name	Genen name	Lenght	Gene ontology ID	Gene ontology terms	String IDs	Pfam	Topological domain	Transmembrane domain	KEGG term
51	PA0007		hypothetical protein	Unknown (This protein may have multiple localization sites) [Class 3]	19.4819	18.399	NaN	x	1.08298	NaN	NaN	Q9I7B9	Q9I7B9_PSEAE	unreviewed	PA0007	Uncharacterized protein	PA0007	568	GO:0004130 GO:0009055 GO:0020037 GO:0046872	cytochrome-c peroxidase activity [GO:0004130]; electron transfer activity [GO:0009055]; heme binding [GO:0020037]; metal ion binding [GO:0046872]					pae:PA0007
67	PA0026	plcB	phospholipase C, PlcB	Extracellular [Class 1] ; Unknown [Class 3]	18.8212	NaN	NaN	ON lowPi, OFF highPi	NaN	NaN	NaN	Q9I7A4	Q9I7A4_PSEAE	unreviewed	PA0026	Phospholipase C, PlcB	plcB PA0026	328	GO:0004629 GO:0006935 GO:0008270 GO:0015628 GO:0016298 GO:0043952	lipase activity [GO:0016298]; phospholipase C activity [GO:0004629]; zinc ion binding [GO:0008270]; chemotaxis [GO:0006935]; protein secretion by the type II secretion system [GO:0015628]; protein transport by the Sec complex [GO:0043952]					pae:PA0026
69	PA0028		hypothetical protein	Unknown [Class 3]	17.8773	NaN	NaN	ON lowPi, OFF highPi	NaN	NaN	NaN	Q9I7A2	Q9I7A2_PSEAE	unreviewed	PA0028	Uncharacterized protein	PA0028	200							pae:PA0028
74	PA0038		hypothetical protein	Unknown [Class 3]	22.3932	21.0882	21.7792	x	1.30501	0.613995	-0.691017	Q9I794	Q9I794_PSEAE	unreviewed	PA0038	Uncharacterized protein	PA0038	71				PF07311			pae:PA0038
82	PA0052		hypothetical protein	Unknown [Class 3]	18.0539	NaN	NaN	ON lowPi, OFF highPi	NaN	NaN	NaN	Q9I780	Q9I780_PSEAE	unreviewed	PA0052	Uncharacterized protein	PA0052	142							pae:PA0052
87	PA0059	osmC	osmotically inducible protein OsmC	Cytoplasmic [Class 1] ; Cytoplasmic [Class 3]	21.862	20.8006	22.1235	x	1.0614	-0.261453	-1.32285	Q9I773	Q9I773_PSEAE	unreviewed	PA0059	Osmotically inducible protein OsmC	osmC PA0059	151	GO:0004601 GO:0006979	peroxidase activity [GO:0004601]; response to oxidative stress [GO:0006979]		PF02566			pae:PA0059
104	PA0082	tssA1	TssA1	Cytoplasmic [Class 3]	23.3887	22.1631	21.2951	x	1.22561	2.09357	0.867959	Q9I750	TSSA1_PSEAE	reviewed	PA0082	Type VI secretion system component TssA1	tssA1 PA0082	344	GO:0033104	type VI protein secretion system complex [GO:0033104]		PF06812			pae:PA0082
105	PA0083	tssB1	TssB1	Cytoplasmic [Class 1] ; Cytoplasmic [Class 3]	25.0424	24.1865	23.5922	x	0.85596	1.45019	0.594229	Q9I749	TSSB1_PSEAE	reviewed	PA0083	Type VI secretion system sheath protein TssB1 (Sheath protein HsiB1)	tssB1 PA0083	172				PF05591			pae:PA0083
108	PA0086	tagJ1	TagJ1	Cytoplasmic [Class 3]	23.3546	22.5254	22.1365	x	0.829206	1.21804	0.388831	Q9I746	TAGJ_PSEAE	reviewed	PA0086	Type VI secretion system accessory component TagJ	tagJ PA0086	281				PF07024			pae:PA0086
122	PA0115		conserved hypothetical protein	Cytoplasmic [Class 3]	21.3085	19.8878	20.2345	x	1.4207	1.07401	-0.346698	Q9I717	Q9I717_PSEAE	unreviewed	PA0115	N-acetyltransferase domain-containing protein	PA0115	150	GO:0008080 GO:0016747	N-acetyltransferase activity [GO:0008080]; transferase activity, transferring acyl groups other than amino-acyl groups [GO:0016747]		PF13673			pae:PA0115
125	PA0120		probable transcriptional regulator	Cytoplasmic [Class 3]	21.0155	18.2913	18.0565	x	2.72424	2.95903	0.234791	Q9I712	Q9I712_PSEAE	unreviewed	PA0120	Probable transcriptional regulator	PA0120	228	GO:0003677 GO:0003700	DNA binding [GO:0003677]; DNA-binding transcription factor activity [GO:0003700]		PF07729PF00392			pae:PA0120
126	PA0122	rahU	RahU	Extracellular [Class 3]	25.058	24.1427	21.5203	x	0.915295	3.53778	2.62248	Q9I710	Q9I710_PSEAE	unreviewed	PA0122	Uncharacterized protein	PA0122	136	GO:0019836 GO:0051861	glycolipid binding [GO:0051861]; hemolysis by symbiont of host erythrocytes [GO:0019836]		PF06355			pae:PA0122
139	PA0143	nuh	purine nucleosidase Nuh	Periplasmic [Class 1] ; Periplasmic [Class 3]	23.9936	22.7421	22.7896	x	1.25145	1.20397	-0.0474777	Q9I6Y9	Q9I6Y9_PSEAE	unreviewed	PA0143	Nonspecific ribonucleoside hydrolase	nuh PA0143	350	GO:0005829 GO:0006152 GO:0006163 GO:0008477	cytosol [GO:0005829]; purine nucleosidase activity [GO:0008477]; purine nucleoside catabolic process [GO:0006152]; purine nucleotide metabolic process [GO:0006163]		PF01156			pae:PA0143
157	PA0176	aer2	aerotaxis transducer Aer2	Cytoplasmic [Class 2] ; Unknown (This protein may have multiple localization sites) [Class 3]	23.8883	22.264	19.8669	x	1.62433	4.02145	2.39711	Q9I6V6	Q9I6V6_PSEAE	unreviewed	PA0176	Aerotaxis transducer Aer2	aer2 PA0176	679	GO:0004888 GO:0005887 GO:0006935 GO:0007165 GO:0009454 GO:0042802 GO:0046872 GO:0052131	integral component of plasma membrane [GO:0005887]; identical protein binding [GO:0042802]; metal ion binding [GO:0046872]; transmembrane signaling receptor activity [GO:0004888]; aerotaxis [GO:0009454]; chemotaxis [GO:0006935]; positive aerotaxis [GO:0052131]; signal transduction [GO:0007165]		PF18947PF18575PF00015PF13188			pae:PA0176
158	PA0177		probable purine-binding chemotaxis protein	Cytoplasmic [Class 2] ; Cytoplasmic [Class 3]	20.2705	16.9364	NaN	x	3.3341	NaN	NaN	Q9I6V5	Q9I6V5_PSEAE	unreviewed	PA0177	Probable purine-binding chemotaxis protein	PA0177	161	GO:0005829 GO:0006935 GO:0007165	cytosol [GO:0005829]; chemotaxis [GO:0006935]; signal transduction [GO:0007165]		PF01584			pae:PA0177
160	PA0179		probable two-component response regulator	Cytoplasmic [Class 2] ; Cytoplasmic [Class 3]	21.6197	19.0904	16.8908	x	2.52931	4.72889	2.19958	Q9I6V3	Q9I6V3_PSEAE	unreviewed	PA0179	Probable two-component response regulator	PA0179	121	GO:0000160	phosphorelay signal transduction system [GO:0000160]		PF00072			pae:PA0179
169	PA0207		probable transcriptional regulator	Cytoplasmic [Class 2] ; Cytoplasmic [Class 3]	16.7322	14.9511	18.1768	x	1.78112	-1.44462	-3.22573	Q9I6T1	Q9I6T1_PSEAE	unreviewed	PA0207	Probable transcriptional regulator	PA0207	297	GO:0003700 GO:0006351 GO:0043565	DNA-binding transcription factor activity [GO:0003700]; sequence-specific DNA binding [GO:0043565]; transcription, DNA-templated [GO:0006351]		PF00126PF03466			pae:PA0207
180	PA0250		conserved hypothetical protein	Unknown [Class 3]	24.1151	22.6454	22.0693	x	1.46976	2.04586	0.576097	Q9I6N9	Q9I6N9_PSEAE	unreviewed	PA0250	Uncharacterized protein	PA0250	144				PF00571			pae:PA0250
182	PA0259	tla3	Type 6 lipase adaptor, Tla3	Cytoplasmic [Class 1] ; Unknown [Class 3]	20.1752	17.9905	17.9575	x	2.18471	2.21767	0.0329628	Q9I6N0	Q9I6N0_PSEAE	unreviewed	PA0259	Uncharacterized protein	PA0259	480				PF11394			pae:PA0259
212	PA0306.1		Uncharacterized protein	Unknown (This protein may have multiple localization sites) [Class 3]	24.8054	23.606	24.1925	x	1.19936	0.612848	-0.586511	Q9I6I5	Q9I6I5_PSEAE	unreviewed	PA0306	Probable transcriptional regulator	PA0306	350	GO:0000976 GO:0003700	DNA-binding transcription factor activity [GO:0003700]; transcription regulatory region sequence-specific DNA binding [GO:0000976]		PF12625PF12833			pae:PA0306
226	PA0329		conserved hypothetical protein	Unknown [Class 3]	24.0051	21.4493	22.6892	x	2.55584	1.31589	-1.23995	Q9I6G2	Y329_PSEAE	reviewed	PA0329	UPF0339 protein PA0329	PA0329	110				PF07411			pae:PA0329
237	PA0347	glpQ	glycerophosphoryl diester phosphodiesterase, periplasmic	Periplasmic [Class 3]	23.9779	18.6584	NaN	x	5.31949	NaN	NaN	Q9I6E6	Q9I6E6_PSEAE	unreviewed	PA0347	Glycerophosphoryl diester phosphodiesterase, periplasmic	glpQ PA0347	383	GO:0006629 GO:0008889 GO:0042597	periplasmic space [GO:0042597]; glycerophosphodiester phosphodiesterase activity [GO:0008889]; lipid metabolic process [GO:0006629]		PF03009			pae:PA0347
242	PA0355	pfpI	protease PfpI	Cytoplasmic [Class 3]	21.7121	17.6604	19.3165	x	4.05167	2.39561	-1.65606	Q9I6D8	Q9I6D8_PSEAE	unreviewed	PA0355	Protease PfpI	pfpI PA0355	179	GO:0008233 GO:0044010 GO:0044011 GO:0071236 GO:0071978	peptidase activity [GO:0008233]; bacterial-type flagellum-dependent swarming motility [GO:0071978]; cellular response to antibiotic [GO:0071236]; single-species biofilm formation [GO:0044010]; single-species biofilm formation on inanimate substrate [GO:0044011]		PF01965			pae:PA0355
309	PA0446		conserved hypothetical protein	Cytoplasmic [Class 2] ; Cytoplasmic [Class 3]	20.824	19.4292	21.6132	x	1.39477	-0.789242	-2.18401	Q9I672	Q9I672_PSEAE	unreviewed	PA0446	Uncharacterized protein	PA0446	407	GO:0008410	CoA-transferase activity [GO:0008410]		PF02515			pae:PA0446
317	PA0460		hypothetical protein	Unknown [Class 3]	24.8688	20.6181	23.6585	x	4.25078	1.21037	-3.0404	Q9I658	Q9I658_PSEAE	unreviewed	PA0460	Uncharacterized protein	PA0460	192				PF11075			pae:PA0460
318	PA0462		hypothetical protein	Unknown [Class 3]	22.713	19.9515	21.1611	x	2.76149	1.55189	-1.2096	Q9I656	Q9I656_PSEAE	unreviewed	PA0462	Zn_protease domain-containing protein	PA0462	234				PF05618
322	PA0468		hypothetical protein	Unknown [Class 3]	21.924	20.907	20.8189	x	1.01694	1.10505	0.0881144	Q9I650	Q9I650_PSEAE	unreviewed	PA0468	Virginiamycin B lyase (EC 4.2.99.-) (Streptogramin B lyase)	PA0468	316	GO:0000287 GO:0016835 GO:0017001 GO:0046677	carbon-oxygen lyase activity [GO:0016835]; magnesium ion binding [GO:0000287]; antibiotic catabolic process [GO:0017001]; response to antibiotic [GO:0046677]					pae:PA0468
325	PA0475		probable transcriptional regulator	Cytoplasmic [Class 3]	17.9437	14.6784	NaN	x	3.26534	NaN	NaN	Q9I643	Q9I643_PSEAE	unreviewed	PA0475	Probable transcriptional regulator	PA0475	189	GO:0003677	DNA binding [GO:0003677]		PF00440			pae:PA0475
328	PA0480		probable hydrolase	Cytoplasmic [Class 3]	18.4832	NaN	NaN	ON lowPi, OFF highPi	NaN	NaN	NaN	Q9I638	Q9I638_PSEAE	unreviewed	PA0480	Probable hydrolase	PA0480	265	GO:0042952 GO:0047570	3-oxoadipate enol-lactonase activity [GO:0047570]; beta-ketoadipate pathway [GO:0042952]		PF00561			pae:PA0480
330	PA0483		probable acetyltransferase	Cytoplasmic [Class 3]	19.1859	NaN	NaN	ON lowPi, OFF highPi	NaN	NaN	NaN	Q9I635	Q9I635_PSEAE	unreviewed	PA0483	Probable acetyltransferase	PA0483	147	GO:0008080 GO:0016747	N-acetyltransferase activity [GO:0008080]; transferase activity, transferring acyl groups other than amino-acyl groups [GO:0016747]		PF00583			pae:PA0483
333	PA0487		probable molybdenum transport regulator	Cytoplasmic [Class 3]	21.7838	20.5491	21.0162	x	1.23466	0.767541	-0.46712	Q9I631	Q9I631_PSEAE	unreviewed	PA0487	Probable molybdenum transport regulator	PA0487	252	GO:0003700 GO:0015689 GO:0030151	DNA-binding transcription factor activity [GO:0003700]; molybdenum ion binding [GO:0030151]; molybdate ion transport [GO:0015689]		PF00126PF03459			pae:PA0487
366	PA0535		probable transcriptional regulator	Cytoplasmic [Class 3]	19.2278	18.2839	17.8883	x	0.943889	1.3395	0.39561	Q9I601	Q9I601_PSEAE	unreviewed	PA0535	Probable transcriptional regulator	PA0535	184	GO:0003677 GO:0003700 GO:0006355	DNA binding [GO:0003677]; DNA-binding transcription factor activity [GO:0003700]; regulation of transcription, DNA-templated [GO:0006355]		PF07883PF01381			pae:PA0535
379	PA0557		hypothetical protein	Periplasmic [Class 3]	18.1835	15.0935	NaN	x	3.08996	NaN	NaN	Q9I5X9	Q9I5X9_PSEAE	unreviewed	PA0557	SnoaL-like domain-containing protein	PA0557	218				PF13474			pae:PA0557
380	PA0558		conserved hypothetical protein	Cytoplasmic [Class 3]	23.1994	21.3046	21.0241	x	1.89487	2.17533	0.280457	Q9I5X8	Q9I5X8_PSEAE	unreviewed	PA0558	Methyltransf_11 domain-containing protein	PA0558	255	GO:0008168	methyltransferase activity [GO:0008168]		PF08241			pae:PA0558
386	PA0565		conserved hypothetical protein	Unknown [Class 3]	19.2231	17.4003	18.4698	x	1.82276	0.753273	-1.06948	Q9I5X1	Q9I5X1_PSEAE	unreviewed	PA0565	CMD domain-containing protein	PA0565	112	GO:0016491 GO:0051920	oxidoreductase activity [GO:0016491]; peroxiredoxin activity [GO:0051920]		PF02627			pae:PA0565
391	PA0572		hypothetical protein	Extracellular [Class 1] ; Outer Membrane [Class 3]	18.6377	13.5351	19.0085	x	5.10257	-0.370824	-5.47339	Q9I5W4	IMPA_PSEAE	reviewed	PA0572	Immunomodulating metalloprotease (EC 3.4.24.-) (IMPa)	impA PA0572	923	GO:0005615 GO:0008237 GO:0015628 GO:0030163 GO:0043952 GO:0046872 GO:1903237	extracellular space [GO:0005615]; metal ion binding [GO:0046872]; metallopeptidase activity [GO:0008237]; negative regulation of leukocyte tethering or rolling [GO:1903237]; protein catabolic process [GO:0030163]; protein secretion by the type II secretion system [GO:0015628]; protein transport by the Sec complex [GO:0043952]		PF18642PF18650PF13402			pae:PA0572
401	PA0586		conserved hypothetical protein	Cytoplasmic [Class 3]	19.2321	16.986	16.2762	x	2.24609	2.95595	0.709859	Q9I5V1	Q9I5V1_PSEAE	unreviewed	PA0586	Uncharacterized protein	PA0586	517				PF04293			pae:PA0586
431	PA0633		hypothetical protein	Outer Membrane Vesicle [Class 1] ; Unknown [Class 3]	19.7589	17.5485	NaN	x	2.21046	NaN	NaN	G3XD38	G3XD38_PSEAE	unreviewed	PA0633	Uncharacterized protein	PA0633	164				PF16460			pae:PA0633
443	PA0656		probable HIT family protein	Cytoplasmic [Class 1] ; Cytoplasmic [Class 3]	20.2142	18.2546	17.6066	x	1.95963	2.60768	0.648049	Q9I5R5	Q9I5R5_PSEAE	unreviewed	PA0656	Probable HIT family protein	PA0656	112	GO:0005737 GO:0005829 GO:0016787 GO:0043530 GO:0055130	cytoplasm [GO:0005737]; cytosol [GO:0005829]; adenosine 5'-monophosphoramidase activity [GO:0043530]; hydrolase activity [GO:0016787]; D-alanine catabolic process [GO:0055130]		PF01230			pae:PA0656
457	PA0675	vreI	ECF sigma factor, VreI	Cytoplasmic [Class 2] ; Cytoplasmic [Class 3]	20.5048	NaN	NaN	ON lowPi, OFF highPi	NaN	NaN	NaN	Q9I5P9	Q9I5P9_PSEAE	unreviewed	PA0675	ECF sigma factor, VreI	vreI PA0675	181	GO:0003677 GO:0005829 GO:0006352 GO:0009405 GO:0016987	cytosol [GO:0005829]; DNA binding [GO:0003677]; sigma factor activity [GO:0016987]; DNA-templated transcription, initiation [GO:0006352]; pathogenesis [GO:0009405]		PF08281			pae:PA0675
458	PA0676	vreR	sigma factor regulator, VreR	Cytoplasmic Membrane [Class 3]	19.0984	NaN	NaN	ON lowPi, OFF highPi	NaN	NaN	NaN	G3XCU5	G3XCU5_PSEAE	unreviewed	PA0676	Sigma factor regulator, VreR	vreR PA0676	319	GO:0016989	sigma factor antagonist activity [GO:0016989]		PF16220PF04773			pae:PA0676
459	PA0681	hxcT	HxcT	Cytoplasmic Membrane [Class 3]	19.2412	NaN	NaN	ON lowPi, OFF highPi	NaN	NaN	NaN	Q9I5P4	Q9I5P4_PSEAE	unreviewed	PA0681	Type II secretion system core protein G	PA0681	149	GO:0005886 GO:0015627 GO:0015628 GO:0016021	integral component of membrane [GO:0016021]; plasma membrane [GO:0005886]; type II protein secretion system complex [GO:0015627]; protein secretion by the type II secretion system [GO:0015628]		PF07963PF08334		TRANSMEM 20..40; /note="Helical"; /evidence="ECO:0000256|SAM:Phobius"	pae:PA0681
462	PA0684	hxcZ	HxcZ	Cytoplasmic Membrane [Class 2] ; Cytoplasmic Membrane [Class 3]	19.7592	NaN	NaN	ON lowPi, OFF highPi	NaN	NaN	NaN	Q9I5P1	Q9I5P1_PSEAE	unreviewed	PA0684	Probable type II secretion system protein	PA0684	197	GO:0015627 GO:0015628	type II protein secretion system complex [GO:0015627]; protein secretion by the type II secretion system [GO:0015628]		PF04612			pae:PA0684
463	PA0685	hxcQ	HxcQ	Outer Membrane [Class 2] ; Outer Membrane [Class 1] ; Outer Membrane [Class 3]	17.9326	NaN	NaN	ON lowPi, OFF highPi	NaN	NaN	NaN	Q9I5P0	Q9I5P0_PSEAE	unreviewed	PA0685	Probable type II secretion system protein	PA0685	803	GO:0009279 GO:0009306 GO:0015627 GO:0015628 GO:0016021	cell outer membrane [GO:0009279]; integral component of membrane [GO:0016021]; type II protein secretion system complex [GO:0015627]; protein secretion [GO:0009306]; protein secretion by the type II secretion system [GO:0015628]		PF00263PF03958			pae:PA0685
466	PA0688	lapA	low-molecular-weight alkaline phosphatase A, LapA	Extracellular [Class 1] ; Extracellular [Class 3]	18.3832	NaN	NaN	ON lowPi, OFF highPi	NaN	NaN	NaN	P35482	PPBL_PSEAE	reviewed	PA0688	Alkaline phosphatase L (L-AP) (EC 3.1.3.1) (Low-molecular-weight alkaline phosphatase A) (Protein DING)	lapA phoA phoA2 pstS PA0688	368	GO:0004035 GO:0005576 GO:0015628 GO:0042597 GO:0043952	extracellular region [GO:0005576]; periplasmic space [GO:0042597]; alkaline phosphatase activity [GO:0004035]; protein secretion by the type II secretion system [GO:0015628]; protein transport by the Sec complex [GO:0043952]		PF12849			pae:PA0688
467	PA0689	lapB	low-molecular-weight alkaline phosphatase B, LapB	Extracellular [Class 1] ; Extracellular [Class 3]	17.9985	NaN	NaN	ON lowPi, OFF highPi	NaN	NaN	NaN	Q9I5N7	Q9I5N7_PSEAE	unreviewed	PA0689	PBP_domain domain-containing protein	PA0689	370	GO:0015628 GO:0043952	protein secretion by the type II secretion system [GO:0015628]; protein transport by the Sec complex [GO:0043952]		PF12849			pae:PA0689
468	PA0690	pdtA	phosphate depletion regulated TPS partner A, PdtA	Extracellular [Class 1] ; Outer Membrane [Class 1] ; Extracellular [Class 3]	16.8579	10.8922	NaN	x	5.96567	NaN	NaN	Q9I5N6	Q9I5N6_PSEAE	unreviewed	PA0690	Haemagg_act domain-containing protein	PA0690	4180	GO:0009405 GO:0046819 GO:0098046	type V protein secretion system complex [GO:0098046]; pathogenesis [GO:0009405]; protein secretion by the type V secretion system [GO:0046819]		PF12545PF05860			pae:PA0690
469	PA0691;REV__PA0840	#N/A	#N/A	#N/A	19.1165	NaN	NaN	ON lowPi, OFF highPi	NaN	NaN	NaN	Q9I5N5	Q9I5N5_PSEAE	unreviewed	PA0691	DUF772 domain-containing protein	PA0691	200	GO:0008219 GO:0044010	cell death [GO:0008219]; single-species biofilm formation [GO:0044010]		PF05598			pae:PA0691
472	PA0694	exbD2	transport protein ExbD	Cytoplasmic Membrane [Class 3]	18.2427	NaN	NaN	ON lowPi, OFF highPi	NaN	NaN	NaN	Q9I5N2	Q9I5N2_PSEAE	unreviewed	PA0694	Transport protein ExbD	exbD2 PA0694	139	GO:0005887 GO:0015031 GO:0022857	integral component of plasma membrane [GO:0005887]; transmembrane transporter activity [GO:0022857]; protein transport [GO:0015031]		PF02472			pae:PA0694
473	PA0696		hypothetical protein	Outer Membrane [Class 3]	20.2753	14.3595	16.8001	x	5.91582	3.47522	-2.44061	Q9I5N0	Q9I5N0_PSEAE	unreviewed	PA0696	Uncharacterized protein	PA0696	568				PF16930			pae:PA0696
474	PA0697		hypothetical protein	Periplasmic [Class 3]	21.5	NaN	NaN	ON lowPi, OFF highPi	NaN	NaN	NaN	Q9I5M9	Q9I5M9_PSEAE	unreviewed	PA0697	Uncharacterized protein	PA0697	220							pae:PA0697
475	PA0698		hypothetical protein	Unknown [Class 3]	24.5025	18.7037	17.6448	x	5.79879	6.8577	1.05892	Q9I5M8	Q9I5M8_PSEAE	unreviewed	PA0698	Uncharacterized protein	PA0698	159				PF10722			pae:PA0698
487	PA0730		probable transferase	Cytoplasmic [Class 3]	21.3576	NaN	NaN	ON lowPi, OFF highPi	NaN	NaN	NaN	Q51553	PHAG_PSEAE	reviewed	PA0730	(R)-3-hydroxydecanoyl-ACP:CoA transacylase (EC 2.4.1.-) (3-hydroxyacyl-CoA-acyl carrier protein transferase) (Quinolone sensitivity protein)	phaG qin PA0730	300	GO:0016740	transferase activity [GO:0016740]		PF00561			pae:PA0730
488	PA0732		hypothetical protein	Unknown [Class 3]	20.4194	18.4311	18.6338	x	1.98829	1.78556	-0.202729	Q9I5J7	Q9I5J7_PSEAE	unreviewed	PA0732	YkuD domain-containing protein	PA0732	347	GO:0016740 GO:0018104 GO:0071972	peptidoglycan L,D-transpeptidase activity [GO:0071972]; transferase activity [GO:0016740]; peptidoglycan-protein cross-linking [GO:0018104]		PF03734			pae:PA0732
492	PA0741		conserved hypothetical protein	Unknown [Class 3]	21.3628	19.1975	19.1025	x	2.16525	2.26031	0.0950584	Q9I5I8	Q9I5I8_PSEAE	unreviewed	PA0741	NAD(P)-bd_dom domain-containing protein	PA0741	213				PF13460			pae:PA0741
493	PA0743		probable 3-hydroxyisobutyrate dehydrogenase	Cytoplasmic [Class 3]	20.046	17.4	16.5313	x	2.646	3.51474	0.86874	Q9I5I6	SERDH_PSEAE	reviewed	PA0743	NAD-dependent L-serine dehydrogenase (EC 1.1.1.387) (L-serine 3-dehydrogenase (NAD(+)))	PA0743	298	GO:0006565 GO:0008442 GO:0009083 GO:0016616 GO:0050661 GO:0051287 GO:0051289	3-hydroxyisobutyrate dehydrogenase activity [GO:0008442]; NAD binding [GO:0051287]; NADP binding [GO:0050661]; oxidoreductase activity, acting on the CH-OH group of donors, NAD or NADP as acceptor [GO:0016616]; branched-chain amino acid catabolic process [GO:0009083]; L-serine catabolic process [GO:0006565]; protein homotetramerization [GO:0051289]		PF14833PF03446			pae:PA0743
503	PA0760		conserved hypothetical protein	Cytoplasmic [Class 3]	22.408	21.0648	21.6229	x	1.34319	0.785066	-0.558126	Q9I5G9	SDHE_PSEAE	reviewed	PA0760	FAD assembly factor SdhE	sdhE PA0760	84	GO:0005737 GO:0006105	cytoplasm [GO:0005737]; succinate metabolic process [GO:0006105]		PF03937			pae:PA0760
525	PA0792	prpD	propionate catabolic protein PrpD	Cytoplasmic [Class 3]	18.7101	16.3795	19.0592	x	2.3306	-0.349119	-2.67972	Q9I5E6	Q9I5E6_PSEAE	unreviewed	PA0792	2-methylcitrate dehydratase (EC 4.2.1.79)	prpD PA0792	494	GO:0019679 GO:0047547 GO:0051537	2 iron, 2 sulfur cluster binding [GO:0051537]; 2-methylcitrate dehydratase activity [GO:0047547]; propionate metabolic process, methylcitrate cycle [GO:0019679]		PF03972			pae:PA0792
530	PA0797		probable transcriptional regulator	Cytoplasmic [Class 3]	17.7622	15.7344	16.1851	x	2.02785	1.57715	-0.450694	Q9I5E1	Q9I5E1_PSEAE	unreviewed	PA0797	Probable transcriptional regulator	PA0797	240	GO:0003677 GO:0003700	DNA binding [GO:0003677]; DNA-binding transcription factor activity [GO:0003700]		PF07729PF00392			pae:PA0797
534	PA0805		hypothetical protein	Unknown [Class 3]	21.1614	19.4123	21.2708	x	1.74914	-0.10937	-1.85851	Q9I5D3	Q9I5D3_PSEAE	unreviewed	PA0805	Uncharacterized protein	PA0805	75							pae:PA0805
540	PA0827		hypothetical protein	Unknown (This protein may have multiple localization sites) [Class 3]	18.4722	16.5109	NaN	x	1.96138	NaN	NaN	Q9I5B2	Q9I5B2_PSEAE	unreviewed	PA0827	Uncharacterized protein	PA0827	292							pae:PA0827
542	PA0833		hypothetical protein	Outer Membrane Vesicle [Class 1] ; Outer Membrane [Class 3]	22.2254	20.6666	22.2236	x	1.55879	0.00172933	-1.55706	Q9I5A7	Q9I5A7_PSEAE	unreviewed	PA0833	OmpA-like domain-containing protein	PA0833	237	GO:0016021	integral component of membrane [GO:0016021]		PF13488PF00691			pae:PA0833
549	PA0842		probable glycosyl transferase	Unknown (This protein may have multiple localization sites) [Class 3]	18.358	NaN	NaN	ON lowPi, OFF highPi	NaN	NaN	NaN	Q9I598	Q9I598_PSEAE	unreviewed	PA0842	Probable glycosyl transferase	PA0842	406	GO:0016757 GO:0016758	transferase activity, transferring glycosyl groups [GO:0016757]; transferase activity, transferring hexosyl groups [GO:0016758]		PF13439			pae:PA0842
550	PA0843	plcR	phospholipase accessory protein PlcR precursor	Extracellular [Class 1] ; Extracellular [Class 3]	20.5091	NaN	NaN	ON lowPi, OFF highPi	NaN	NaN	NaN	P40695	PLCR_PSEAE	reviewed	PA0843	Phospholipase C accessory protein PlcR	plcR PA0843	207	GO:0005737 GO:0042597	cytoplasm [GO:0005737]; periplasmic space [GO:0042597]					pae:PA0843
552	PA0848	ahpB	alkyl hydroperoxide reductase , AhpB	Cytoplasmic [Class 3]	23.7887	21.0285	20.7476	x	2.76018	3.04104	0.280855	Q9I593	Q9I593_PSEAE	unreviewed	PA0848	Alkyl hydroperoxide reductase C (Peroxiredoxin) (Thioredoxin peroxidase)	PA0848	199	GO:0005829 GO:0045454 GO:0051920	cytosol [GO:0005829]; peroxiredoxin activity [GO:0051920]; cell redox homeostasis [GO:0045454]		PF10417PF00578			pae:PA0848
553	PA0849	trxB2	thioredoxin reductase 2	Cytoplasmic [Class 2] ; Unknown (This protein may have multiple localization sites) [Class 3]	22.8621	19.3854	19.6054	x	3.47673	3.25668	-0.220043	Q9I592	Q9I592_PSEAE	unreviewed	PA0849	Thioredoxin reductase (EC 1.8.1.9)	trxB2 PA0849	316	GO:0004791 GO:0005737 GO:0019430	cytoplasm [GO:0005737]; thioredoxin-disulfide reductase activity [GO:0004791]; removal of superoxide radicals [GO:0019430]		PF07992			pae:PA0849
555	PA0852	cbpD	chitin-binding protein CbpD precursor	Extracellular [Class 1] ; Extracellular [Class 3]	21.1691	16.7024	20.8713	x	4.46673	0.297745	-4.16898	Q9I589	CBPD_PSEAE	reviewed	PA0852	Chitin-binding protein CbpD (Protease LasD)	cbpD lasD PA0852	389	GO:0005615 GO:0008061 GO:0015628 GO:0043952	extracellular space [GO:0005615]; chitin binding [GO:0008061]; protein secretion by the type II secretion system [GO:0015628]; protein transport by the Sec complex [GO:0043952]		PF18416PF03067			pae:PA0852
556	PA0853		probable oxidoreductase	Cytoplasmic [Class 3]	22.0585	20.8614	21.8059	x	1.19715	0.252649	-0.944499	Q9I588	Q9I588_PSEAE	unreviewed	PA0853	Probable oxidoreductase	PA0853	207	GO:0003955 GO:0005829	cytosol [GO:0005829]; NAD(P)H dehydrogenase (quinone) activity [GO:0003955]		PF02525			pae:PA0853
557	PA0854	fumC2	fumarate hydratase	Cytoplasmic [Class 2] ; Cytoplasmic [Class 3]	23.6171	22.4462	23.0258	x	1.17089	0.591301	-0.579587	Q9I587	FUMC1_PSEAE	reviewed	PA0854	Fumarate hydratase class II 1 (Fumarase C 1) (EC 4.2.1.2) (Aerobic fumarase 1) (Iron-independent fumarase 1)	fumC1 PA0854	464	GO:0004333 GO:0006099 GO:0006106 GO:0006108 GO:0045239	tricarboxylic acid cycle enzyme complex [GO:0045239]; fumarate hydratase activity [GO:0004333]; fumarate metabolic process [GO:0006106]; malate metabolic process [GO:0006108]; tricarboxylic acid cycle [GO:0006099]		PF10415PF00206			pae:PA0854
581	PA0896	aruF	subunit I of arginine N2-succinyltransferase = ornithine N2-succinyltransferase	Cytoplasmic [Class 3]	22.0403	21.0188	23.0685	x	1.02144	-1.02821	-2.04966	P80357	ASTA_PSEAE	reviewed	PA0896	Arginine N-succinyltransferase subunit alpha (ARUAI) (EC 2.3.1.109) (AOST) (AST)	astA aruF PA0896	338	GO:0006527 GO:0008791 GO:0019545	arginine N-succinyltransferase activity [GO:0008791]; arginine catabolic process [GO:0006527]; arginine catabolic process to succinate [GO:0019545]		PF04958			pae:PA0896
584	PA0899	aruB	N2-Succinylarginine dihydrolase	Cytoplasmic [Class 3]	21.712	20.8691	23.3738	x	0.842964	-1.66181	-2.50478	O50175	ASTB_PSEAE	reviewed	PA0899	N-succinylarginine dihydrolase (EC 3.5.3.23)	astB aruB PA0899	448	GO:0006527 GO:0009015 GO:0019544 GO:0019545	N-succinylarginine dihydrolase activity [GO:0009015]; arginine catabolic process [GO:0006527]; arginine catabolic process to glutamate [GO:0019544]; arginine catabolic process to succinate [GO:0019545]		PF04996			pae:PA0899
643	PA0981		hypothetical protein	Unknown [Class 3]	23.4301	20.6153	19.121	x	2.81482	4.3091	1.49428	Q9I4Y8	Q9I4Y8_PSEAE	unreviewed	PA0981	Uncharacterized protein	PA0981	207							pae:PA0981
648	PA0995	ogt	methylated-DNA--protein-cysteine methyltransferase	Cytoplasmic [Class 3]	18.3038	16.2956	16.3684	x	2.00822	1.93542	-0.0728013	Q9I4X4	Q9I4X4_PSEAE	unreviewed	PA0995	Methylated-DNA--protein-cysteine methyltransferase (EC 2.1.1.63) (6-O-methylguanine-DNA methyltransferase) (MGMT) (O-6-methylguanine-DNA-alkyltransferase)	ogt PA0995	173	GO:0003908 GO:0005737 GO:0006307 GO:0032259	cytoplasm [GO:0005737]; methylated-DNA-[protein]-cysteine S-methyltransferase activity [GO:0003908]; DNA dealkylation involved in DNA repair [GO:0006307]; methylation [GO:0032259]		PF01035PF02870			pae:PA0995
650	PA0997	pqsB	PqsB	Cytoplasmic [Class 3]	26.5973	22.8493	23.5694	x	3.74806	3.02792	-0.720141	Q9I4X2	PQSB_PSEAE	reviewed	PA0997	2-heptyl-4(1H)-quinolone synthase subunit PqsB	pqsB PA0997	283	GO:0005737 GO:0016746 GO:0044550	cytoplasm [GO:0005737]; transferase activity, transferring acyl groups [GO:0016746]; secondary metabolite biosynthetic process [GO:0044550]					pae:PA0997
651	PA0998	pqsC	PqsC	Cytoplasmic [Class 3]	24.1248	21.5326	22.6822	x	2.59219	1.44261	-1.14958	Q9I4X1	PQSC_PSEAE	reviewed	PA0998	2-heptyl-4(1H)-quinolone synthase subunit PqsC (EC 2.3.1.230)	pqsC PA0998	348	GO:0004315 GO:0005737 GO:0006631 GO:0006633 GO:0033818 GO:0044550	cytoplasm [GO:0005737]; 3-oxoacyl-[acyl-carrier-protein] synthase activity [GO:0004315]; beta-ketoacyl-acyl-carrier-protein synthase III activity [GO:0033818]; fatty acid biosynthetic process [GO:0006633]; fatty acid metabolic process [GO:0006631]; secondary metabolite biosynthetic process [GO:0044550]		PF08545PF08541			pae:PA0998
652	PA0999	pqsD	3-oxoacyl-[acyl-carrier-protein] synthase III	Cytoplasmic [Class 3]	25.1778	20.7437	21.8712	x	4.43412	3.30666	-1.12746	P20582	PQSD_PSEAE	reviewed	PA0999	Anthraniloyl-CoA anthraniloyltransferase (EC 2.3.1.262) (2-heptyl-4(1H)-quinolone synthase PqsD) (PqsD)	pqsD PA0999	337	GO:0004315 GO:0005737 GO:0006633 GO:0016746 GO:0044550	cytoplasm [GO:0005737]; 3-oxoacyl-[acyl-carrier-protein] synthase activity [GO:0004315]; transferase activity, transferring acyl groups [GO:0016746]; fatty acid biosynthetic process [GO:0006633]; secondary metabolite biosynthetic process [GO:0044550]		PF08545PF08541			pae:PA0999
654	PA1001	phnA	anthranilate synthase component I	Cytoplasmic [Class 3]	18.8422	NaN	16.7401	ON lowPi, OFF highPi	NaN	2.10204	NaN	P09785	PHNA_PSEAE	reviewed	PA1001	Anthranilate synthase component 1, pyocyanine specific (AS) (ASI) (EC 4.1.3.27)	phnA PA1001	530	GO:0000162 GO:0002047 GO:0004049 GO:0009405 GO:0046872	anthranilate synthase activity [GO:0004049]; metal ion binding [GO:0046872]; pathogenesis [GO:0009405]; phenazine biosynthetic process [GO:0002047]; tryptophan biosynthetic process [GO:0000162]		PF04715PF00425			pae:PA1001
655	PA1002	phnB	anthranilate synthase component II	Cytoplasmic [Class 3]	18.812	NaN	NaN	ON lowPi, OFF highPi	NaN	NaN	NaN	P09786	PHNB_PSEAE	reviewed	PA1002	Anthranilate synthase component 2, pyocyanine specific (AS) (ASII) (EC 4.1.3.27) (Anthranilate synthase, GATase component) (Anthranilate synthase, glutamine amidotransferase component)	phnB PA1002	200	GO:0000162 GO:0002047 GO:0004048 GO:0004049 GO:0006541 GO:0009405	anthranilate phosphoribosyltransferase activity [GO:0004048]; anthranilate synthase activity [GO:0004049]; glutamine metabolic process [GO:0006541]; pathogenesis [GO:0009405]; phenazine biosynthetic process [GO:0002047]; tryptophan biosynthetic process [GO:0000162]		PF00117			pae:PA1002
658	PA1005		putative beta-barrel assembly-enhancing protease	Periplasmic [Class 1] ; Unknown (This protein may have multiple localization sites) [Class 3]	21.601	20.7161	19.8634	x	0.884899	1.73761	0.852714	Q9I4W8	Q9I4W8_PSEAE	unreviewed	PA1005	Putative beta-barrel assembly-enhancing protease (EC 3.4.-.-)	PA1005	477	GO:0004222 GO:0008237 GO:0008270 GO:0016020 GO:0042597 GO:0061077	membrane [GO:0016020]; periplasmic space [GO:0042597]; metalloendopeptidase activity [GO:0004222]; metallopeptidase activity [GO:0008237]; zinc ion binding [GO:0008270]; chaperone-mediated protein folding [GO:0061077]		PF01435			pae:PA1005
673	PA1029		hypothetical protein	Unknown [Class 3]	20.0803	17.8375	19.5412	x	2.24273	0.53907	-1.70366	Q9I4U5	Q9I4U5_PSEAE	unreviewed	PA1029	DUF2384 domain-containing protein	PA1029	95				PF09722
677	PA1033		probable glutathione S-transferase	Cytoplasmic [Class 3]	24.5512	23.0085	23.0524	x	1.54275	1.49878	-0.043972	Q9I4U1	Q9I4U1_PSEAE	unreviewed	PA1033	Probable glutathione S-transferase	PA1033	213	GO:0006749 GO:0016740	transferase activity [GO:0016740]; glutathione metabolic process [GO:0006749]		PF00043PF02798			pae:PA1033
679	PA1036		hypothetical protein	Unknown [Class 3]	22.4922	21.4422	21.5309	x	1.05008	0.961325	-0.088754	Q9I4T8	Q9I4T8_PSEAE	unreviewed	PA1036	Uncharacterized protein	PA1036	186	GO:0005886 GO:0016021	integral component of membrane [GO:0016021]; plasma membrane [GO:0005886]					pae:PA1036
682	PA1041		probable outer membrane protein precursor	Outer Membrane [Class 3]	21.2906	20.4044	18.5475	x	0.886199	2.74309	1.85689	Q9I4T3	Q9I4T3_PSEAE	unreviewed	PA1041	Probable outer membrane protein	PA1041	210	GO:0016021	integral component of membrane [GO:0016021]		PF00691			pae:PA1041
692	PA1062		hypothetical protein	Cytoplasmic [Class 3]	18.9718	16.6791	16.9271	x	2.29264	2.0446	-0.248034	Q9I4R2	Q9I4R2_PSEAE	unreviewed	PA1062	N-acetyltransferase domain-containing protein	PA1062	173	GO:0008080 GO:0016747	N-acetyltransferase activity [GO:0008080]; transferase activity, transferring acyl groups other than amino-acyl groups [GO:0016747]		PF00583			pae:PA1062
695	PA1066		probable short-chain dehydrogenase	Cytoplasmic [Class 1] ; Cytoplasmic [Class 3]	23.2211	20.3082	19.8831	x	2.91297	3.338	0.425024	Q9I4Q8	Q9I4Q8_PSEAE	unreviewed	PA1066	Probable short-chain dehydrogenase	PA1066	218	GO:0016491	oxidoreductase activity [GO:0016491]					pae:PA1066
716	PA1093		hypothetical protein	Unknown [Class 3]	21.0017	19.7453	20.934	x	1.25644	0.0676619	-1.18877	Q9I4N7	Q9I4N7_PSEAE	unreviewed	PA1093	Uncharacterized protein	PA1093	123				PF03646			pae:PA1093
717	PA1094	fliD	flagellar capping protein FliD	Flagellar [Class 1] ; Outer Membrane Vesicle [Class 1] ; Extracellular [Class 3]	23.1112	22.1437	22.3072	x	0.967431	0.803971	-0.16346	Q9K3C5	FLID2_PSEAE	reviewed	PA1094	B-type flagellar hook-associated protein 2 (HAP2) (Filament cap protein) (Flagellar cap protein)	fliD PA1094	474	GO:0005576 GO:0007155 GO:0009421 GO:0009424 GO:0071973	bacterial-type flagellum filament cap [GO:0009421]; bacterial-type flagellum hook [GO:0009424]; extracellular region [GO:0005576]; bacterial-type flagellum-dependent cell motility [GO:0071973]; cell adhesion [GO:0007155]		PF07196PF07195PF02465			pae:PA1094
730	PA1112		conserved hypothetical protein	Unknown [Class 3]	19.8539	17.5404	19.3409	x	2.31352	0.513041	-1.80047	Q9I4M3	Q9I4M3_PSEAE	unreviewed	PA1112	GSDH domain-containing protein	PA1112	382	GO:0003824	catalytic activity [GO:0003824]		PF07995			pae:PA1112
742	PA1135		conserved hypothetical protein	Cytoplasmic [Class 1] ; Cytoplasmic [Class 3]	23.7626	22.6022	21.771	x	1.16042	1.99159	0.831172	Q9I4K0	HCHA_PSEAE	reviewed	PA1135	Protein/nucleic acid deglycase HchA (EC 3.1.2.-) (EC 3.5.1.-) (EC 3.5.1.124) (Maillard deglycase)	hchA PA1135	291	GO:0005737 GO:0006281 GO:0016790 GO:0016811 GO:0036524	cytoplasm [GO:0005737]; hydrolase activity, acting on carbon-nitrogen (but not peptide) bonds, in linear amides [GO:0016811]; protein deglycase activity [GO:0036524]; thiolester hydrolase activity [GO:0016790]; DNA repair [GO:0006281]		PF01965			pae:PA1135
759	PA1166		hypothetical protein	Unknown [Class 3]	19.3104	15.0986	16.2806	x	4.21176	3.02981	-1.18195	Q9I4H1	Q9I4H1_PSEAE	unreviewed	PA1166	DLH domain-containing protein	PA1166	262	GO:0016787	hydrolase activity [GO:0016787]		PF01738			pae:PA1166
761	PA1173	napB	cytochrome c-type protein NapB precursor	Periplasmic [Class 2] ; Periplasmic [Class 3]	19.4733	NaN	17.8624	ON lowPi, OFF highPi	NaN	1.61086	NaN	Q9I4G4	Q9I4G4_PSEAE	unreviewed	PA1173	Periplasmic nitrate reductase, electron transfer subunit (Diheme cytochrome c NapB)	napB PA1173	163	GO:0009061 GO:0042597 GO:0046872	periplasmic space [GO:0042597]; metal ion binding [GO:0046872]; anaerobic respiration [GO:0009061]		PF03892			pae:PA1173
762	PA1174	napA	periplasmic nitrate reductase protein NapA	Periplasmic [Class 2] ; Periplasmic [Class 3]	21.2688	19.1287	17.3457	x	2.14012	3.92314	1.78302	Q9I4G3	NAPA_PSEAE	reviewed	PA1174	Periplasmic nitrate reductase (EC 1.9.6.1)	napA PA1174	829	GO:0005506 GO:0006777 GO:0008940 GO:0009055 GO:0030151 GO:0042128 GO:0042597 GO:0043546 GO:0050140 GO:0051539	periplasmic space [GO:0042597]; 4 iron, 4 sulfur cluster binding [GO:0051539]; electron transfer activity [GO:0009055]; iron ion binding [GO:0005506]; molybdenum ion binding [GO:0030151]; molybdopterin cofactor binding [GO:0043546]; nitrate reductase (cytochrome) activity [GO:0050140]; nitrate reductase activity [GO:0008940]; Mo-molybdopterin cofactor biosynthetic process [GO:0006777]; nitrate as…		PF04879PF00384PF01568			pae:PA1174
772	PA1197		hypothetical protein	Cytoplasmic [Class 3]	19.3687	17.615	17.7807	x	1.7537	1.58795	-0.165755	Q9I4E1	NPD2_PSEAE	reviewed	PA1197	NAD-dependent protein deacylase 2 (EC 2.3.1.286) (Regulatory protein SIR2 homolog 2)	cobB2 PA1197	256	GO:0005737 GO:0016740 GO:0036047 GO:0036049 GO:0036054 GO:0036055 GO:0046872 GO:0061697 GO:0061698 GO:0070403	cytoplasm [GO:0005737]; metal ion binding [GO:0046872]; NAD+ binding [GO:0070403]; protein-glutaryllysine deglutarylase activity [GO:0061697]; protein-malonyllysine demalonylase activity [GO:0036054]; protein-succinyllysine desuccinylase activity [GO:0036055]; transferase activity [GO:0016740]; peptidyl-lysine demalonylation [GO:0036047]; peptidyl-lysine desuccinylation [GO:0036049]; protein degl…		PF02146			pae:PA1197
775	PA1202		probable hydrolase	Unknown [Class 3]	25.1744	24.2836	24.1746	x	0.890887	0.99981	0.108923	Q9I4D6	Q9I4D6_PSEAE	unreviewed	PA1202	Probable hydrolase	PA1202	205	GO:0016787	hydrolase activity [GO:0016787]		PF00857			pae:PA1202
776	PA1203		hypothetical protein	Cytoplasmic [Class 3]	22.4675	21.4073	21.8889	x	1.06023	0.57866	-0.481565	Q9I4D5	Q9I4D5_PSEAE	unreviewed	PA1203	Uncharacterized protein	PA1203	135				PF02566			pae:PA1203
777	PA1204		NAD(P)H quinone oxidoreductase	Cytoplasmic [Class 1] ; Cytoplasmic [Class 3]	23.9589	21.3612	21.4837	x	2.59762	2.47516	-0.122458	Q9I4D4	FMNRE_PSEAE	reviewed	PA1204	NAD(P)H-dependent FMN reductase PA1204 (EC 1.-.-.-)	PA1204	185	GO:0003955 GO:0005829 GO:0010181 GO:0016655 GO:0042802 GO:0042803 GO:0052873	cytosol [GO:0005829]; FMN binding [GO:0010181]; FMN reductase (NADPH) activity [GO:0052873]; identical protein binding [GO:0042802]; NAD(P)H dehydrogenase (quinone) activity [GO:0003955]; oxidoreductase activity, acting on NAD(P)H, quinone or similar compound as acceptor [GO:0016655]; protein homodimerization activity [GO:0042803]		PF03358			pae:PA1204
778	PA1205		conserved hypothetical protein	Cytoplasmic [Class 3]	21.2061	18.927	19.1292	x	2.27918	2.07692	-0.202267	Q9I4D3	Y1205_PSEAE	reviewed	PA1205	Putative quercetin 2,3-dioxygenase PA1205 (Putative quercetinase) (EC 1.13.11.24) (Pirin-like protein PA1205)	PA1205	315	GO:0008127 GO:0046872	metal ion binding [GO:0046872]; quercetin 2,3-dioxygenase activity [GO:0008127]		PF02678PF05726			pae:PA1205
782	PA1216		hypothetical protein	Cytoplasmic [Class 1] ; Cytoplasmic [Class 3]	24.6773	22.4409	20.5421	x	2.2364	4.13521	1.89881	Q9I4C2	Q9I4C2_PSEAE	unreviewed	PA1216	Methyltransf_25 domain-containing protein	PA1216	248				PF13649			pae:PA1216
784	PA1218		hypothetical protein	Cytoplasmic [Class 3]	20.3157	NaN	14.8017	ON lowPi, OFF highPi	NaN	5.51394	NaN	Q9I4C0	Q9I4C0_PSEAE	unreviewed	PA1218	Uncharacterized protein	PA1218	292				PF05721			pae:PA1218
796	PA1249	aprA	alkaline metalloproteinase precursor	Extracellular [Class 1] ; Extracellular [Class 3]	16.5612	NaN	NaN	ON lowPi, OFF highPi	NaN	NaN	NaN	Q03023	APRA_PSEAE	reviewed	PA1249	Serralysin (EC 3.4.24.40) (Alkaline metalloproteinase) (AP)	aprA PA1249	479	GO:0001869 GO:0004222 GO:0005509 GO:0005615 GO:0008233 GO:0008270 GO:0009405 GO:0010765 GO:0045959	extracellular space [GO:0005615]; calcium ion binding [GO:0005509]; metalloendopeptidase activity [GO:0004222]; peptidase activity [GO:0008233]; zinc ion binding [GO:0008270]; negative regulation of complement activation, classical pathway [GO:0045959]; negative regulation of complement activation, lectin pathway [GO:0001869]; pathogenesis [GO:0009405]; positive regulation of sodium ion transport…		PF00353PF08548			pae:PA1249
797	PA1250	aprI	alkaline proteinase inhibitor AprI	Periplasmic [Class 1] ; Periplasmic [Class 3]	20.7481	18.7657	19.4468	x	1.98248	1.30132	-0.681162	Q03026	INH_PSEAE	reviewed	PA1250	Proteinase inhibitor (Aprin)	inh aprI PA1250	131	GO:0004857 GO:0008191 GO:0042597	periplasmic space [GO:0042597]; enzyme inhibitor activity [GO:0004857]; metalloendopeptidase inhibitor activity [GO:0008191]		PF02974			pae:PA1250
812	PA1287		probable glutathione peroxidase	Periplasmic [Class 3]	23.1843	21.9472	22.0278	x	1.23709	1.15652	-0.0805728	Q9I457	Q9I457_PSEAE	unreviewed	PA1287	Glutathione peroxidase	PA1287	184	GO:0004602 GO:0006979	glutathione peroxidase activity [GO:0004602]; response to oxidative stress [GO:0006979]		PF00255			pae:PA1287
831	PA1323		hypothetical protein	Unknown [Class 3]	23.8468	20.3914	21.944	x	3.45539	1.90271	-1.55268	Q9I421	Q9I421_PSEAE	unreviewed	PA1323	Uncharacterized protein	PA1323	110	GO:0005886 GO:0016021 GO:0043022	integral component of membrane [GO:0016021]; plasma membrane [GO:0005886]; ribosome binding [GO:0043022]		PF05957PF19029			pae:PA1323
832	PA1324		hypothetical protein	Unknown [Class 3]	20.9978	16.6949	18.2264	x	4.30291	2.7714	-1.53151	Q9I420	Q9I420_PSEAE	unreviewed	PA1324	Uncharacterized protein	PA1324	170							pae:PA1324
844	PA1344		probable short-chain dehydrogenase	Cytoplasmic [Class 2] ; Unknown (This protein may have multiple localization sites) [Class 3]	22.9042	20.4743	21.868	x	2.42996	1.03627	-1.39369	Q9I400	Q9I400_PSEAE	unreviewed	PA1344	Probable short-chain dehydrogenase	PA1344	264	GO:0016491	oxidoreductase activity [GO:0016491]					pae:PA1344
845	PA1349		conserved hypothetical protein	Unknown [Class 3]	19.484	18.1632	NaN	x	1.32081	NaN	NaN	Q9I3Z5	Q9I3Z5_PSEAE	unreviewed	PA1349	YCII domain-containing protein	PA1349	116				PF03795			pae:PA1349
849	PA1358		hypothetical protein	Cytoplasmic [Class 1] ; Cytoplasmic [Class 3]	21.3916	20.1073	19.8662	x	1.28436	1.52545	0.241093	Q9I3Y6	Q9I3Y6_PSEAE	unreviewed	PA1358	3-dmu-9_3-mt domain-containing protein	PA1358	132				PF06983			pae:PA1358
860	PA1377		conserved hypothetical protein	Unknown [Class 3]	21.088	19.5346	20.5507	x	1.55338	0.537306	-1.01607	Q9I3W7	Q9I3W7_PSEAE	unreviewed	PA1377	N-acetyltransferase domain-containing protein	PA1377	177	GO:0008080	N-acetyltransferase activity [GO:0008080]		PF00583			pae:PA1377
864	PA1401		hypothetical protein	Cytoplasmic [Class 3]	19.3394	17.1809	17.2019	x	2.15852	2.13749	-0.0210215	Q9I3U3	Q9I3U3_PSEAE	unreviewed	PA1401	Uncharacterized protein	PA1401	135	GO:0030638	polyketide metabolic process [GO:0030638]		PF07366			pae:PA1401
905	PA1470		probable short-chain dehydrogenase	Unknown (This protein may have multiple localization sites) [Class 3]	21.4706	20.5404	19.8722	x	0.930161	1.59832	0.668155	Q9I3P2	Q9I3P2_PSEAE	unreviewed	PA1470	Probable short-chain dehydrogenase	PA1470	245	GO:0016491	oxidoreductase activity [GO:0016491]					pae:PA1470
908	PA1474		hypothetical protein	Unknown [Class 3]	19.9702	17.7693	18.0115	x	2.20086	1.95862	-0.242247	Q9I3N8	Q9I3N8_PSEAE	unreviewed	PA1474	Flg_hook domain-containing protein	PA1474	492				PF02120			pae:PA1474
915	PA1484		probable transcriptional regulator	Cytoplasmic [Class 3]	16.9176	NaN	NaN	ON lowPi, OFF highPi	NaN	NaN	NaN	Q9I3M8	Q9I3M8_PSEAE	unreviewed	PA1484	Probable transcriptional regulator	PA1484	268	GO:0000156 GO:0000976 GO:0001216 GO:0005829 GO:0032993	cytosol [GO:0005829]; protein-DNA complex [GO:0032993]; DNA-binding transcription activator activity [GO:0001216]; phosphorelay response regulator activity [GO:0000156]; transcription regulatory region sequence-specific DNA binding [GO:0000976]		PF00196			pae:PA1484
947	PA1545		hypothetical protein	Unknown [Class 3]	20.1556	19.0271	19.9811	x	1.12843	0.174435	-0.953991	Q04628	Y1545_PSEAE	reviewed	PA1545	Uncharacterized protein PA1545	PA1545	155							pae:PA1545
965	PA1571		hypothetical protein	Unknown [Class 3]	23.7504	21.0021	22.3584	x	2.74833	1.39196	-1.35638	Q9I3E6	Q9I3E6_PSEAE	unreviewed	PA1571	Uncharacterized protein	PA1571	59							pae:PA1571
968	PA1575		hypothetical protein	Cytoplasmic [Class 3]	18.5485	16.0391	16.9649	x	2.50937	1.58363	-0.925735	Q9I3E2	Q9I3E2_PSEAE	unreviewed	PA1575	Exonuclease domain-containing protein	PA1575	183	GO:0003676 GO:0004527	exonuclease activity [GO:0004527]; nucleic acid binding [GO:0003676]		PF00929			pae:PA1575
990	PA1606		hypothetical protein	Unknown [Class 3]	25.8893	22.1533	16.1272	x	3.73609	9.76216	6.02607	Q9I3B5	Q9I3B5_PSEAE	unreviewed	PA1606	DUF3859 domain-containing protein	PA1606	158				PF12975			pae:PA1606
1001	PA1623		conserved hypothetical protein	Cytoplasmic [Class 3]	23.4633	22.3227	22.9762	x	1.14061	0.487132	-0.653482	Q9I399	Q9I399_PSEAE	unreviewed	PA1623	Uncharacterized protein	PA1623	220	GO:0006749	glutathione metabolic process [GO:0006749]		PF00043PF02798			pae:PA1623
1005	PA1634	kdpB	potassium-transporting ATPase, B chain	Cytoplasmic Membrane [Class 2] ; Cytoplasmic Membrane [Class 3]	17.8413	13.6637	12.7107	x	4.17761	5.13069	0.953078	P57698	KDPB_PSEAE	reviewed	PA1634	Potassium-transporting ATPase ATP-binding subunit (EC 7.2.2.6) (ATP phosphohydrolase [potassium-transporting] B chain) (Potassium-binding and translocating subunit B) (Potassium-translocating ATPase B chain)	kdpB PA1634	690	GO:0000287 GO:0005524 GO:0005887 GO:0008556	integral component of plasma membrane [GO:0005887]; ATP binding [GO:0005524]; magnesium ion binding [GO:0000287]; P-type potassium transmembrane transporter activity [GO:0008556]				TRANSMEM 49..69; /note="Helical"; /evidence="ECO:0000255|HAMAP-Rule:MF_00285"; TRANSMEM 72..92; /note="Helical"; /evidence="ECO:0000255|HAMAP-Rule:MF_00285"; TRANSMEM 229..249; /note="Helical"; /evidence="ECO:0000255|HAMAP-Rule:MF_00285"; TRANSMEM 253..273; /note="Helical"; /evidence="ECO:0000255|HAMAP-Rule:MF_00285"; TRANSMEM 596..616; /note="Helical"; /evidence="ECO:0000255|HAMAP-Rule:MF_00285"…	pae:PA1634
1008	PA1637	kdpE	two-component response regulator KdpE	Cytoplasmic [Class 2] ; Cytoplasmic [Class 3]	20.4892	18.6853	18.0422	x	1.80382	2.44699	0.643165	Q9I388	Q9I388_PSEAE	unreviewed	PA1637	Two-component response regulator KdpE	kdpE PA1637	230	GO:0000156 GO:0000976 GO:0001216 GO:0005829 GO:0032993	cytosol [GO:0005829]; protein-DNA complex [GO:0032993]; DNA-binding transcription activator activity [GO:0001216]; phosphorelay response regulator activity [GO:0000156]; transcription regulatory region sequence-specific DNA binding [GO:0000976]		PF00072PF00486			pae:PA1637
1018	PA1648		probable oxidoreductase	Cytoplasmic [Class 3]	19.749	18.2542	16.8515	x	1.49482	2.8975	1.40268	Q9I377	Q9I377_PSEAE	unreviewed	PA1648	Probable oxidoreductase	PA1648	334	GO:0000166 GO:0016491	nucleotide binding [GO:0000166]; oxidoreductase activity [GO:0016491]		PF16884PF00107			pae:PA1648
1037	PA1684		1,2-dihydroxy-3-keto-5-methylthiopentene dioxygenase MtnD	Cytoplasmic [Class 3]	24.6921	23.7118	23.4036	x	0.980268	1.28849	0.308219	Q9I341	MTND_PSEAE	reviewed	PA1684	Acireductone dioxygenase (1,2-dihydroxy-3-keto-5-methylthiopentene dioxygenase) (DHK-MTPene dioxygenase) (Acireductone dioxygenase (Fe(2+)-requiring)) (ARD') (Fe-ARD) (EC 1.13.11.54) (Acireductone dioxygenase (Ni(2+)-requiring)) (ARD) (Ni-ARD) (EC 1.13.11.53)	mtnD PA1684	181	GO:0005506 GO:0006555 GO:0010308 GO:0010309 GO:0016151 GO:0019284 GO:0019509	acireductone dioxygenase (Ni2+-requiring) activity [GO:0010308]; acireductone dioxygenase [iron(II)-requiring] activity [GO:0010309]; iron ion binding [GO:0005506]; nickel cation binding [GO:0016151]; L-methionine salvage from methylthioadenosine [GO:0019509]; L-methionine salvage from S-adenosylmethionine [GO:0019284]; methionine metabolic process [GO:0006555]		PF03079			pae:PA1684
1063	PA1728		hypothetical protein	Unknown [Class 3]	18.5732	NaN	18.4128	ON lowPi, OFF highPi	NaN	0.160371	NaN	Q9I309	Q9I309_PSEAE	unreviewed	PA1728	RraB domain-containing protein	PA1728	113				PF06877			pae:PA1728
1067	PA1733		conserved hypothetical protein	Unknown [Class 3]	21.5227	18.067	16.3113	x	3.45563	5.21134	1.7557	Q9I304	Q9I304_PSEAE	unreviewed	PA1733	Uncharacterized protein	PA1733	243	GO:0005839 GO:0051603	proteasome core complex [GO:0005839]; proteolysis involved in cellular protein catabolic process [GO:0051603]		PF00227			pae:PA1733
1074	PA1746		hypothetical protein	Outer Membrane Vesicle [Class 1] ; Cytoplasmic [Class 3]	23.8037	20.8056	23.373	x	2.99811	0.430705	-2.56741	Q9I2Z1	Q9I2Z1_PSEAE	unreviewed	PA1746	Macro domain-containing protein	PA1746	168	GO:0140291	peptidyl-glutamate ADP-deribosylation [GO:0140291]		PF01661			pae:PA1746
1079	PA1753		conserved hypothetical protein	Cytoplasmic [Class 3]	20.8991	19.5829	19.0662	x	1.31622	1.83288	0.516661	Q9I2Y4	Q9I2Y4_PSEAE	unreviewed	PA1753	Usp domain-containing protein	PA1753	165				PF00582			pae:PA1753
1125	PA1817		hypothetical protein	Cytoplasmic [Class 3]	21.9976	20.0539	19.6788	x	1.94368	2.31874	0.375054	Q9I2S8	Q9I2S8_PSEAE	unreviewed	PA1817	SnoaL-like domain-containing protein	PA1817	129				PF12680			pae:PA1817
1146	PA1844	tse1	Tse1	Extracellular [Class 1] ; Host Associated [Class 1] ; Unknown [Class 3]	19.8303	18.5256	18.6452	x	1.30471	1.1851	-0.119608	Q9I2Q1	TSE1_PSEAE	reviewed	PA1844	Peptidoglycan amidase Tse1 (EC 3.4.19.11) (Type VI secretion exported 1)	tse1 PA1844	154	GO:0004040 GO:0005576 GO:0016020 GO:0033644	extracellular region [GO:0005576]; host cell membrane [GO:0033644]; membrane [GO:0016020]; amidase activity [GO:0004040]					pae:PA1844
1155	PA1860		hypothetical protein	Cytoplasmic [Class 3]	19.7232	18.9085	16.0243	x	0.814727	3.69892	2.8842	Q9I2N5	Q9I2N5_PSEAE	unreviewed	PA1860	Uncharacterized protein	PA1860	275	GO:0008168 GO:0032259	methyltransferase activity [GO:0008168]; methylation [GO:0032259]		PF04072			pae:PA1860
1158	PA1871	lasA	LasA protease precursor	Extracellular [Class 1] ; Outer Membrane Vesicle [Class 1] ; Outer Membrane [Class 3]	19.344	NaN	NaN	ON lowPi, OFF highPi	NaN	NaN	NaN	P14789	LASA_PSEAE	reviewed	PA1871	Protease LasA (EC 3.4.24.-) (Staphylolytic protease)	lasA PA1871	418	GO:0000920 GO:0004175 GO:0004222 GO:0005615 GO:0006508 GO:0009253 GO:0009405 GO:0015628 GO:0043952 GO:0046872	extracellular space [GO:0005615]; endopeptidase activity [GO:0004175]; metal ion binding [GO:0046872]; metalloendopeptidase activity [GO:0004222]; pathogenesis [GO:0009405]; peptidoglycan catabolic process [GO:0009253]; protein secretion by the type II secretion system [GO:0015628]; protein transport by the Sec complex [GO:0043952]; proteolysis [GO:0006508]; septum digestion after cytokinesis [GO…		PF01551			pae:PA1871
1159	PA1872		hypothetical protein	Unknown [Class 3]	19.8684	18.0848	16.9216	x	1.78365	2.94684	1.1632	G3XD32	G3XD32_PSEAE	unreviewed	PA1872	Uncharacterized protein	PA1872	263				PF12787			pae:PA1872
1160	PA1874		hypothetical protein	Unknown (This protein may have multiple localization sites) [Class 3]	15.1845	NaN	13.5141	ON lowPi, OFF highPi	NaN	1.67039	NaN	Q9I2M3	Q9I2M3_PSEAE	unreviewed	PA1874	Uncharacterized protein	PA1874	2468	GO:0001681	sialate O-acetylesterase activity [GO:0001681]		PF17936			pae:PA1874
1165	PA1885		conserved hypothetical protein	Unknown [Class 3]	17.9722	15.2842	NaN	x	2.688	NaN	NaN	Q9I2L2	Q9I2L2_PSEAE	unreviewed	PA1885	N-acetyltransferase domain-containing protein	PA1885	177	GO:0008080	N-acetyltransferase activity [GO:0008080]		PF00583			pae:PA1885
1166	PA1890		probable glutathione S-transferase	Cytoplasmic [Class 3]	21.6402	20.8272	19.8165	x	0.812908	1.82365	1.01074	Q9I2K7	Q9I2K7_PSEAE	unreviewed	PA1890	Probable glutathione S-transferase	PA1890	207	GO:0006749 GO:0016740	transferase activity [GO:0016740]; glutathione metabolic process [GO:0006749]		PF00043PF13417			pae:PA1890
1171	PA1900	phzB2	probable phenazine biosynthesis protein	Cytoplasmic [Class 1] ; Cytoplasmic [Class 3]	22.1685	18.0061	19.5942	x	4.16245	2.57428	-1.58817	Q9S508	PHZB2_PSEAE	reviewed	PA1900	Phenazine biosynthesis protein PhzB2	phzB2 PA1900	162	GO:0002047 GO:0009405	pathogenesis [GO:0009405]; phenazine biosynthetic process [GO:0002047]		PF03284			pae:PA1900
1182	PA1930		probable chemotaxis transducer	Cytoplasmic Membrane [Class 3]	19.5431	17.7935	NaN	x	1.74962	NaN	NaN	Q9I2H4	Q9I2H4_PSEAE	unreviewed	PA1930	Probable chemotaxis transducer	PA1930	431	GO:0004888 GO:0006935 GO:0007165 GO:0016020	membrane [GO:0016020]; transmembrane signaling receptor activity [GO:0004888]; chemotaxis [GO:0006935]; signal transduction [GO:0007165]		PF00015PF13426			pae:PA1930
1202	PA1987	pqqC	pyrroloquinoline quinone biosynthesis protein C	Cytoplasmic [Class 3]	16.3674	NaN	NaN	ON lowPi, OFF highPi	NaN	NaN	NaN	Q9I2C2	PQQC_PSEAE	reviewed	PA1987	Pyrroloquinoline-quinone synthase (EC 1.3.3.11) (Coenzyme PQQ synthesis protein C) (Pyrroloquinoline quinone biosynthesis protein C)	pqqC PA1987	250	GO:0018189 GO:0033732	pyrroloquinoline-quinone synthase activity [GO:0033732]; pyrroloquinoline quinone biosynthetic process [GO:0018189]		PF03070			pae:PA1987
1212	PA2003	bdhA	3-hydroxybutyrate dehydrogenase	Cytoplasmic [Class 2] ; Cytoplasmic [Class 3]	20.7305	18.7038	21.2672	x	2.02669	-0.536739	-2.56343	Q9I2A6	Q9I2A6_PSEAE	unreviewed	PA2003	3-hydroxybutyrate dehydrogenase	bdhA PA2003	256	GO:0003858	3-hydroxybutyrate dehydrogenase activity [GO:0003858]		PF00106			pae:PA2003
1226	PA2022		probable nucleotide sugar dehydrogenase	Unknown (This protein may have multiple localization sites) [Class 3]	19.5592	NaN	NaN	ON lowPi, OFF highPi	NaN	NaN	NaN	O86422	UDG_PSEAE	reviewed	PA2022	UDP-glucose 6-dehydrogenase (UDP-Glc dehydrogenase) (UDP-GlcDH) (UDPGDH) (EC 1.1.1.22)	udg ugd PA2022	453	GO:0003979 GO:0006065 GO:0009103 GO:0051287	NAD binding [GO:0051287]; UDP-glucose 6-dehydrogenase activity [GO:0003979]; lipopolysaccharide biosynthetic process [GO:0009103]; UDP-glucuronate biosynthetic process [GO:0006065]		PF00984PF03720PF03721			pae:PA2022
1228	PA2024		probable ring-cleaving dioxygenase	Unknown [Class 3]	17.4695	15.9669	NaN	x	1.50261	NaN	NaN	P23205	Y2024_PSEAE	reviewed	PA2024	Uncharacterized protein PA2024	PA2024	140	GO:0046686	response to cadmium ion [GO:0046686]		PF00903			pae:PA2024
1236	PA2047	cmrA	chloramphenicol resistance activator CmrA	Cytoplasmic [Class 3]	18.1929	16.5279	16.209	x	1.66502	1.98395	0.31893	Q9I268	Q9I268_PSEAE	unreviewed	PA2047	Probable transcriptional regulator	PA2047	329	GO:0003700 GO:0006355 GO:0043565	DNA-binding transcription factor activity [GO:0003700]; sequence-specific DNA binding [GO:0043565]; regulation of transcription, DNA-templated [GO:0006355]		PF06719PF12833			pae:PA2047
1237	PA2048		hypothetical protein	Unknown [Class 3]	18.2178	NaN	NaN	ON lowPi, OFF highPi	NaN	NaN	NaN	Q9I267	Q9I267_PSEAE	unreviewed	PA2048	ABM domain-containing protein	PA2048	135	GO:0003824 GO:0005829 GO:0016491	cytosol [GO:0005829]; catalytic activity [GO:0003824]; oxidoreductase activity [GO:0016491]		PF03992
1239	PA2052	cynS	cyanate lyase	Cytoplasmic [Class 1] ; Cytoplasmic [Class 3]	21.3169	19.9155	19.8513	x	1.4014	1.46561	0.0642077	Q9I263	CYNS_PSEAE	reviewed	PA2052	Cyanate hydratase (Cyanase) (EC 4.2.1.104) (Cyanate hydrolase) (Cyanate lyase)	cynS PA2052	156	GO:0003677 GO:0008824 GO:0009439	cyanate hydratase activity [GO:0008824]; DNA binding [GO:0003677]; cyanate metabolic process [GO:0009439]		PF02560			pae:PA2052
1247	PA2067		probable hydrolase	Cytoplasmic [Class 3]	19.0017	NaN	NaN	ON lowPi, OFF highPi	NaN	NaN	NaN	Q9I248	Q9I248_PSEAE	unreviewed	PA2067	Probable hydrolase	PA2067	222	GO:0008801 GO:0050308	beta-phosphoglucomutase activity [GO:0008801]; sugar-phosphatase activity [GO:0050308]		PF13419			pae:PA2067
1256	PA2106		hypothetical protein	Cytoplasmic [Class 3]	17.2288	NaN	NaN	ON lowPi, OFF highPi	NaN	NaN	NaN	Q9I209	Q9I209_PSEAE	unreviewed	PA2106	Alanine--tRNA ligase (EC 6.1.1.7)	PA2106	244	GO:0000049 GO:0002196 GO:0004813 GO:0005524 GO:0006419 GO:0006450 GO:0046872	alanine-tRNA ligase activity [GO:0004813]; ATP binding [GO:0005524]; metal ion binding [GO:0046872]; Ser-tRNA(Ala) hydrolase activity [GO:0002196]; tRNA binding [GO:0000049]; alanyl-tRNA aminoacylation [GO:0006419]; regulation of translational fidelity [GO:0006450]		PF01411PF07973			pae:PA2106
1275	PA2190		conserved hypothetical protein	Unknown [Class 3]	19.7379	17.5386	18.9881	x	2.19926	0.7498	-1.44946	Q9I1S5	Q9I1S5_PSEAE	unreviewed	PA2190	Uncharacterized protein	PA2190	114				PF10685			pae:PA2190
1286	PA2222		hypothetical protein	Unknown [Class 3]	21.8801	20.2254	20.2386	x	1.65472	1.64146	-0.0132567	Q9I1P7	Q9I1P7_PSEAE	unreviewed	PA2222	Uncharacterized protein	PA2222	215				PF11508			pae:PA2222
1287	PA2223		hypothetical protein	Outer Membrane [Class 3]	21.8875	20.0524	20.4218	x	1.83511	1.46573	-0.369375	Q9I1P6	Q9I1P6_PSEAE	unreviewed	PA2223	Pesticin domain-containing protein	PA2223	339				PF16754			pae:PA2223
1313	PA2270		probable transcriptional regulator	Cytoplasmic [Class 3]	19.548	18.4578	18.8044	x	1.09019	0.743554	-0.346634	Q9I1K3	Q9I1K3_PSEAE	unreviewed	PA2270	Probable transcriptional regulator	PA2270	196	GO:0000976 GO:0003700 GO:0006355	DNA-binding transcription factor activity [GO:0003700]; transcription regulatory region sequence-specific DNA binding [GO:0000976]; regulation of transcription, DNA-templated [GO:0006355]		PF00440			pae:PA2270
1325	PA2300	chiC	chitinase	Extracellular [Class 3]	23.5379	21.8166	24.7064	x	1.72126	-1.1685	-2.88976	Q9I1H5	Q9I1H5_PSEAE	unreviewed	PA2300	Chitinase	chiC PA2300	483	GO:0004553 GO:0005576 GO:0005975 GO:0030246	extracellular region [GO:0005576]; carbohydrate binding [GO:0030246]; hydrolase activity, hydrolyzing O-glycosyl compounds [GO:0004553]; carbohydrate metabolic process [GO:0005975]		PF00704			pae:PA2300
1326	PA2301		hypothetical protein	Cytoplasmic [Class 3]	21.3621	19.582	18.8545	x	1.78011	2.5076	0.727488	Q9I1H4	Q9I1H4_PSEAE	unreviewed	PA2301	tRNA_edit domain-containing protein	PA2301	180	GO:0002161	aminoacyl-tRNA editing activity [GO:0002161]		PF04073			pae:PA2301
1328	PA2303	ambD	AmbD	Cytoplasmic [Class 3]	21.1104	17.4785	18.2818	x	3.63192	2.82862	-0.803302	Q9I1H2	Q9I1H2_PSEAE	unreviewed	PA2303	AmbD	ambD PA2303	339	GO:0016491	oxidoreductase activity [GO:0016491]		PF02668			pae:PA2303
1329	PA2304	ambC	AmbC	Cytoplasmic [Class 3]	22.2151	18.8351	17.6964	x	3.37992	4.51867	1.13875	Q9I1H1	Q9I1H1_PSEAE	unreviewed	PA2304	AmbC	ambC PA2304	362	GO:0016491	oxidoreductase activity [GO:0016491]		PF02668			pae:PA2304
1348	PA2363	hsiJ3	HsiJ3	Cytoplasmic [Class 3]	16.1398	NaN	NaN	ON lowPi, OFF highPi	NaN	NaN	NaN	Q9I1B6	Q9I1B6_PSEAE	unreviewed	PA2363	Uncharacterized protein	PA2363	443				PF05936			pae:PA2363
1349	PA2365	hsiB3	HsiB3	Cytoplasmic [Class 3]	22.3081	NaN	17.2213	ON lowPi, OFF highPi	NaN	5.0868	NaN	Q9I1B4	Q9I1B4_PSEAE	unreviewed	PA2365	Uncharacterized protein	PA2365	181				PF05591			pae:PA2365
1350	PA2366	hsiC3	HsiC3	Cytoplasmic Membrane [Class 3]	20.8714	NaN	NaN	ON lowPi, OFF highPi	NaN	NaN	NaN	Q9I1B3	Q9I1B3_PSEAE	unreviewed	PA2366	Uricase PuuD	PA2366	494				PF05943PF18945			pae:PA2366
1357	PA2381		hypothetical protein	Unknown [Class 3]	22.8727	19.5208	22.7466	x	3.35188	0.126118	-3.22576	Q9I198	Q9I198_PSEAE	unreviewed	PA2381	Uncharacterized protein	PA2381	80				PF07867			pae:PA2381
1402	PA2506		hypothetical protein	Unknown [Class 3]	22.547	21.5432	NaN	x	1.00379	NaN	NaN	Q9I0X6	Q9I0X6_PSEAE	unreviewed	PA2506	Uncharacterized protein	PA2506	72							pae:PA2506
1423	PA2544		hypothetical protein	Cytoplasmic [Class 3]	20.474	16.4291	16.3222	x	4.04485	4.15178	0.106931	Q9I0U0	Q9I0U0_PSEAE	unreviewed	PA2544	N-acetyltransferase domain-containing protein	PA2544	237	GO:0008080	N-acetyltransferase activity [GO:0008080]		PF13508			pae:PA2544
1426	PA2548		hypothetical protein	Cytoplasmic Membrane [Class 3]	21.323	NaN	NaN	ON lowPi, OFF highPi	NaN	NaN	NaN	Q9I0T6	Q9I0T6_PSEAE	unreviewed	PA2548	OmpA-like domain-containing protein	PA2548	464	GO:0016020	membrane [GO:0016020]		PF00691PF12849			pae:PA2548
1432	PA2559.1	srfA	SrfA	Unknown [Class 3]	19.1077	15.7599	19.0338	x	3.34779	0.0738888	-3.27391	Q9I0S5	Q9I0S5_PSEAE	unreviewed	PA2559	Uncharacterized protein	PA2559	180				PF16304			pae:PA2559
1433	PA2560		hypothetical protein	Unknown [Class 3]	17.5269	15.2972	NaN	x	2.22967	NaN	NaN	Q9I0S4	Q9I0S4_PSEAE	unreviewed	PA2560	Uncharacterized protein	PA2560	95							pae:PA2560
1434	PA2562		hypothetical protein	Unknown [Class 3]	23.3956	21.1223	19.9594	x	2.27325	3.43616	1.16291	Q9I0S3	Q9I0S3_PSEAE	unreviewed	PA2562	Uncharacterized protein	PA2562	170				PF11776			pae:PA2562
1435	PA2565		hypothetical protein	Unknown [Class 3]	18.4314	16.0423	16.3914	x	2.38913	2.04005	-0.349085	Q9I0S0	Q9I0S0_PSEAE	unreviewed	PA2565	Uncharacterized protein	PA2565	141				PF07849			pae:PA2565
1439	PA2572		probable two-component response regulator	Cytoplasmic [Class 3]	20.1384	15.801	NaN	x	4.33747	NaN	NaN	Q9I0R4	Q9I0R4_PSEAE	unreviewed	PA2572	Probable two-component response regulator	PA2572	447	GO:0000160 GO:2000145	phosphorelay signal transduction system [GO:0000160]; regulation of cell motility [GO:2000145]		PF00072			pae:PA2572
1453	PA2592		probable periplasmic spermidine/putrescine-binding protein	Periplasmic [Class 2] ; Extracellular [Class 1] ; Periplasmic [Class 3]	23.2833	21.1824	20.153	x	2.10089	3.13023	1.02935	Q9I0P5	Q9I0P5_PSEAE	unreviewed	PA2592	Probable periplasmic spermidine/putrescine-binding protein	PA2592	367	GO:0005615 GO:0015846 GO:0019808 GO:0042597	extracellular space [GO:0005615]; periplasmic space [GO:0042597]; polyamine binding [GO:0019808]; polyamine transport [GO:0015846]		PF13416			pae:PA2592
1476	PA2622	cspD	cold-shock protein CspD	Cytoplasmic [Class 2] ; Cytoplasmic [Class 3]	24.4987	22.6906	23.2795	x	1.80803	1.21914	-0.588891	Q9I0L6	Q9I0L6_PSEAE	unreviewed	PA2622	Cold shock-like protein CspD	cspD PA2622	90	GO:0003676 GO:0005737 GO:0006355 GO:0010468	cytoplasm [GO:0005737]; nucleic acid binding [GO:0003676]; regulation of gene expression [GO:0010468]; regulation of transcription, DNA-templated [GO:0006355]		PF00313			pae:PA2622
1486	PA2633		hypothetical protein	Unknown [Class 3]	21.4843	19.976	20.2301	x	1.5083	1.25421	-0.254082	Q9I0K5	Q9I0K5_PSEAE	unreviewed	PA2633	Secretin_N domain-containing protein	PA2633	273	GO:0009279 GO:0009306	cell outer membrane [GO:0009279]; protein secretion [GO:0009306]		PF00263PF03958			pae:PA2633
1517	PA2694	trx2	Trx2	Unknown [Class 3]	20.511	17.1061	NaN	x	3.40495	NaN	NaN	Q9I0E8	Q9I0E8_PSEAE	unreviewed	PA2694	Probable thioredoxin	PA2694	108				PF00085			pae:PA2694
1518	PA2698		probable hydrolase	Unknown [Class 3]	22.8992	21.1354	18.8301	x	1.76382	4.06915	2.30533	Q9I0E4	Q9I0E4_PSEAE	unreviewed	PA2698	Probable hydrolase	PA2698	226	GO:0016787	hydrolase activity [GO:0016787]		PF00857			pae:PA2698
1519	PA2699		hypothetical protein	Unknown [Class 3]	20.3339	17.2609	15.3418	x	3.07299	4.99206	1.91906	Q9I0E3	Q9I0E3_PSEAE	unreviewed	PA2699	Amidohydro_3 domain-containing protein	PA2699	612	GO:0016810	hydrolase activity, acting on carbon-nitrogen (but not peptide) bonds [GO:0016810]		PF07969			pae:PA2699
1525	PA2713		conserved hypothetical protein	Cytoplasmic [Class 3]	18.708	17.3168	18.3846	x	1.39123	0.323383	-1.06784	Q9I0C9	Q9I0C9_PSEAE	unreviewed	PA2713	HTH hxlR-type domain-containing protein	PA2713	159				PF01638			pae:PA2713
1529	PA2719		hypothetical protein	Unknown [Class 3]	19.6159	17.4974	NaN	x	2.1185	NaN	NaN	Q9I0C3	Q9I0C3_PSEAE	unreviewed	PA2719	DJ-1_PfpI domain-containing protein	PA2719	228				PF01965			pae:PA2719
1531	PA2721		hypothetical protein	Cytoplasmic [Class 3]	20.0239	18.5236	17.1352	x	1.50032	2.88875	1.38843	Q9I0C1	Q9I0C1_PSEAE	unreviewed	PA2721	3-dmu-9_3-mt domain-containing protein	PA2721	159				PF06983			pae:PA2721
1562	PA2764		hypothetical protein	Cytoplasmic [Class 1] ; Cytoplasmic [Class 3]	24.2798	22.8254	20.516	x	1.45436	3.76382	2.30946	Q9I079	Q9I079_PSEAE	unreviewed	PA2764	AB hydrolase-1 domain-containing protein	PA2764	231				PF12697			pae:PA2764
1566	PA2771		diguanylate cyclase with a self-blocked I-site, Dcsbis	Cytoplasmic Membrane [Class 3]	17.3429	NaN	NaN	ON lowPi, OFF highPi	NaN	NaN	NaN	Q9I072	Q9I072_PSEAE	unreviewed	PA2771	GGDEF domain-containing protein	PA2771	341	GO:0000166 GO:0052621	diguanylate cyclase activity [GO:0052621]; nucleotide binding [GO:0000166]		PF01590PF00990			pae:PA2771
1569	PA2781		hypothetical protein	Unknown [Class 3]	20.277	18.308	16.9939	x	1.96903	3.28317	1.31413	Q9I062	Q9I062_PSEAE	unreviewed	PA2781	Uncharacterized protein	PA2781	113							pae:PA2781
1570	PA2787	cpg2	carboxypeptidase G2 precursor	Unknown (This protein may have multiple localization sites) [Class 3]	18.57	NaN	NaN	ON lowPi, OFF highPi	NaN	NaN	NaN	Q9I056	Q9I056_PSEAE	unreviewed	PA2787	Carboxypeptidase G2	cpg2 PA2787	412	GO:0004180	carboxypeptidase activity [GO:0004180]		PF07687PF01546			pae:PA2787
1578	PA2799		hypothetical protein	Cytoplasmic [Class 3]	19.3469	17.5701	16.0946	x	1.77688	3.25231	1.47542	Q9I044	Q9I044_PSEAE	unreviewed	PA2799	PilZ domain-containing protein	PA2799	99	GO:0035438	cyclic-di-GMP binding [GO:0035438]		PF07238			pae:PA2799
1583	PA2804		hypothetical protein	Cytoplasmic [Class 3]	23.6421	NaN	NaN	ON lowPi, OFF highPi	NaN	NaN	NaN	Q9I039	Q9I039_PSEAE	unreviewed	PA2804	HD_domain domain-containing protein	PA2804	193				PF01966			pae:PA2804
1591	PA2815		probable acyl-CoA dehydrogenase	Outer Membrane Vesicle [Class 1] ; Cytoplasmic Membrane [Class 3]	19.0226	15.0565	16.1338	x	3.96605	2.8888	-1.07726	Q9I028	Q9I028_PSEAE	unreviewed	PA2815	Acyl-coenzyme A dehydrogenase (EC 1.3.8.7) (EC 1.3.8.8)	PA2815	815	GO:0003995 GO:0004466 GO:0005886 GO:0016021 GO:0033539 GO:0050660	integral component of membrane [GO:0016021]; plasma membrane [GO:0005886]; acyl-CoA dehydrogenase activity [GO:0003995]; flavin adenine dinucleotide binding [GO:0050660]; long-chain-acyl-CoA dehydrogenase activity [GO:0004466]; fatty acid beta-oxidation using acyl-CoA dehydrogenase [GO:0033539]		PF00441PF02770PF02771PF09317		TRANSMEM 43..64; /note="Helical"; /evidence="ECO:0000256|SAM:Phobius"	pae:PA2815
1595	PA2821		probable glutathione S-transferase	Cytoplasmic [Class 3]	22.662	20.3133	20.1371	x	2.34869	2.52492	0.176234	Q9I022	Q9I022_PSEAE	unreviewed	PA2821	Probable glutathione S-transferase	PA2821	220	GO:0004364 GO:0005737 GO:0006749 GO:0043295	cytoplasm [GO:0005737]; glutathione binding [GO:0043295]; glutathione transferase activity [GO:0004364]; glutathione metabolic process [GO:0006749]		PF14497PF13417			pae:PA2821
1610	PA2841		probable enoyl-CoA hydratase/isomerase	Cytoplasmic [Class 3]	21.3908	19.563	20.5591	x	1.82777	0.831721	-0.996047	Q9I002	Q9I002_PSEAE	unreviewed	PA2841	Probable enoyl-CoA hydratase/isomerase	PA2841	263	GO:0016853	isomerase activity [GO:0016853]		PF00378			pae:PA2841
1619	PA2856	tesA	lysophospholipase A	Periplasmic [Class 2] ; Periplasmic [Class 1] ; Unknown (This protein may have multiple localization sites) [Class 3]	22.1901	21.0897	21.8298	x	1.10044	0.360372	-0.740071	Q9HZY8	EST_PSEAE	reviewed	PA2856	Esterase TesA (EC 3.1.1.1)	tesA PA2856	201	GO:0004064 GO:0004622 GO:0005576 GO:0052689 GO:0080030	extracellular region [GO:0005576]; arylesterase activity [GO:0004064]; carboxylic ester hydrolase activity [GO:0052689]; lysophospholipase activity [GO:0004622]; methyl indole-3-acetate esterase activity [GO:0080030]		PF13472			pae:PA2856
1629	PA2877		probable transcriptional regulator	Cytoplasmic [Class 2] ; Cytoplasmic [Class 3]	18.6786	17.6206	17.962	x	1.05805	0.716654	-0.341399	Q9HZX0	Q9HZX0_PSEAE	unreviewed	PA2877	Probable transcriptional regulator	PA2877	297	GO:0003700 GO:0006351 GO:0009405 GO:0043565	DNA-binding transcription factor activity [GO:0003700]; sequence-specific DNA binding [GO:0043565]; pathogenesis [GO:0009405]; transcription, DNA-templated [GO:0006351]		PF00126PF03466			pae:PA2877
1630	PA2879		probable transcriptional regulator	Cytoplasmic [Class 3]	19.2089	16.1207	NaN	x	3.08818	NaN	NaN	Q9HZW8	Q9HZW8_PSEAE	unreviewed	PA2879	Probable transcriptional regulator	PA2879	296	GO:0000976 GO:0003700 GO:0006355	DNA-binding transcription factor activity [GO:0003700]; transcription regulatory region sequence-specific DNA binding [GO:0000976]; regulation of transcription, DNA-templated [GO:0006355]		PF00126PF03466			pae:PA2879
1631	PA2881		probable two-component response regulator	Cytoplasmic [Class 3]	24.895	NaN	NaN	ON lowPi, OFF highPi	NaN	NaN	NaN	Q9HZW6	Q9HZW6_PSEAE	unreviewed	PA2881	Probable two-component response regulator	PA2881	303	GO:0000160	phosphorelay signal transduction system [GO:0000160]		PF00072			pae:PA2881
1639	PA2895	sbrR	SbrR	Cytoplasmic Membrane [Class 3]	17.7022	16.2706	NaN	x	1.43162	NaN	NaN	Q9HZV2	Q9HZV2_PSEAE	unreviewed	PA2895	Uncharacterized protein	PA2895	254	GO:0016989 GO:2000143	sigma factor antagonist activity [GO:0016989]; negative regulation of DNA-templated transcription, initiation [GO:2000143]					pae:PA2895
1642	PA2899	atvR	atypical virulence-related response regulator AtvR	Cytoplasmic [Class 3]	18.3409	16.8128	18.6817	x	1.52813	-0.340752	-1.86888	Q9HZU8	Q9HZU8_PSEAE	unreviewed	PA2899	Probable transcriptional regulator	PA2899	212	GO:0000160 GO:0003677 GO:0006355	DNA binding [GO:0003677]; phosphorelay signal transduction system [GO:0000160]; regulation of transcription, DNA-templated [GO:0006355]		PF00196PF00072			pae:PA2899
1655	PA2918		probable short-chain dehydrogenase	Cytoplasmic [Class 2] ; Cytoplasmic [Class 3]	22.0676	20.0677	NaN	x	1.9999	NaN	NaN	Q9HZS9	Q9HZS9_PSEAE	unreviewed	PA2918	Probable short-chain dehydrogenase	PA2918	257	GO:0016616	oxidoreductase activity, acting on the CH-OH group of donors, NAD or NADP as acceptor [GO:0016616]					pae:PA2918
1661	PA2939		probable aminopeptidase	Extracellular [Class 1] ; Extracellular [Class 3]	21.3448	NaN	NaN	ON lowPi, OFF highPi	NaN	NaN	NaN	Q9HZQ8	LAP_PSEAE	reviewed	PA2939	Aminopeptidase (EC 3.4.11.1) (Leucine aminopeptidase) (PaAP) [Cleaved into: Aminopeptidase AP58; Aminopeptidase AP56; Aminopeptidase AP28]	lap PA2939	536	GO:0004177 GO:0005576 GO:0006508 GO:0008235 GO:0015628 GO:0043952 GO:0046872	extracellular region [GO:0005576]; aminopeptidase activity [GO:0004177]; metal ion binding [GO:0046872]; metalloexopeptidase activity [GO:0008235]; protein secretion by the type II secretion system [GO:0015628]; protein transport by the Sec complex [GO:0043952]; proteolysis [GO:0006508]		PF02225PF04389			pae:PA2939
1705	PA2989		hypothetical protein	Cytoplasmic [Class 3]	17.9734	16.0924	16.8182	x	1.88103	1.1552	-0.725837	Q9HZL5	Q9HZL5_PSEAE	unreviewed	PA2989	PilZ domain-containing protein	PA2989	254	GO:0035438	cyclic-di-GMP binding [GO:0035438]		PF07238
1706	PA2990		probable phosphodiesterase	Cytoplasmic [Class 2] ; Cytoplasmic [Class 3]	22.7596	21.8078	21.7838	x	0.951731	0.975753	0.0240211	Q9HZL4	Q9HZL4_PSEAE	unreviewed	PA2990	Probable phosphodiesterase	PA2990	240	GO:0006629 GO:0008081	phosphoric diester hydrolase activity [GO:0008081]; lipid metabolic process [GO:0006629]		PF03009			pae:PA2990
1721	PA3010		hypothetical protein	Unknown [Class 3]	23.3209	22.4229	22.0839	x	0.897979	1.23696	0.338982	Q9HZJ6	Q9HZJ6_PSEAE	unreviewed	PA3010	Uncharacterized protein	PA3010	172							pae:PA3010
1727	PA3017		conserved hypothetical protein	Unknown [Class 3]	23.7123	22.8647	22.3762	x	0.847586	1.33609	0.488501	Q9HZI9	Q9HZI9_PSEAE	unreviewed	PA3017	Universal stress protein	PA3017	145	GO:0005737	cytoplasm [GO:0005737]		PF00582			pae:PA3017
1733	PA3023		conserved hypothetical protein	Cytoplasmic [Class 3]	20.0793	16.6004	NaN	x	3.47893	NaN	NaN	Q9HZI3	YEGS_PSEAE	reviewed	PA3023	Probable lipid kinase YegS-like (EC 2.7.1.-)	PA3023	302	GO:0000287 GO:0001727 GO:0003951 GO:0005524 GO:0005737 GO:0008654	cytoplasm [GO:0005737]; ATP binding [GO:0005524]; lipid kinase activity [GO:0001727]; magnesium ion binding [GO:0000287]; NAD+ kinase activity [GO:0003951]; phospholipid biosynthetic process [GO:0008654]		PF00781			pae:PA3023
1781	PA3102	xcpS	general secretion pathway protein F	Cytoplasmic Membrane [Class 1] ; Cytoplasmic Membrane [Class 3]	13.5727	NaN	11.9138	ON lowPi, OFF highPi	NaN	1.65889	NaN	Q00513	GSPF_PSEAE	reviewed	PA3102	Type II secretion system protein F (T2SS protein F) (General secretion pathway protein F)	xcpS PA3102	405	GO:0005886 GO:0015627 GO:0015628 GO:0016021 GO:0046872	integral component of membrane [GO:0016021]; plasma membrane [GO:0005886]; type II protein secretion system complex [GO:0015627]; metal ion binding [GO:0046872]; protein secretion by the type II secretion system [GO:0015628]		PF00482	TOPO_DOM 1..168; /note="Cytoplasmic"; /evidence="ECO:0000269|PubMed:17464073"; TOPO_DOM 190..219; /note="Periplasmic"; /evidence="ECO:0000269|PubMed:17464073"; TOPO_DOM 240..376; /note="Cytoplasmic"; /evidence="ECO:0000269|PubMed:17464073"; TOPO_DOM 398..405; /note="Periplasmic"; /evidence="ECO:0000305|PubMed:17464073"	TRANSMEM 169..189; /note="Helical"; /evidence="ECO:0000255"; TRANSMEM 220..239; /note="Helical"; /evidence="ECO:0000255"; TRANSMEM 377..397; /note="Helical"; /evidence="ECO:0000255"	pae:PA3102
1784	PA3105	xcpQ	general secretion pathway protein D	Outer Membrane [Class 1] ; Outer Membrane [Class 3]	20.9882	18.3149	17.8968	x	2.67333	3.09142	0.418082	P35818	GSPD_PSEAE	reviewed	PA3105	Secretin XcpQ (General secretion pathway protein D) (Type II secretion system protein D) (T2SS protein D)	xcpQ PA3105	658	GO:0009279 GO:0009306 GO:0015627 GO:0015628 GO:0016021 GO:0042802	cell outer membrane [GO:0009279]; integral component of membrane [GO:0016021]; type II protein secretion system complex [GO:0015627]; identical protein binding [GO:0042802]; protein secretion [GO:0009306]; protein secretion by the type II secretion system [GO:0015628]		PF00263PF03958			pae:PA3105
1801	PA3123		RidA subfamily protein	Cytoplasmic [Class 3]	23.3509	22.2072	22.7996	x	1.14376	0.55139	-0.592366	Q9HZA1	Q9HZA1_PSEAE	unreviewed	PA3123	Uncharacterized protein	PA3123	125	GO:0005829 GO:0019239 GO:1901565	cytosol [GO:0005829]; deaminase activity [GO:0019239]; organonitrogen compound catabolic process [GO:1901565]		PF01042			pae:PA3123
1804	PA3127		hypothetical protein	Unknown [Class 3]	21.7643	19.9808	19.6503	x	1.78347	2.1139	0.330428	Q9HZ97	Q9HZ97_PSEAE	unreviewed	PA3127	Uncharacterized protein	PA3127	267	GO:0008080	N-acetyltransferase activity [GO:0008080]		PF00583PF00903			pae:PA3127
1805	PA3128		probable short-chain dehydrogenase	Cytoplasmic [Class 2] ; Cytoplasmic [Class 3]	21.5924	18.9902	18.6227	x	2.60214	2.96973	0.367592	Q9HZ96	Q9HZ96_PSEAE	unreviewed	PA3128	Probable short-chain dehydrogenase	PA3128	248	GO:0016491	oxidoreductase activity [GO:0016491]					pae:PA3128
1813	PA3140		hypothetical protein	Unknown [Class 3]	17.5353	NaN	NaN	ON lowPi, OFF highPi	NaN	NaN	NaN	Q9HZ87	Q9HZ87_PSEAE	unreviewed	PA3140	Uncharacterized protein	PA3140	109	GO:0003677 GO:0006281	DNA binding [GO:0003677]; DNA repair [GO:0006281]					pae:PA3140
1828	PA3161	himD	integration host factor beta subunit	Cytoplasmic [Class 3]	22.8987	21.2218	21.3901	x	1.67687	1.50863	-0.168235	Q51473	IHFB_PSEAE	reviewed	PA3161	Integration host factor subunit beta (IHF-beta)	ihfB himD PA3161	94	GO:0003677 GO:0005694 GO:0005829 GO:0006310 GO:0006355 GO:0006417	chromosome [GO:0005694]; cytosol [GO:0005829]; DNA binding [GO:0003677]; DNA recombination [GO:0006310]; regulation of transcription, DNA-templated [GO:0006355]; regulation of translation [GO:0006417]		PF00216			pae:PA3161
1843	PA3180		hypothetical protein	Unknown [Class 3]	18.7297	17.1798	NaN	x	1.54987	NaN	NaN	Q9HZ54	Q9HZ54_PSEAE	unreviewed	PA3180	Nudix hydrolase domain-containing protein	PA3180	145	GO:0016787	hydrolase activity [GO:0016787]		PF00293			pae:PA3180
1844	PA3181		2-keto-3-deoxy-6-phosphogluconate aldolase	Cytoplasmic [Class 2] ; Cytoplasmic [Class 3]	20.4117	19.451	23.7696	x	0.960695	-3.35789	-4.31858	O68283	ALKD_PSEAE	reviewed	PA3181	2-dehydro-3-deoxy-phosphogluconate aldolase (EC 4.1.2.14) (KDPG-aldolase) (Phospho-2-dehydro-3-deoxygluconate aldolase) (Phospho-2-keto-3-deoxygluconate aldolase)	eda PA3181	220	GO:0008675	2-dehydro-3-deoxy-phosphogluconate aldolase activity [GO:0008675]		PF01081			pae:PA3181
1845	PA3182	pgl	6-phosphogluconolactonase	Unknown [Class 3]	22.1953	19.6542	24.3615	x	2.54106	-2.16627	-4.70733	Q9X2N2	6PGL_PSEAE	reviewed	PA3182	6-phosphogluconolactonase (6PGL) (EC 3.1.1.31)	pgl devB PA3182	238	GO:0005737 GO:0005975 GO:0009051 GO:0017057	cytoplasm [GO:0005737]; 6-phosphogluconolactonase activity [GO:0017057]; carbohydrate metabolic process [GO:0005975]; pentose-phosphate shunt, oxidative branch [GO:0009051]		PF01182			pae:PA3182
1855	PA3195	gapA	glyceraldehyde 3-phosphate dehydrogenase	Cytoplasmic [Class 2] ; Cytoplasmic [Class 3]	20.0344	17.5517	24.892	x	2.48276	-4.85757	-7.34033	P27726	G3P_PSEAE	reviewed	PA3195	Glyceraldehyde-3-phosphate dehydrogenase (GAPDH) (EC 1.2.1.12) (NAD-dependent glyceraldehyde-3-phosphate dehydrogenase)	gap hexC PA3195	334	GO:0004365 GO:0005829 GO:0006006 GO:0006096 GO:0050661 GO:0051287	cytosol [GO:0005829]; glyceraldehyde-3-phosphate dehydrogenase (NAD+) (phosphorylating) activity [GO:0004365]; NAD binding [GO:0051287]; NADP binding [GO:0050661]; glucose metabolic process [GO:0006006]; glycolytic process [GO:0006096]		PF02800PF00044			pae:PA3195
1867	PA3212		probable ATP-binding component of ABC transporter	Cytoplasmic Membrane [Class 2] ; Cytoplasmic Membrane [Class 3]	21.0054	19.8869	18.4695	x	1.11853	2.53587	1.41734	Q9HZ28	Q9HZ28_PSEAE	unreviewed	PA3212	Probable ATP-binding component of ABC transporter	PA3212	264	GO:0005524 GO:0042626	ATP binding [GO:0005524]; ATPase-coupled transmembrane transporter activity [GO:0042626]		PF00005			pae:PA3212
1889	PA3249		probable transcriptional regulator	Cytoplasmic [Class 3]	20.8411	NaN	NaN	ON lowPi, OFF highPi	NaN	NaN	NaN	Q9HYZ1	Q9HYZ1_PSEAE	unreviewed	PA3249	Probable transcriptional regulator	PA3249	238	GO:0003677 GO:0003700 GO:0045892	DNA binding [GO:0003677]; DNA-binding transcription factor activity [GO:0003700]; negative regulation of transcription, DNA-templated [GO:0045892]		PF00392PF07702			pae:PA3249
1890	PA3250		hypothetical protein	Unknown [Class 3]	26.363	23.0885	20.1643	x	3.27455	6.19879	2.92425	Q9HYZ0	Q9HYZ0_PSEAE	unreviewed	PA3250	Uncharacterized protein	PA3250	352							pae:PA3250
1891	PA3251		hypothetical protein	Unknown [Class 3]	18.0785	NaN	NaN	ON lowPi, OFF highPi	NaN	NaN	NaN	Q9HYY9	Q9HYY9_PSEAE	unreviewed	PA3251	Uncharacterized protein	PA3251	269	GO:0003824	catalytic activity [GO:0003824]		PF01663			pae:PA3251
1892	PA3254		probable ATP-binding component of ABC transporter	Cytoplasmic Membrane [Class 2] ; Cytoplasmic Membrane [Class 3]	20.4405	NaN	NaN	ON lowPi, OFF highPi	NaN	NaN	NaN	Q9HYY6	Q9HYY6_PSEAE	unreviewed	PA3254	Probable ATP-binding component of ABC transporter	PA3254	331	GO:0005524 GO:0005886 GO:0022857 GO:0042626 GO:0043190 GO:0055085	ATP-binding cassette (ABC) transporter complex [GO:0043190]; plasma membrane [GO:0005886]; ATP binding [GO:0005524]; ATPase-coupled transmembrane transporter activity [GO:0042626]; transmembrane transporter activity [GO:0022857]; transmembrane transport [GO:0055085]		PF00005PF08402			pae:PA3254
1893	PA3255		hypothetical protein	Cytoplasmic [Class 1] ; Cytoplasmic [Class 3]	23.979	23.0494	23.3649	x	0.929578	0.614093	-0.315486	Q9HYY5	Q9HYY5_PSEAE	unreviewed	PA3255	Uncharacterized protein	PA3255	192							pae:PA3255
1909	PA3279	oprP	Phosphate-specific outer membrane porin OprP precursor	Outer Membrane [Class 1] ; Outer Membrane [Class 3]	23.6559	17.2976	NaN	x	6.35833	NaN	NaN	P05695	PORP_PSEAE	reviewed	PA3279	Porin P (Outer membrane protein D1)	oprP PA3279	440	GO:0006811 GO:0009279 GO:0015288 GO:0046930	cell outer membrane [GO:0009279]; pore complex [GO:0046930]; porin activity [GO:0015288]; ion transport [GO:0006811]		PF07396			pae:PA3279
1910	PA3280	oprO	Pyrophosphate-specific outer membrane porin OprO precursor	Outer Membrane [Class 1] ; Outer Membrane [Class 3]	23.526	17.08	NaN	x	6.44597	NaN	NaN	P32977	PORO_PSEAE	reviewed	PA3280	Porin O	oprO PA3280	438	GO:0006811 GO:0009279 GO:0015288 GO:0046930	cell outer membrane [GO:0009279]; pore complex [GO:0046930]; porin activity [GO:0015288]; ion transport [GO:0006811]		PF07396			pae:PA3280
1913	PA3287		conserved hypothetical protein	Periplasmic [Class 3]	18.8564	16.915	NaN	x	1.94139	NaN	NaN	Q9HYV6	Y3287_PSEAE	reviewed	PA3287	Putative ankyrin repeat protein PA3287	PA3287	171				PF00023PF12796			pae:PA3287
1916	PA3296	phoA	alkaline phosphatase	Periplasmic [Class 2] ; Periplasmic [Class 3]	22.5169	19.4837	NaN	x	3.03316	NaN	NaN	P35483	PPBH_PSEAE	reviewed	PA3296	Alkaline phosphatase H (EC 3.1.3.1) (High molecular weight phosphatase) (H-AP)	phoA PA3296	476	GO:0004035 GO:0005576 GO:0015628 GO:0016311 GO:0042597 GO:0043952 GO:0046872	extracellular region [GO:0005576]; periplasmic space [GO:0042597]; alkaline phosphatase activity [GO:0004035]; metal ion binding [GO:0046872]; dephosphorylation [GO:0016311]; protein secretion by the type II secretion system [GO:0015628]; protein transport by the Sec complex [GO:0043952]		PF00245			pae:PA3296
1931	PA3319	plcN	non-hemolytic phospholipase C precursor	Extracellular [Class 3]	21.2296	NaN	NaN	ON lowPi, OFF highPi	NaN	NaN	NaN	P15713	PHLN_PSEAE	reviewed	PA3319	Non-hemolytic phospholipase C (EC 3.1.4.3) (PLC-N) (Phosphatidylcholine cholinephosphohydrolase) (Phosphatidylcholine-hydrolyzing phospholipase C) (PC-PLC)	plcN PA3319	692	GO:0015628 GO:0016042 GO:0016298 GO:0034480	lipase activity [GO:0016298]; phosphatidylcholine phospholipase C activity [GO:0034480]; lipid catabolic process [GO:0016042]; protein secretion by the type II secretion system [GO:0015628]		PF05506PF04185			pae:PA3319
1934	PA3326	clpP2	ClpP2	Cytoplasmic [Class 3]	26.1446	23.4832	24.2901	x	2.66137	1.85452	-0.806849	Q9HYR9	CLPP2_PSEAE	reviewed	PA3326	ATP-dependent Clp protease proteolytic subunit 2 (EC 3.4.21.92) (Endopeptidase Clp 2)	clpP2 PA3326	201	GO:0004176 GO:0004252 GO:0005737 GO:0006515 GO:0009368 GO:0051117	cytoplasm [GO:0005737]; endopeptidase Clp complex [GO:0009368]; ATP-dependent peptidase activity [GO:0004176]; ATPase binding [GO:0051117]; serine-type endopeptidase activity [GO:0004252]; protein quality control for misfolded or incompletely synthesized proteins [GO:0006515]		PF00574			pae:PA3326
1936	PA3328		probable FAD-dependent monooxygenase	Unknown (This protein may have multiple localization sites) [Class 3]	20.9117	NaN	NaN	ON lowPi, OFF highPi	NaN	NaN	NaN	Q9HYR7	Q9HYR7_PSEAE	unreviewed	PA3328	Probable FAD-dependent monooxygenase	PA3328	388	GO:0004497 GO:0071949	FAD binding [GO:0071949]; monooxygenase activity [GO:0004497]		PF01494			pae:PA3328
1937	PA3329		hypothetical protein	Cytoplasmic [Class 3]	22.4951	18.0431	17.8938	x	4.45199	4.60126	0.149261	Q9HYR6	Q9HYR6_PSEAE	unreviewed	PA3329	Condensation domain-containing protein	PA3329	442	GO:0003824	catalytic activity [GO:0003824]		PF00668			pae:PA3329
1938	PA3330		probable short chain dehydrogenase	Cytoplasmic [Class 3]	25.0971	16.475	17.9492	x	8.6221	7.14798	-1.47413	Q9HYR5	Q9HYR5_PSEAE	unreviewed	PA3330	Probable short chain dehydrogenase	PA3330	304	GO:0016491	oxidoreductase activity [GO:0016491]		PF00106			pae:PA3330
1939	PA3331		cytochrome P450	Cytoplasmic Membrane [Class 3]	22.9849	NaN	NaN	ON lowPi, OFF highPi	NaN	NaN	NaN	Q9HYR4	Q9HYR4_PSEAE	unreviewed	PA3331	Cytochrome P450	PA3331	418	GO:0005506 GO:0016705 GO:0020037	heme binding [GO:0020037]; iron ion binding [GO:0005506]; oxidoreductase activity, acting on paired donors, with incorporation or reduction of molecular oxygen [GO:0016705]		PF00067			pae:PA3331
1940	PA3332		conserved hypothetical protein	Cytoplasmic [Class 3]	23.7192	20.914	20.6075	x	2.80522	3.11171	0.306491	Q9HYR3	Y3332_PSEAE	reviewed	PA3332	Uncharacterized PhzA/B-like protein PA3332	PA3332	141				PF12680			pae:PA3332
1942	PA3334	acp3	Acp3	Unknown [Class 3]	22.6382	NaN	NaN	ON lowPi, OFF highPi	NaN	NaN	NaN	Q9HYR1	Q9HYR1_PSEAE	unreviewed	PA3334	Probable acyl carrier protein	PA3334	79				PF00550			pae:PA3334
1943	PA3335		hypothetical protein	Cytoplasmic [Class 3]	21.7892	NaN	NaN	ON lowPi, OFF highPi	NaN	NaN	NaN	Q9HYR0	Q9HYR0_PSEAE	unreviewed	PA3335	Uncharacterized protein	PA3335	250							pae:PA3335
1951	PA3347	hsbA	HptB-dependent secretion and biofilm anti anti-sigma factor HsbA	Unknown [Class 3]	21.8556	20.4401	20.4331	x	1.4155	1.42251	0.0070165	Q9HYP8	Q9HYP8_PSEAE	unreviewed	PA3347	STAS domain-containing protein	PA3347	101	GO:0043856	anti-sigma factor antagonist activity [GO:0043856]		PF13466			pae:PA3347
1963	PA3368		probable acetyltransferase	Unknown [Class 3]	24.4389	NaN	NaN	ON lowPi, OFF highPi	NaN	NaN	NaN	Q9HYN3	Q9HYN3_PSEAE	unreviewed	PA3368	Probable acetyltransferase	PA3368	221	GO:0008080	N-acetyltransferase activity [GO:0008080]		PF00583			pae:PA3368
1964	PA3373		conserved hypothetical protein	Cytoplasmic [Class 3]	21.7479	18.1329	18.4677	x	3.61495	3.28019	-0.334765	Q9HYM8	Q9HYM8_PSEAE	unreviewed	PA3373	Ribose 1,5-bisphosphate phosphokinase PhnN (EC 2.7.4.23) (Ribose 1,5-bisphosphokinase)	phnN PA3373	185	GO:0005524 GO:0005829 GO:0006015 GO:0009435 GO:0019634 GO:0033863	cytosol [GO:0005829]; ATP binding [GO:0005524]; ribose 1,5-bisphosphate phosphokinase activity [GO:0033863]; 5-phosphoribose 1-diphosphate biosynthetic process [GO:0006015]; NAD biosynthetic process [GO:0009435]; organic phosphonate metabolic process [GO:0019634]					pae:PA3373
1965	PA3374		conserved hypothetical protein	Cytoplasmic [Class 3]	22.8189	NaN	19.135	ON lowPi, OFF highPi	NaN	3.68392	NaN	Q9HYM7	Q9HYM7_PSEAE	unreviewed	PA3374	Amidohydro_3 domain-containing protein	PA3374	387	GO:0016810 GO:0019700	hydrolase activity, acting on carbon-nitrogen (but not peptide) bonds [GO:0016810]; organic phosphonate catabolic process [GO:0019700]		PF07969			pae:PA3374
1966	PA3375		probable ATP-binding component of ABC transporter	Cytoplasmic Membrane [Class 3]	23.5495	NaN	NaN	ON lowPi, OFF highPi	NaN	NaN	NaN	Q9HYM6	Q9HYM6_PSEAE	unreviewed	PA3375	Probable ATP-binding component of ABC transporter	PA3375	238	GO:0005524 GO:0042626	ATP binding [GO:0005524]; ATPase-coupled transmembrane transporter activity [GO:0042626]		PF00005			pae:PA3375
1967	PA3376		probable ATP-binding component of ABC transporter	Cytoplasmic Membrane [Class 3]	21.5944	19.1613	18.2807	x	2.43307	3.31368	0.880607	Q9HYM5	Q9HYM5_PSEAE	unreviewed	PA3376	Probable ATP-binding component of ABC transporter	PA3376	271	GO:0005524 GO:0019700 GO:0042626	ATP binding [GO:0005524]; ATPase-coupled transmembrane transporter activity [GO:0042626]; organic phosphonate catabolic process [GO:0019700]		PF00005			pae:PA3376
1968	PA3377		conserved hypothetical protein	Cytoplasmic [Class 3]	23.3855	NaN	NaN	ON lowPi, OFF highPi	NaN	NaN	NaN	Q9HYM4	Q9HYM4_PSEAE	unreviewed	PA3377	Alpha-D-ribose 1-methylphosphonate 5-phosphate C-P lyase (PRPn C-P lyase) (EC 4.7.1.1)	PA3377	294	GO:0019700 GO:0046872 GO:0051539 GO:0098848	4 iron, 4 sulfur cluster binding [GO:0051539]; alpha-D-ribose 1-methylphosphonate 5-phosphate C-P-lyase activity [GO:0098848]; metal ion binding [GO:0046872]; organic phosphonate catabolic process [GO:0019700]		PF06007			pae:PA3377
1969	PA3378		conserved hypothetical protein	Cytoplasmic [Class 3]	20.1736	NaN	NaN	ON lowPi, OFF highPi	NaN	NaN	NaN	Q9HYM3	Q9HYM3_PSEAE	unreviewed	PA3378	Uncharacterized protein	PA3378	366	GO:0019634	organic phosphonate metabolic process [GO:0019634]		PF05861			pae:PA3378
1970	PA3379		conserved hypothetical protein	Unknown [Class 3]	21.4401	NaN	NaN	ON lowPi, OFF highPi	NaN	NaN	NaN	Q9HYM2	Q9HYM2_PSEAE	unreviewed	PA3379	Uncharacterized protein	PA3379	209	GO:0019634	organic phosphonate metabolic process [GO:0019634]		PF05845			pae:PA3379
1971	PA3380		conserved hypothetical protein	Cytoplasmic [Class 3]	21.9914	NaN	NaN	ON lowPi, OFF highPi	NaN	NaN	NaN	Q9HYM1	Q9HYM1_PSEAE	unreviewed	PA3380	Uncharacterized protein	PA3380	152	GO:0015716 GO:0019634	organic phosphonate metabolic process [GO:0019634]; organic phosphonate transport [GO:0015716]		PF06754			pae:PA3380
1972	PA3381		probable transcriptional regulator	Cytoplasmic [Class 3]	19.0236	NaN	NaN	ON lowPi, OFF highPi	NaN	NaN	NaN	Q9HYM0	Q9HYM0_PSEAE	unreviewed	PA3381	Probable transcriptional regulator	PA3381	240	GO:0003677 GO:0003700 GO:0045892	DNA binding [GO:0003677]; DNA-binding transcription factor activity [GO:0003700]; negative regulation of transcription, DNA-templated [GO:0045892]		PF00392PF07702			pae:PA3381
1973	PA3383		binding protein component of ABC phosphonate transporter	Periplasmic [Class 3]	28.0557	24.823	18.3977	x	3.2327	9.65796	6.42525	Q9HYL8	Q9HYL8_PSEAE	unreviewed	PA3383	Binding protein component of ABC phosphonate transporter	PA3383	334	GO:0015716 GO:0043190 GO:0055085	ATP-binding cassette (ABC) transporter complex [GO:0043190]; organic phosphonate transport [GO:0015716]; transmembrane transport [GO:0055085]					pae:PA3383
1974	PA3384	phnC	ATP-binding component of ABC phosphonate transporter	Cytoplasmic Membrane [Class 2] ; Cytoplasmic Membrane [Class 3]	23.2537	NaN	NaN	ON lowPi, OFF highPi	NaN	NaN	NaN	Q9HYL7	PHNC2_PSEAE	reviewed	PA3384	Phosphonates import ATP-binding protein PhnC 2 (EC 7.3.2.2)	phnC2 PA3384	278	GO:0005524 GO:0005886 GO:0015416	plasma membrane [GO:0005886]; ABC-type phosphonate transporter activity [GO:0015416]; ATP binding [GO:0005524]		PF00005			pae:PA3384
1975	PA3385	amrZ	alginate and motility regulator Z	Cytoplasmic [Class 1] ; Cytoplasmic [Class 3]	19.5028	17.6887	21.612	x	1.81407	-2.10922	-3.92329	G3XCY4	AMRZ_PSEAE	reviewed	PA3385	Transcription factor AmrZ (Alginate and motility regulator Z)	amrZ PA3385	108	GO:0000976 GO:0000986 GO:0001217 GO:0003677 GO:0009405 GO:0032885 GO:0032993 GO:0043107 GO:0043565 GO:0044780 GO:0045892 GO:1900232 GO:1900233 GO:1902201 GO:2000147	protein-DNA complex [GO:0032993]; bacterial-type cis-regulatory region sequence-specific DNA binding [GO:0000986]; DNA binding [GO:0003677]; DNA-binding transcription repressor activity [GO:0001217]; sequence-specific DNA binding [GO:0043565]; transcription regulatory region sequence-specific DNA binding [GO:0000976]; bacterial-type flagellum assembly [GO:0044780]; negative regulation of bacteria…		PF03869			pae:PA3385
1983	PA3415		probable dihydrolipoamide acetyltransferase	Cytoplasmic [Class 3]	19.2818	17.6632	19.6073	x	1.61866	-0.325435	-1.9441	Q9HYJ0	Q9HYJ0_PSEAE	unreviewed	PA3415	Dihydrolipoamide acetyltransferase component of pyruvate dehydrogenase complex (EC 2.3.1.-)	PA3415	370	GO:0005737 GO:0016407 GO:0031405	cytoplasm [GO:0005737]; acetyltransferase activity [GO:0016407]; lipoic acid binding [GO:0031405]		PF00198PF00364PF02817			pae:PA3415
1986	PA3418	ldh	leucine dehydrogenase	Cytoplasmic [Class 3]	20.5641	18.8121	19.2833	x	1.75201	1.2809	-0.471119	Q9HYI7	Q9HYI7_PSEAE	unreviewed	PA3418	Leucine dehydrogenase	ldh PA3418	341	GO:0000166 GO:0006520 GO:0016639	nucleotide binding [GO:0000166]; oxidoreductase activity, acting on the CH-NH2 group of donors, NAD or NADP as acceptor [GO:0016639]; cellular amino acid metabolic process [GO:0006520]		PF00208PF02812			pae:PA3418
1987	PA3419		hypothetical protein	Cytoplasmic [Class 3]	20.1056	17.2734	17.0106	x	2.83216	3.09497	0.262807	Q9HYI6	Y3419_PSEAE	reviewed	PA3419	UPF0162 protein PA3419	PA3419	270				PF13369			pae:PA3419
1989	PA3426		probable enoyl CoA-hydratase/isomerase	Cytoplasmic [Class 3]	19.7383	16.4728	17.8016	x	3.26545	1.93662	-1.32883	Q9HYH9	Q9HYH9_PSEAE	unreviewed	PA3426	Probable enoyl CoA-hydratase/isomerase	PA3426	256	GO:0016853	isomerase activity [GO:0016853]		PF00378			pae:PA3426
1990	PA3427		probable short-chain dehydrogenases	Cytoplasmic [Class 3]	21.7504	20.6979	19.9412	x	1.05253	1.80918	0.756644	Q9HYH8	Q9HYH8_PSEAE	unreviewed	PA3427	Probable short-chain dehydrogenase	PA3427	303	GO:0016491	oxidoreductase activity [GO:0016491]		PF00106			pae:PA3427
2012	PA3459		probable glutamine amidotransferase	Cytoplasmic [Class 3]	20.9567	19.8419	19.9215	x	1.11487	1.03527	-0.0796013	Q9HYE7	Q9HYE7_PSEAE	unreviewed	PA3459	Probable glutamine amidotransferase	PA3459	589	GO:0004066 GO:0005524 GO:0006529 GO:0006541 GO:0016740	asparagine synthase (glutamine-hydrolyzing) activity [GO:0004066]; ATP binding [GO:0005524]; transferase activity [GO:0016740]; asparagine biosynthetic process [GO:0006529]; glutamine metabolic process [GO:0006541]		PF00733PF13537			pae:PA3459
2013	PA3460		probable acetyltransferase	Cytoplasmic [Class 3]	19.1845	15.0792	17.0138	x	4.10537	2.17073	-1.93464	Q9HYE6	Q9HYE6_PSEAE	unreviewed	PA3460	Probable acetyltransferase	PA3460	585	GO:0005524 GO:0008080 GO:0016787 GO:0046872	ATP binding [GO:0005524]; hydrolase activity [GO:0016787]; metal ion binding [GO:0046872]; N-acetyltransferase activity [GO:0008080]		PF00583PF08443			pae:PA3460
2014	PA3461		conserved hypothetical protein	Cytoplasmic [Class 3]	21.7871	17.813	18.5001	x	3.97409	3.28697	-0.687117	Q9HYE5	Q9HYE5_PSEAE	unreviewed	PA3461	Uncharacterized protein	PA3461	398	GO:0004177 GO:0008237 GO:0046872	aminopeptidase activity [GO:0004177]; metal ion binding [GO:0046872]; metallopeptidase activity [GO:0008237]		PF05343			pae:PA3461
2015	PA3463		conserved hypothetical protein	Cytoplasmic [Class 3]	19.4181	17.4401	18.7478	x	1.97803	0.670301	-1.30772	Q9HYE3	Y3463_PSEAE	reviewed	PA3463	UPF0270 protein PA3463	PA3463	76				PF06794			pae:PA3463
2016	PA3464		hypothetical protein	Unknown [Class 3]	16.8559	NaN	NaN	ON lowPi, OFF highPi	NaN	NaN	NaN	Q9HYE2	Q9HYE2_PSEAE	unreviewed	PA3464	Uncharacterized protein	PA3464	441	GO:0016788	hydrolase activity, acting on ester bonds [GO:0016788]					pae:PA3464
2024	PA3476	rhlI	autoinducer synthesis protein RhlI	Unknown [Class 3]	21.167	18.9493	19.9713	x	2.21767	1.19564	-1.02203	P54291	RHLI_PSEAE	reviewed	PA3476	Acyl-homoserine-lactone synthase (EC 2.3.1.184) (Autoinducer synthesis protein RhlI)	rhlI vsmI PA3476	201	GO:0007165 GO:0061579 GO:0120218	N-acyl homoserine lactone synthase activity [GO:0061579]; host interaction involved in quorum sensing [GO:0120218]; signal transduction [GO:0007165]		PF00765			pae:PA3476
2025	PA3477	rhlR	transcriptional regulator RhlR	Cytoplasmic [Class 1] ; Cytoplasmic [Class 3]	23.4813	19.6039	20.8015	x	3.87737	2.67979	-1.19759	P54292	RHLR_PSEAE	reviewed	PA3477	Regulatory protein RhlR (Elastase modulator)	rhlR lasM vsmR PA3477	241	GO:0000976 GO:0001216 GO:0001217 GO:0003700 GO:0009372 GO:0010467 GO:0032993 GO:0038023 GO:0045862 GO:0045893 GO:0046889 GO:0062162 GO:1900378	protein-DNA complex [GO:0032993]; DNA-binding transcription activator activity [GO:0001216]; DNA-binding transcription factor activity [GO:0003700]; DNA-binding transcription repressor activity [GO:0001217]; signaling receptor activity [GO:0038023]; transcription regulatory region sequence-specific DNA binding [GO:0000976]; gene expression [GO:0010467]; positive regulation of lipid biosynthetic p…		PF03472PF00196			pae:PA3477
2027	PA3479	rhlA	rhamnosyltransferase chain A	Cytoplasmic [Class 3]	22.8141	NaN	NaN	ON lowPi, OFF highPi	NaN	NaN	NaN	Q51559	RHLA_PSEAE	reviewed	PA3479	3-(3-hydroxydecanoyloxy)decanoate synthase (EC 2.3.1.-)	rhlA PA3479	295	GO:0016746 GO:0106236	transferase activity, transferring acyl groups [GO:0016746]; rhamnolipid biosynthesis [GO:0106236]		PF00561			pae:PA3479
2043	PA3508		probable transcriptional regulator	Cytoplasmic [Class 3]	17.6772	15.3369	NaN	x	2.34024	NaN	NaN	Q9HYA1	Q9HYA1_PSEAE	unreviewed	PA3508	Probable transcriptional regulator	PA3508	277	GO:0003677 GO:0003700 GO:0045892	DNA binding [GO:0003677]; DNA-binding transcription factor activity [GO:0003700]; negative regulation of transcription, DNA-templated [GO:0045892]		PF09339PF01614			pae:PA3508
2062	PA3550	algF	alginate o-acetyltransferase AlgF	Periplasmic [Class 3]	19.8436	17.3077	17.5738	x	2.53597	2.26986	-0.266113	Q06062	ALGF_PSEAE	reviewed	PA3550	Alginate biosynthesis protein AlgF	algF PA3550	216	GO:0042121 GO:0042597 GO:0051979	periplasmic space [GO:0042597]; alginic acid acetylation [GO:0051979]; alginic acid biosynthetic process [GO:0042121]		PF11182			pae:PA3550
2064	PA3552	arnB	ArnB	Cytoplasmic [Class 3]	17.7206	NaN	22.2604	ON lowPi, OFF highPi	NaN	-4.53986	NaN	Q9HY65	ARNB_PSEAE	reviewed	PA3552	UDP-4-amino-4-deoxy-L-arabinose--oxoglutarate aminotransferase (EC 2.6.1.87) (UDP-(beta-L-threo-pentapyranosyl-4''-ulose diphosphate) aminotransferase) (UDP-Ara4O aminotransferase) (UDP-4-amino-4-deoxy-L-arabinose aminotransferase)	arnB PA3552	382	GO:0000271 GO:0008483 GO:0009103 GO:0009245 GO:0030170 GO:0046677 GO:0099620	pyridoxal phosphate binding [GO:0030170]; transaminase activity [GO:0008483]; UDP-4-amino-4-deoxy-L-arabinose aminotransferase [GO:0099620]; lipid A biosynthetic process [GO:0009245]; lipopolysaccharide biosynthetic process [GO:0009103]; polysaccharide biosynthetic process [GO:0000271]; response to antibiotic [GO:0046677]		PF01041			pae:PA3552
2077	PA3572		hypothetical protein	Unknown [Class 3]	19.6053	NaN	NaN	ON lowPi, OFF highPi	NaN	NaN	NaN	Q9HY48	Q9HY48_PSEAE	unreviewed	PA3572	Uncharacterized protein	PA3572	58							pae:PA3572
2105	PA3622	rpoS	sigma factor RpoS	Cytoplasmic [Class 3]	24.6952	22.3618	23.2303	x	2.33335	1.46484	-0.868513	P45684	RPOS_PSEAE	reviewed	PA3622	RNA polymerase sigma factor RpoS (Sigma S) (Sigma-38)	rpoS PA3622	334	GO:0001123 GO:0003677 GO:0005737 GO:0006355 GO:0016987 GO:0050921 GO:1900034 GO:1900233 GO:1900377 GO:1900407 GO:1901000 GO:2000145	cytoplasm [GO:0005737]; DNA binding [GO:0003677]; sigma factor activity [GO:0016987]; negative regulation of secondary metabolite biosynthetic process [GO:1900377]; positive regulation of chemotaxis [GO:0050921]; positive regulation of single-species biofilm formation on inanimate substrate [GO:1900233]; regulation of cell motility [GO:2000145]; regulation of cellular response to heat [GO:1900034…		PF00140PF04542PF04539PF04545			pae:PA3622
2155	PA3678	mexL	MexL	Cytoplasmic [Class 3]	19.6779	18.864	19.8382	x	0.813929	-0.16032	-0.97425	Q9HXW2	Q9HXW2_PSEAE	unreviewed	PA3678	Probable transcriptional regulator	PA3678	212	GO:0000976 GO:0001217 GO:0003700 GO:0006355 GO:0032993 GO:0043565 GO:0045892	protein-DNA complex [GO:0032993]; DNA-binding transcription factor activity [GO:0003700]; DNA-binding transcription repressor activity [GO:0001217]; sequence-specific DNA binding [GO:0043565]; transcription regulatory region sequence-specific DNA binding [GO:0000976]; negative regulation of transcription, DNA-templated [GO:0045892]; regulation of transcription, DNA-templated [GO:0006355]		PF14246PF00440			pae:PA3678
2157	PA3682		hypothetical protein	Unknown [Class 3]	20.5898	17.2344	NaN	x	3.35538	NaN	NaN	Q9HXV8	Q9HXV8_PSEAE	unreviewed	PA3682	Uncharacterized protein	PA3682	274	GO:0003824 GO:0046872	catalytic activity [GO:0003824]; metal ion binding [GO:0046872]					pae:PA3682
2162	PA3688		hypothetical protein	Unknown [Class 3]	20.5661	NaN	NaN	ON lowPi, OFF highPi	NaN	NaN	NaN	Q9HXV2	Q9HXV2_PSEAE	unreviewed	PA3688	Uncharacterized protein	PA3688	114							pae:PA3688
2165	PA3691		hypothetical protein	Outer Membrane Vesicle [Class 1] ; Unknown [Class 3]	20.3279	18.9491	20.5712	x	1.3788	-0.243252	-1.62205	Q9HXU9	Q9HXU9_PSEAE	unreviewed	PA3691	DUF4398 domain-containing protein	PA3691	134				PF14346			pae:PA3691
2166	PA3692	lptF	Lipotoxon F, LptF	Outer Membrane [Class 1] ; Outer Membrane Vesicle [Class 1] ; Outer Membrane [Class 3]	21.093	19.6951	21.1506	x	1.39795	-0.0576401	-1.45559	Q9HXU8	Q9HXU8_PSEAE	unreviewed	PA3692	Lipotoxon F, LptF	lptF PA3692	261	GO:0009279 GO:0016021	cell outer membrane [GO:0009279]; integral component of membrane [GO:0016021]		PF14346PF00691			pae:PA3692
2172	PA3699		probable transcriptional regulator	Cytoplasmic [Class 3]	22.3973	21.3011	20.8917	x	1.09616	1.50557	0.40941	Q9HXU1	Q9HXU1_PSEAE	unreviewed	PA3699	Probable transcriptional regulator	PA3699	237	GO:0003677	DNA binding [GO:0003677]		PF00440			pae:PA3699
2177	PA3705	wspD	hypothetical protein	Cytoplasmic [Class 3]	19.8931	18.1461	18.0629	x	1.74694	1.83021	0.0832729	Q9HXT6	Q9HXT6_PSEAE	unreviewed	PA3705	CheW-like domain-containing protein	wspD PA3705	229	GO:0005829 GO:0006935 GO:0007165	cytosol [GO:0005829]; chemotaxis [GO:0006935]; signal transduction [GO:0007165]		PF01584			pae:PA3705
2182	PA3712		hypothetical protein	Cytoplasmic Membrane [Class 3]	24.1248	22.0544	22.3248	x	2.07043	1.80008	-0.27035	Q9HXS9	Q9HXS9_PSEAE	unreviewed	PA3712	Uncharacterized protein	PA3712	231	GO:0016021	integral component of membrane [GO:0016021]		PF04391		TRANSMEM 34..55; /note="Helical"; /evidence="ECO:0000256|SAM:Phobius"	pae:PA3712
2189	PA3723		probable FMN oxidoreductase	Cytoplasmic [Class 3]	22.6058	20.7565	20.4157	x	1.84929	2.19005	0.340761	Q9HXR8	Q9HXR8_PSEAE	unreviewed	PA3723	Probable FMN oxidoreductase	PA3723	368	GO:0003959 GO:0010181 GO:0050661	FMN binding [GO:0010181]; NADP binding [GO:0050661]; NADPH dehydrogenase activity [GO:0003959]		PF00724			pae:PA3723
2215	PA3754		hypothetical protein	Cytoplasmic [Class 3]	20.8829	19.5777	19.7277	x	1.3052	1.15522	-0.149973	Q9HXP1	Q9HXP1_PSEAE	unreviewed	PA3754	Nudix hydrolase domain-containing protein	PA3754	203	GO:0016787	hydrolase activity [GO:0016787]		PF00293			pae:PA3754
2223	PA3762		hypothetical protein	Unknown [Class 3]	21.4675	20.2411	21.1944	x	1.22639	0.27304	-0.953353	Q9HXN3	Q9HXN3_PSEAE	unreviewed	PA3762	Uncharacterized protein	PA3762	105	GO:0005737	cytoplasm [GO:0005737]					pae:PA3762
2245	PA3795		probable oxidoreductase	Cytoplasmic [Class 3]	24.3138	22.2521	22.2431	x	2.06165	2.07074	0.00909042	Q9HXK2	Q9HXK2_PSEAE	unreviewed	PA3795	Probable oxidoreductase	PA3795	316	GO:0005829 GO:0047834	cytosol [GO:0005829]; D-threo-aldose 1-dehydrogenase activity [GO:0047834]		PF00248			pae:PA3795
2246	PA3796		hypothetical protein	Cytoplasmic Membrane [Class 3]	26.3339	23.6768	24.8272	x	2.65708	1.50669	-1.15039	Q9HXK1	Q9HXK1_PSEAE	unreviewed	PA3796	Uncharacterized protein	PA3796	195				PF06078			pae:PA3796
2269	PA3819		conserved hypothetical protein	Unknown [Class 3]	22.2529	19.3513	23.1619	x	2.90159	-0.909028	-3.81061	Q9HXI3	Q9HXI3_PSEAE	unreviewed	PA3819	Rick_17kDa_Anti domain-containing protein	PA3819	182	GO:0019867	outer membrane [GO:0019867]		PF05433			pae:PA3819
2288	PA3844		hypothetical protein	Unknown [Class 3]	19.4226	17.9009	18.38	x	1.52168	1.04264	-0.479037	Q9HXG2	Q9HXG2_PSEAE	unreviewed	PA3844	GST N-terminal domain-containing protein	PA3844	203	GO:0004364 GO:0006559 GO:0006749 GO:0016034	glutathione transferase activity [GO:0004364]; maleylacetoacetate isomerase activity [GO:0016034]; glutathione metabolic process [GO:0006749]; L-phenylalanine catabolic process [GO:0006559]		PF13417			pae:PA3844
2290	PA3846		hypothetical protein	Cytoplasmic [Class 3]	23.5939	20.7379	21.2208	x	2.85592	2.37311	-0.482808	Q9HXG0	Q9HXG0_PSEAE	unreviewed	PA3846	Isochorismatase domain-containing protein	PA3846	180				PF00857			pae:PA3846
2294	PA3852		hypothetical protein	Periplasmic [Class 3]	24.2336	22.251	19.9838	x	1.98261	4.24981	2.2672	Q9HXF4	Q9HXF4_PSEAE	unreviewed	PA3852	Uncharacterized protein	PA3852	311	GO:0006749	glutathione metabolic process [GO:0006749]		PF13417			pae:PA3852
2296	PA3855		hypothetical protein	Cytoplasmic [Class 3]	18.0852	16.7898	16.8009	x	1.29547	1.28437	-0.0111014	Q9HXF1	Q9HXF1_PSEAE	unreviewed	PA3855	Uncharacterized protein	PA3855	233	GO:0005737	cytoplasm [GO:0005737]		PF17171PF17172			pae:PA3855
2298	PA3858		probable amino acid-binding protein	Periplasmic [Class 2] ; Periplasmic [Class 3]	20.7073	19.4265	17.9278	x	1.28076	2.77951	1.49875	Q9HXE8	Q9HXE8_PSEAE	unreviewed	PA3858	Probable amino acid-binding protein	PA3858	341				PF00497			pae:PA3858
2307	PA3866		Pyocin S4	Extracellular [Class 3]	18.7213	17.4332	17.5496	x	1.28804	1.17168	-0.116357	Q9HXE0	Q9HXE0_PSEAE	unreviewed	PA3866	Pyocin protein	PA3866	764	GO:0004519 GO:0004540 GO:0005102 GO:0009405 GO:0019835 GO:0042742	endonuclease activity [GO:0004519]; ribonuclease activity [GO:0004540]; signaling receptor binding [GO:0005102]; cytolysis [GO:0019835]; defense response to bacterium [GO:0042742]; pathogenesis [GO:0009405]		PF12106PF06958			pae:PA3866
2311	PA3874	narH	respiratory nitrate reductase beta chain	Outer Membrane Vesicle [Class 1] ; Cytoplasmic Membrane [Class 3]	17.1553	NaN	24.1772	ON lowPi, OFF highPi	NaN	-7.02187	NaN	G3XD87	G3XD87_PSEAE	unreviewed	PA3874	Respiratory nitrate reductase beta chain	narH PA3874	513	GO:0008940 GO:0009055 GO:0009061 GO:0009325 GO:0016020 GO:0042126	membrane [GO:0016020]; nitrate reductase complex [GO:0009325]; electron transfer activity [GO:0009055]; nitrate reductase activity [GO:0008940]; anaerobic respiration [GO:0009061]; nitrate metabolic process [GO:0042126]		PF13247PF14711			pae:PA3874
2317	PA3882		hypothetical protein	Cytoplasmic [Class 3]	19.6686	17.7934	19.8441	x	1.87514	-0.175562	-2.0507	Q9HXD0	Q9HXD0_PSEAE	unreviewed	PA3882	Methyltransf_11 domain-containing protein	PA3882	249	GO:0008168	methyltransferase activity [GO:0008168]		PF08241			pae:PA3882
2319	PA3885	tpbA	protein tyrosine phosphatase TpbA	Periplasmic [Class 2] ; Periplasmic [Class 1] ; Periplasmic [Class 3]	20.7769	16.7556	NaN	x	4.0213	NaN	NaN	Q9HXC7	Q9HXC7_PSEAE	unreviewed	PA3885	Protein tyrosine phosphatase TpbA	tpbA PA3885	218	GO:0004725 GO:0005737 GO:0042597	cytoplasm [GO:0005737]; periplasmic space [GO:0042597]; protein tyrosine phosphatase activity [GO:0004725]		PF03162			pae:PA3885
2320	PA3886		hypothetical protein	Cytoplasmic [Class 3]	21.0391	19.293	18.7006	x	1.74606	2.3385	0.592435	Q9HXC6	Q9HXC6_PSEAE	unreviewed	PA3886	Uncharacterized protein	PA3886	299	GO:0016791	phosphatase activity [GO:0016791]		PF13344			pae:PA3886
2323	PA3891	opuCA	OpuC ABC transporter, ATP-binding protein, OpuCA	Cytoplasmic Membrane [Class 2] ; Cytoplasmic Membrane [Class 3]	17.4281	15.9197	18.1556	x	1.50844	-0.727507	-2.23594	Q9HXC2	Q9HXC2_PSEAE	unreviewed	PA3891	Probable ATP-binding component of ABC transporter	PA3891	387	GO:0000166 GO:0005524 GO:0015226 GO:0015418 GO:0015838 GO:0031459 GO:0031460 GO:0033266 GO:0043190 GO:0071475	ATP-binding cassette (ABC) transporter complex [GO:0043190]; ABC-type choline transporter activity [GO:0033266]; ABC-type glycine betaine transporter activity [GO:0031459]; ABC-type quaternary ammonium compound transporting activity [GO:0015418]; ATP binding [GO:0005524]; carnitine transmembrane transporter activity [GO:0015226]; nucleotide binding [GO:0000166]; amino-acid betaine transport [GO:0…		PF00005PF00571			pae:PA3891
2327	PA3902		hypothetical protein	Periplasmic [Class 3]	20.4844	17.1592	20.4092	x	3.3252	0.0751883	-3.25001	Q9HXB1	IVY_PSEAE	reviewed	PA3902	Inhibitor of vertebrate lysozyme	ivy PA3902	153	GO:0042597 GO:0043086	periplasmic space [GO:0042597]; negative regulation of catalytic activity [GO:0043086]					pae:PA3902
2329	PA3905	tecT	type VI effector chaperone for Tox-Rease, TecT	Unknown [Class 3]	18.2082	16.7441	17.5261	x	1.46405	0.682103	-0.781942	Q9HXA8	Q9HXA8_PSEAE	unreviewed	PA3905	DUF4123 domain-containing protein	PA3905	175				PF13503			pae:PA3905
2332	PA3910	eddA	Extracelullar DNA degradation protein, EddA	Extracellular [Class 1] ; Extracellular [Class 3]	23.7114	20.993	16.3069	x	2.71836	7.40446	4.6861	Q9HXA3	Q9HXA3_PSEAE	unreviewed	PA3910	Extracelullar DNA degradation protein, EddA	eddA PA3910	520				PF09423PF16655			pae:PA3910
2340	PA3919		conserved hypothetical protein	Cytoplasmic [Class 3]	23.2758	21.205	19.2021	x	2.07082	4.07368	2.00287	Q9HX94	Q9HX94_PSEAE	unreviewed	PA3919	PINc domain-containing protein	PA3919	463	GO:0005524 GO:0005829	cytosol [GO:0005829]; ATP binding [GO:0005524]		PF02562PF13638			pae:PA3919
2343	PA3922		conserved hypothetical protein	Unknown [Class 3]	24.7254	23.8668	22.4576	x	0.858654	2.2678	1.40915	Q9HX91	Y3922_PSEAE	reviewed	PA3922	Uncharacterized protein PA3922	PA3922	455				PF07044			pae:PA3922
2357	PA3944		conserved hypothetical protein	Unknown [Class 3]	20.364	19.0529	17.3396	x	1.31103	3.02433	1.7133	Q9HX72	ATSE3_PSEAE	reviewed	PA3944	Acetyltransferase PA3944 (EC 2.3.1.-) (GCN5-related N-acetyltransferase) (GNAT)	PA3944	192	GO:0008080 GO:0016747	N-acetyltransferase activity [GO:0008080]; transferase activity, transferring acyl groups other than amino-acyl groups [GO:0016747]		PF13302			pae:PA3944
2362	PA3952		hypothetical protein	Unknown [Class 3]	23.5297	22.1468	22.8414	x	1.38288	0.688258	-0.694623	Q9HX64	Q9HX64_PSEAE	unreviewed	PA3952	Uncharacterized protein	PA3952	191				PF09849
2381	PA3986		hypothetical protein	Unknown [Class 3]	17.1223	NaN	NaN	ON lowPi, OFF highPi	NaN	NaN	NaN	Q9HX34	Q9HX34_PSEAE	unreviewed	PA3986	Uncharacterized protein	PA3986	143							pae:PA3986
2399	PA4012		hypothetical protein	Cytoplasmic [Class 3]	20.0339	19.2189	19.001	x	0.814968	1.03288	0.217913	Q9HX15	Q9HX15_PSEAE	unreviewed	PA4012	Lon N-terminal domain-containing protein	PA4012	197				PF02190			pae:PA4012
2407	PA4026		probable acetyltransferase	Cytoplasmic [Class 3]	23.7053	22.3784	22.0792	x	1.3269	1.62613	0.299232	Q9HX01	Q9HX01_PSEAE	unreviewed	PA4026	Probable acetyltransferase	PA4026	153	GO:0008080 GO:0016747	N-acetyltransferase activity [GO:0008080]; transferase activity, transferring acyl groups other than amino-acyl groups [GO:0016747]		PF00583			pae:PA4026
2433	PA4063		hypothetical protein	Unknown [Class 3]	20.3651	19.4948	19.0088	x	0.870224	1.35628	0.48606	Q9HWW5	Q9HWW5_PSEAE	unreviewed	PA4063	Uncharacterized protein	PA4063	196				PF10986			pae:PA4063
2447	PA4101	bfmR	BfmR	Cytoplasmic [Class 2] ; Cytoplasmic [Class 3]	20.3429	18.1658	18.2541	x	2.17709	2.08886	-0.0882295	Q9HWS7	Q9HWS7_PSEAE	unreviewed	PA4101	BfmR	bfmR PA4101	246	GO:0000156 GO:0000976 GO:0001216 GO:0005829 GO:0032993 GO:0043565 GO:1900233	cytosol [GO:0005829]; protein-DNA complex [GO:0032993]; DNA-binding transcription activator activity [GO:0001216]; phosphorelay response regulator activity [GO:0000156]; sequence-specific DNA binding [GO:0043565]; transcription regulatory region sequence-specific DNA binding [GO:0000976]; positive regulation of single-species biofilm formation on inanimate substrate [GO:1900233]		PF00072PF00486			pae:PA4101
2464	PA4139		hypothetical protein	Unknown [Class 3]	16.7944	NaN	NaN	ON lowPi, OFF highPi	NaN	NaN	NaN	Q9HWP2	Q9HWP2_PSEAE	unreviewed	PA4139	Uncharacterized protein	PA4139	99							pae:PA4139
2469	PA4154		conserved hypothetical protein	Unknown [Class 3]	19.9753	17.8003	21.7127	x	2.17503	-1.73737	-3.9124	Q9HWM7	Q9HWM7_PSEAE	unreviewed	PA4154	SH3b domain-containing protein	PA4154	222	GO:0016021	integral component of membrane [GO:0016021]		PF08239		TRANSMEM 189..211; /note="Helical"; /evidence="ECO:0000256|SAM:Phobius"	pae:PA4154
2471	PA4162		probable short-chain dehydrogenase	Cytoplasmic [Class 3]	18.2907	15.7145	16.6036	x	2.5762	1.68712	-0.88908	Q9HWL9	Q9HWL9_PSEAE	unreviewed	PA4162	Probable short-chain dehydrogenase	PA4162	238	GO:0016491	oxidoreductase activity [GO:0016491]					pae:PA4162
2479	PA4183		hypothetical protein	Unknown [Class 3]	18.7832	17.0662	17.5651	x	1.71697	1.21801	-0.498952	Q9HWJ8	Q9HWJ8_PSEAE	unreviewed	PA4183	Uncharacterized protein	PA4183	155							pae:PA4183
2483	PA4190	pqsL	probable FAD-dependent monooxygenase	Cytoplasmic [Class 3]	21.2834	20.131	20.9731	x	1.15236	0.310219	-0.84214	Q9HWJ1	Q9HWJ1_PSEAE	unreviewed	PA4190	Probable FAD-dependent monooxygenase	pqsL PA4190	398	GO:0008688 GO:0019622 GO:0071949	3-(3-hydroxyphenyl)propionate hydroxylase activity [GO:0008688]; FAD binding [GO:0071949]; 3-(3-hydroxy)phenylpropionate catabolic process [GO:0019622]		PF01494			pae:PA4190
2493	PA4204	ppgL	periplasmic gluconolactonase, PpgL	Periplasmic [Class 2] ; Periplasmic [Class 3]	21.6174	20.297	21.9214	x	1.32035	-0.304016	-1.62437	Q9HWH7	Q9HWH7_PSEAE	unreviewed	PA4204	Periplasmic gluconolactonase, PpgL	ppgL PA4204	388	GO:0017057	6-phosphogluconolactonase activity [GO:0017057]		PF10282			pae:PA4204
2497	PA4209	phzM	probable phenazine-specific methyltransferase	Cytoplasmic [Class 3]	24.774	21.7852	NaN	x	2.98876	NaN	NaN	Q9HWH2	PHZM_PSEAE	reviewed	PA4209	Phenazine-1-carboxylate N-methyltransferase (EC 2.1.1.327)	phzM PA4209	334	GO:0008171 GO:0008757 GO:0032259 GO:0102168	5-methyl-phenazine-1-carboxylate N-methyltransferase activity [GO:0102168]; O-methyltransferase activity [GO:0008171]; S-adenosylmethionine-dependent methyltransferase activity [GO:0008757]; methylation [GO:0032259]		PF16864PF00891			pae:PA4209
2498	PA4210	phzA1	probable phenazine biosynthesis protein	Cytoplasmic [Class 3]	19.0508	NaN	NaN	ON lowPi, OFF highPi	NaN	NaN	NaN	Q9HWH1	PHZA1_PSEAE	reviewed	PA4210	Phenazine biosynthesis protein PhzA1	phzA1 PA4210	162	GO:0002047	phenazine biosynthetic process [GO:0002047]		PF03284			pae:PA4210
2499	PA4211	phzB1	probable phenazine biosynthesis protein	Cytoplasmic [Class 3]	25.4087	19.2767	NaN	x	6.13201	NaN	NaN	O69753	PHZB1_PSEAE	reviewed	PA4211	Phenazine biosynthesis protein PhzB1	phzB1 PA4211	162	GO:0002047	phenazine biosynthetic process [GO:0002047]		PF03284			pae:PA4211
1173	PA4213;PA1902	#N/A	#N/A	#N/A	25.4507	NaN	NaN	ON lowPi, OFF highPi	NaN	NaN	NaN	P0DPC1	PHZD2_PSEAE	reviewed	PA1902	Phenazine biosynthesis protein PhzD2 (2-amino-4-deoxychorismate hydrolase) (EC 3.3.2.15) (Isochorismatase) (Trans-2,3-dihydro-3-hydroxyanthranilic acid synthase)	phzD2 phzD PA1902	207	GO:0002047 GO:0008908 GO:0009405	isochorismatase activity [GO:0008908]; pathogenesis [GO:0009405]; phenazine biosynthetic process [GO:0002047]		PF00857			pae:PA1902 pae:PA4213
1174	PA4214;PA1903	#N/A	#N/A	#N/A	22.9432	15.0432	NaN	x	7.89992	NaN	NaN	Q7DC81	Q7DC81_PSEAE	unreviewed	PA1903 PA4214	Phenazine biosynthesis protein PhzE	phzE1 phzE2 PA1903 PA4214	627	GO:0000162 GO:0002047 GO:0006541	glutamine metabolic process [GO:0006541]; phenazine biosynthetic process [GO:0002047]; tryptophan biosynthetic process [GO:0000162]		PF00425PF00117			pae:PA1903 pae:PA4214
1175	PA4215;PA1904	#N/A	#N/A	#N/A	25.0632	20.6018	NaN	x	4.46142	NaN	NaN	O69754	PHZF_PSEAE	reviewed	PA1904; PA4215	Trans-2,3-dihydro-3-hydroxyanthranilate isomerase (EC 5.3.3.17) (Phenazine/pyocyanine biosynthesis protein PhzF)	phzF1 phzF PA1904; phzF2 PA4215	278	GO:0002047 GO:0005737 GO:0016853 GO:0102943	cytoplasm [GO:0005737]; isomerase activity [GO:0016853]; trans-2,3-dihydro-3-hydroxy-anthranilate isomerase activity [GO:0102943]; phenazine biosynthetic process [GO:0002047]		PF02567			pae:PA1904 pae:PA4215
2500	PA4216;PA1905	#N/A	#N/A	#N/A	25.8835	18.5497	NaN	x	7.33377	NaN	NaN	G3XCV4	G3XCV4_PSEAE	unreviewed	PA4216	Probable pyridoxamine 5'-phosphate oxidase	phzG1 PA4216	214	GO:0002047 GO:0004733 GO:0008615 GO:0010181 GO:0042823	FMN binding [GO:0010181]; pyridoxamine-phosphate oxidase activity [GO:0004733]; phenazine biosynthetic process [GO:0002047]; pyridoxal phosphate biosynthetic process [GO:0042823]; pyridoxine biosynthetic process [GO:0008615]		PF10590PF01243			pae:PA4216
2501	PA4217	phzS	flavin-containing monooxygenase	Cytoplasmic [Class 3]	26.7029	23.7849	20.5842	x	2.91806	6.1187	3.20064	Q9HWG9	PHZS_PSEAE	reviewed	PA4217	5-methylphenazine-1-carboxylate 1-monooxygenase (EC 1.14.13.218)	phzS PA4217	402	GO:0004497 GO:0071949 GO:0102169	FAD binding [GO:0071949]; monooxygenase activity [GO:0004497]; pyocyanin hydroxylase activity [GO:0102169]		PF01494			pae:PA4217
2563	PA4296	pprB	two-component response regulator, PprB	Cytoplasmic [Class 3]	22.0366	18.7559	18.8029	x	3.28072	3.2337	-0.0470136	Q9HWA4	PPRB_PSEAE	reviewed	PA4296	Two-component response regulator PprB	pprB PA4296	275	GO:0000156 GO:0000976 GO:0006355 GO:0045785 GO:1900233	phosphorelay response regulator activity [GO:0000156]; transcription regulatory region sequence-specific DNA binding [GO:0000976]; positive regulation of cell adhesion [GO:0045785]; positive regulation of single-species biofilm formation on inanimate substrate [GO:1900233]; regulation of transcription, DNA-templated [GO:0006355]		PF00196PF00072			pae:PA4296
2576	PA4325		hypothetical protein	Unknown [Class 3]	18.0094	14.4714	17.6174	x	3.53801	0.392038	-3.14597	Q9HW76	Q9HW76_PSEAE	unreviewed	PA4325	DUF4124 domain-containing protein	PA4325	140				PF13511			pae:PA4325
2586	PA4347		hypothetical protein	Unknown [Class 3]	18.2009	NaN	NaN	ON lowPi, OFF highPi	NaN	NaN	NaN	Q9HW54	Q9HW54_PSEAE	unreviewed	PA4347	Beta-lactamase domain-containing protein	PA4347	384				PF00144			pae:PA4347
2589	PA4350	olsB	OlsB	Cytoplasmic [Class 3]	21.6063	NaN	NaN	ON lowPi, OFF highPi	NaN	NaN	NaN	Q9HW51	OLSB_PSEAE	reviewed	PA4350	L-ornithine N(alpha)-acyltransferase (EC 2.3.2.30)	olsB PA4350	251	GO:0006629 GO:0043810	ornithine-acyl [acyl carrier protein] N-acyltransferase activity [GO:0043810]; lipid metabolic process [GO:0006629]					pae:PA4350
2590	PA4351	olsA	OlsA	Cytoplasmic Membrane [Class 3]	18.3253	NaN	NaN	ON lowPi, OFF highPi	NaN	NaN	NaN	Q9HW50	OLSA_PSEAE	reviewed	PA4351	Lyso-ornithine lipid O-acyltransferase (EC 2.3.1.270)	olsA PA4351	258	GO:0003841 GO:0006654 GO:0016021 GO:0016036 GO:0046467	integral component of membrane [GO:0016021]; 1-acylglycerol-3-phosphate O-acyltransferase activity [GO:0003841]; cellular response to phosphate starvation [GO:0016036]; membrane lipid biosynthetic process [GO:0046467]; phosphatidic acid biosynthetic process [GO:0006654]		PF01553		TRANSMEM 7..29; /note="Helical"; /evidence="ECO:0000255"	pae:PA4351
2610	PA4379	warA	WarA	Unknown [Class 3]	22.123	NaN	NaN	ON lowPi, OFF highPi	NaN	NaN	NaN	Q9HW23	Q9HW23_PSEAE	unreviewed	PA4379	Methyltransf_25 domain-containing protein	PA4379	227	GO:0008168 GO:0035438	cyclic-di-GMP binding [GO:0035438]; methyltransferase activity [GO:0008168]		PF13649			pae:PA4379
2611	PA4381	colR	two-component response regulator ColR	Cytoplasmic [Class 2] ; Cytoplasmic [Class 3]	23.5129	22.1437	20.8044	x	1.36919	2.70846	1.33927	Q9HW21	Q9HW21_PSEAE	unreviewed	PA4381	Probable two-component response regulator	PA4381	227	GO:0000156 GO:0000976 GO:0001216 GO:0005829 GO:0032993	cytosol [GO:0005829]; protein-DNA complex [GO:0032993]; DNA-binding transcription activator activity [GO:0001216]; phosphorelay response regulator activity [GO:0000156]; transcription regulatory region sequence-specific DNA binding [GO:0000976]		PF00072PF00486			pae:PA4381
2612	PA4384		hypothetical protein	Unknown [Class 3]	22.6441	17.4382	NaN	x	5.20585	NaN	NaN	Q9HW18	Q9HW18_PSEAE	unreviewed	PA4384	Uncharacterized protein	PA4384	228				PF08857			pae:PA4384
2682	PA4463		conserved hypothetical protein	Cytoplasmic [Class 3]	26.5642	24.0046	25.8473	x	2.55952	0.716829	-1.84269	Q9HVV5	Q9HVV5_PSEAE	unreviewed	PA4463	Uncharacterized protein	PA4463	102	GO:0022627 GO:0043022 GO:0043024 GO:0044238 GO:0045900	cytosolic small ribosomal subunit [GO:0022627]; ribosomal small subunit binding [GO:0043024]; ribosome binding [GO:0043022]; negative regulation of translational elongation [GO:0045900]; primary metabolic process [GO:0044238]		PF02482			pae:PA4463
2691	PA4475		conserved hypothetical protein	Cytoplasmic [Class 3]	21.4399	20.5738	19.7456	x	0.86609	1.69423	0.828144	Q9HVU6	Q9HVU6_PSEAE	unreviewed	PA4475	CN hydrolase domain-containing protein	PA4475	282	GO:0006807	nitrogen compound metabolic process [GO:0006807]		PF00795			pae:PA4475
2708	PA4495		hypothetical protein	Outer Membrane Vesicle [Class 1] ; Unknown [Class 3]	26.1619	24.938	25.4297	x	1.22389	0.732165	-0.491729	Q9HVS6	Q9HVS6_PSEAE	unreviewed	PA4495	Uncharacterized protein	PA4495	236	GO:0006974 GO:0071575	integral component of external side of plasma membrane [GO:0071575]; cellular response to DNA damage stimulus [GO:0006974]		PF04402			pae:PA4495
2717	PA4511		conserved hypothetical protein	Cytoplasmic [Class 3]	19.8822	18.007	18.5302	x	1.87524	1.35199	-0.523255	Q9HVR0	PXPA3_PSEAE	reviewed	PA4511	5-oxoprolinase subunit A 3 (5-OPase subunit A 3) (EC 3.5.2.9) (5-oxoprolinase (ATP-hydrolyzing) subunit A 3)	pxpA3 PA4511	251	GO:0005524 GO:0005975 GO:0006807 GO:0017168	5-oxoprolinase (ATP-hydrolyzing) activity [GO:0017168]; ATP binding [GO:0005524]; carbohydrate metabolic process [GO:0005975]; nitrogen compound metabolic process [GO:0006807]		PF03746			pae:PA4511
2723	PA4520		probable chemotaxis transducer	Cytoplasmic Membrane [Class 3]	15.1892	14.0128	16.6882	x	1.17639	-1.49904	-2.67543	Q9HVQ2	Q9HVQ2_PSEAE	unreviewed	PA4520	Probable chemotaxis transducer	PA4520	673	GO:0007165 GO:0016021	integral component of membrane [GO:0016021]; signal transduction [GO:0007165]		PF00672PF00015		TRANSMEM 21..40; /note="Helical"; /evidence="ECO:0000256|SAM:Phobius"; TRANSMEM 321..340; /note="Helical"; /evidence="ECO:0000256|SAM:Phobius"	pae:PA4520
2772	PA4590	pra	protein activator	Extracellular [Class 3]	21.4235	19.0394	20.0017	x	2.38412	1.42184	-0.962277	G3XDA9	G3XDA9_PSEAE	unreviewed	PA4590	Protein activator	pra PA4590	162							pae:PA4590
2782	PA4608	mapZ	MapZ	Cytoplasmic [Class 3]	20.5505	19.0258	18.3894	x	1.52466	2.16113	0.636471	Q9HVI1	CDGBP_PSEAE	reviewed	PA4608	Cyclic diguanosine monophosphate-binding protein PA4608 (c-di-GMP-binding protein PA4608) (Pilz domain-containing protein PA4608)	PA4608	125	GO:0019932 GO:0035438	cyclic-di-GMP binding [GO:0035438]; second-messenger-mediated signaling [GO:0019932]		PF07238			pae:PA4608
2784	PA4611		hypothetical protein	Cytoplasmic [Class 3]	23.6709	22.3906	23.9854	x	1.28032	-0.314442	-1.59476	Q9HVH9	Q9HVH9_PSEAE	unreviewed	PA4611	Uncharacterized protein	PA4611	84				PF04325			pae:PA4611
2812	PA4651	cupE4	Pilin assembly chaperone CupE4	Unknown [Class 3]	19.755	17.317	18.6281	x	2.43799	1.12689	-1.3111	Q9HVE1	Q9HVE1_PSEAE	unreviewed	PA4651	Probable pili assembly chaperone	PA4651	262	GO:0030288 GO:0071555	outer membrane-bounded periplasmic space [GO:0030288]; cell wall organization [GO:0071555]		PF00345			pae:PA4651
2824	PA4667	lbcA	LbcA	Outer Membrane Vesicle [Class 1] ; Unknown [Class 3]	20.4038	19.4894	17.4422	x	0.914438	2.96156	2.04713	P42810	Y4667_PSEAE	reviewed	PA4667	TPR repeat-containing protein PA4667	PA4667	590							pae:PA4667
2842	PA4692		conserved hypothetical protein	Unknown [Class 3]	19.3733	16.812	19.0206	x	2.56126	0.352682	-2.20858	Q9HVA4	MSRP_PSEAE	reviewed	PA4692	Protein-methionine-sulfoxide reductase catalytic subunit MsrP (EC 1.8.5.-)	msrP PA4692	337	GO:0016672 GO:0030091 GO:0042597 GO:0043546 GO:0046872	periplasmic space [GO:0042597]; metal ion binding [GO:0046872]; molybdopterin cofactor binding [GO:0043546]; oxidoreductase activity, acting on a sulfur group of donors, quinone or similar compound as acceptor [GO:0016672]; protein repair [GO:0030091]		PF00174			pae:PA4692
2847	PA4697		hypothetical protein	Periplasmic [Class 3]	21.3213	19.6523	18.577	x	1.66893	2.74422	1.0753	Q9HV99	Q9HV99_PSEAE	unreviewed	PA4697	DUF4124 domain-containing protein	PA4697	150				PF13511			pae:PA4697
2852	PA4702		hypothetical protein	Cytoplasmic [Class 3]	20.3362	18.9818	17.3265	x	1.3544	3.00968	1.65528	Q9HV95	Q9HV95_PSEAE	unreviewed	PA4702	Uncharacterized protein	PA4702	115				PF00805			pae:PA4702
2853	PA4703		hypothetical protein	Unknown [Class 3]	19.2036	NaN	NaN	ON lowPi, OFF highPi	NaN	NaN	NaN	Q9HV94	Q9HV94_PSEAE	unreviewed	PA4703	TfoX_C domain-containing protein	PA4703	90				PF04994			pae:PA4703
2855	PA4708	phuT	Heme-transport protein, PhuT	Periplasmic [Class 2] ; Periplasmic [Class 3]	20.9257	19.6258	21.1279	x	1.29992	-0.202218	-1.50214	Q9HV90	Q9HV90_PSEAE	unreviewed	PA4708	Heme-transport protein, PhuT	phuT PA4708	297				PF01497			pae:PA4708
2860	PA4717		conserved hypothetical protein	Unknown [Class 3]	25.1065	22.269	22.2802	x	2.83753	2.82628	-0.0112445	Q9HV81	Q9HV81_PSEAE	unreviewed	PA4717	Uncharacterized protein	PA4717	297	GO:0016021	integral component of membrane [GO:0016021]		PF04228		TRANSMEM 33..50; /note="Helical"; /evidence="ECO:0000256|SAM:Phobius"	pae:PA4717
2880	PA4739		conserved hypothetical protein	Periplasmic [Class 3]	24.0912	22.9557	23.6986	x	1.13548	0.392621	-0.742861	Q9HV60	Q9HV60_PSEAE	unreviewed	PA4739	BON domain-containing protein	PA4739	114	GO:0006970 GO:0030288	outer membrane-bounded periplasmic space [GO:0030288]; response to osmotic stress [GO:0006970]		PF04972			pae:PA4739
2910	PA4771	lldD	L-lactate dehydrogenase	Outer Membrane Vesicle [Class 1] ; Cytoplasmic [Class 3]	19.2284	18.4161	25.1808	x	0.812307	-5.9524	-6.7647	Q9HV37	LLDD_PSEAE	reviewed	PA4771	L-lactate dehydrogenase (EC 1.1.-.-)	lldD PA4771	381	GO:0004459 GO:0005886 GO:0010181 GO:0019516	plasma membrane [GO:0005886]; FMN binding [GO:0010181]; L-lactate dehydrogenase activity [GO:0004459]; lactate oxidation [GO:0019516]		PF01070			pae:PA4771
2915	PA4778	cueR	CueR	Cytoplasmic [Class 1] ; Cytoplasmic [Class 3]	20.2189	19.4021	20.578	x	0.816728	-0.359149	-1.17588	Q9HV30	Y4778_PSEAE	reviewed	PA4778	Uncharacterized HTH-type transcriptional regulator PA4778	PA4778	132	GO:0000976 GO:0003700 GO:0005507 GO:0005737 GO:0045893	cytoplasm [GO:0005737]; copper ion binding [GO:0005507]; DNA-binding transcription factor activity [GO:0003700]; transcription regulatory region sequence-specific DNA binding [GO:0000976]; positive regulation of transcription, DNA-templated [GO:0045893]		PF00376PF09278			pae:PA4778
2918	PA4784		probable transcriptional regulator	Cytoplasmic [Class 3]	18.2066	17.1824	17.0206	x	1.02428	1.18599	0.161716	Q9HV24	Q9HV24_PSEAE	unreviewed	PA4784	Probable transcriptional regulator	PA4784	155	GO:0043565	sequence-specific DNA binding [GO:0043565]		PF01037			pae:PA4784
2928	PA4798		hypothetical protein	Cytoplasmic [Class 3]	18.2726	16.204	18.1008	x	2.06859	0.171756	-1.89683	Q9HV11	Y4798_PSEAE	reviewed	PA4798	UPF0157 protein PA4798	PA4798	242				PF04229			pae:PA4798
2938	PA4829	lpd3	dihydrolipoamide dehydrogenase 3	Cytoplasmic [Class 2] ; Cytoplasmic [Class 3]	17.6401	15.7113	NaN	x	1.92881	NaN	NaN	Q9HUY1	DLDH3_PSEAE	reviewed	PA4829	Dihydrolipoyl dehydrogenase 3 (EC 1.8.1.4) (Dihydrolipoamide dehydrogenase 3) (LPD-3)	lpd3 PA4829	467	GO:0004148 GO:0005737 GO:0006096 GO:0045454 GO:0050660	cytoplasm [GO:0005737]; dihydrolipoyl dehydrogenase activity [GO:0004148]; flavin adenine dinucleotide binding [GO:0050660]; cell redox homeostasis [GO:0045454]; glycolytic process [GO:0006096]		PF07992PF02852			pae:PA4829
2939	PA4830		hypothetical protein	Cytoplasmic [Class 3]	21.7415	19.6312	18.6627	x	2.11033	3.07883	0.968494	Q9HUY0	Q9HUY0_PSEAE	unreviewed	PA4830	4HBT domain-containing protein	PA4830	179	GO:0005829 GO:0061522	cytosol [GO:0005829]; 1,4-dihydroxy-2-naphthoyl-CoA thioesterase activity [GO:0061522]		PF03061			pae:PA4830
2966	PA4875		hypothetical protein	Cytoplasmic [Class 3]	21.653	19.2426	19.1953	x	2.41035	2.45769	0.0473385	Q9HUT8	Q9HUT8_PSEAE	unreviewed	PA4875	MOSC domain-containing protein	PA4875	98	GO:0003824 GO:0030151 GO:0030170	catalytic activity [GO:0003824]; molybdenum ion binding [GO:0030151]; pyridoxal phosphate binding [GO:0030170]		PF03473
2967	PA4876	osmE	osmotically inducible lipoprotein OsmE	Outer Membrane Vesicle [Class 1] ; Unknown [Class 3]	21.506	19.7423	20.9975	x	1.76365	0.50849	-1.25516	Q9HUT7	Q9HUT7_PSEAE	unreviewed	PA4876	Osmotically inducible lipoprotein OsmE	osmE PA4876	114	GO:0019867	outer membrane [GO:0019867]		PF04355			pae:PA4876
2968	PA4878	brlR	BrlR	Cytoplasmic [Class 3]	20.8655	17.7214	17.92	x	3.14408	2.94555	-0.198531	Q9HUT5	Q9HUT5_PSEAE	unreviewed	PA4878	Probable transcriptional regulator	PA4878	270	GO:0000976 GO:0001216 GO:0032993 GO:0045892 GO:0045893	protein-DNA complex [GO:0032993]; DNA-binding transcription activator activity [GO:0001216]; transcription regulatory region sequence-specific DNA binding [GO:0000976]; negative regulation of transcription, DNA-templated [GO:0045892]; positive regulation of transcription, DNA-templated [GO:0045893]		PF14526PF13411			pae:PA4878
2969	PA4880		probable bacterioferritin	Cytoplasmic [Class 1] ; Cytoplasmic [Class 3]	24.0715	21.6561	22.9004	x	2.41546	1.17116	-1.2443	Q9HUT3	Q9HUT3_PSEAE	unreviewed	PA4880	Probable bacterioferritin	PA4880	177	GO:0004322 GO:0005506 GO:0005829 GO:0006826 GO:0006880 GO:0008199 GO:0020037	cytosol [GO:0005829]; ferric iron binding [GO:0008199]; ferroxidase activity [GO:0004322]; heme binding [GO:0020037]; iron ion binding [GO:0005506]; intracellular sequestering of iron ion [GO:0006880]; iron ion transport [GO:0006826]		PF00210			pae:PA4880
2970	PA4884		hypothetical protein	Periplasmic [Class 3]	22.7391	18.7844	NaN	x	3.95465	NaN	NaN	Q9HUS9	Q9HUS9_PSEAE	unreviewed	PA4884	DUF5666 domain-containing protein	PA4884	207				PF18914			pae:PA4884
3028	PA4974		probable outer membrane protein precursor	Outer Membrane [Class 1] ; Outer Membrane Vesicle [Class 1] ; Outer Membrane [Class 3]	21.1047	20.3021	20.8322	x	0.802551	0.272451	-0.530101	Q9HUJ1	Q9HUJ1_PSEAE	unreviewed	PA4974	Probable outer membrane protein	PA4974	482	GO:0015288 GO:0015562 GO:0019867 GO:1990281	efflux pump complex [GO:1990281]; outer membrane [GO:0019867]; efflux transmembrane transporter activity [GO:0015562]; porin activity [GO:0015288]		PF02321			pae:PA4974
3036	PA4993		hypothetical protein	Unknown [Class 3]	21.0641	19.3598	17.5686	x	1.70424	3.49546	1.79122	Q9HUH2	Q9HUH2_PSEAE	unreviewed	PA4993	Uncharacterized protein	PA4993	306							pae:PA4993
3065	PA5028		conserved hypothetical protein	Cytoplasmic Membrane [Class 3]	22.5257	21.6099	21.5438	x	0.915782	0.981839	0.0660572	Q9HUE1	Q9HUE1_PSEAE	unreviewed	PA5028	AAA_31 domain-containing protein	PA5028	255				PF13614			pae:PA5028
3091	PA5058	phaC2	poly(3-hydroxyalkanoic acid) synthase 2	Cytoplasmic [Class 2] ; Cytoplasmic [Class 3]	17.6323	15.4759	NaN	x	2.15638	NaN	NaN	G3XCZ9	G3XCZ9_PSEAE	unreviewed	PA5058	Poly(3-hydroxyalkanoic acid) synthase 2	phaC2 PA5058	560	GO:0016746 GO:0042619	transferase activity, transferring acyl groups [GO:0016746]; poly-hydroxybutyrate biosynthetic process [GO:0042619]		PF07167			pae:PA5058
3093	PA5061		conserved hypothetical protein	Cytoplasmic [Class 3]	25.3731	22.1765	21.0953	x	3.19661	4.27778	1.08118	Q9HUC2	Q9HUC2_PSEAE	unreviewed	PA5061	Uncharacterized protein	PA5061	138				PF05597			pae:PA5061
3114	PA5091	hutG	N-formylglutamate amidohydrolase	Cytoplasmic [Class 3]	21.0021	19.6388	19.6921	x	1.36326	1.30999	-0.0532735	Q9HU92	Q9HU92_PSEAE	unreviewed	PA5091	N-formylglutamate amidohydrolase	hutG PA5091	266	GO:0006548 GO:0050129	N-formylglutamate deformylase activity [GO:0050129]; histidine catabolic process [GO:0006548]		PF05013			pae:PA5091
3116	PA5094		probable ATP-binding component of ABC transporter	Cytoplasmic Membrane [Class 3]	16.9609	15.4626	NaN	x	1.49831	NaN	NaN	Q9HU89	Q9HU89_PSEAE	unreviewed	PA5094	Probable ATP-binding component of ABC transporter	PA5094	276	GO:0005524 GO:0016020 GO:0031460 GO:0042626	membrane [GO:0016020]; ATP binding [GO:0005524]; ATPase-coupled transmembrane transporter activity [GO:0042626]; glycine betaine transport [GO:0031460]		PF00005			pae:PA5094
3158	PA5150		probable short-chain dehydrogenase	Cytoplasmic [Class 2] ; Cytoplasmic [Class 3]	20.1657	NaN	NaN	ON lowPi, OFF highPi	NaN	NaN	NaN	Q9HU34	Q9HU34_PSEAE	unreviewed	PA5150	Probable short-chain dehydrogenase	PA5150	245	GO:0016491	oxidoreductase activity [GO:0016491]					pae:PA5150
3175	PA5173	arcC	carbamate kinase	Cytoplasmic [Class 1] ; Cytoplasmic [Class 3]	26.0804	24.8735	26.5835	x	1.20695	-0.503094	-1.71005	P13982	ARCC_PSEAE	reviewed	PA5173	Carbamate kinase (EC 2.7.2.2)	arcC PA5173	310	GO:0005524 GO:0005829 GO:0008804 GO:0019546 GO:0035975	cytosol [GO:0005829]; ATP binding [GO:0005524]; carbamate kinase activity [GO:0008804]; arginine deiminase pathway [GO:0019546]; carbamoyl phosphate catabolic process [GO:0035975]		PF00696			pae:PA5173
3180	PA5178		conserved hypothetical protein	Outer Membrane [Class 1] ; Outer Membrane Vesicle [Class 1] ; Unknown [Class 3]	25.3001	23.9895	23.8896	x	1.31055	1.41051	0.0999616	Q9HU11	Q9HU11_PSEAE	unreviewed	PA5178	Uncharacterized protein	PA5178	145	GO:0030955 GO:0035864	potassium ion binding [GO:0030955]; response to potassium ion [GO:0035864]		PF04972PF01476			pae:PA5178
3195	PA5198		LD-carboxypeptidase	Cytoplasmic [Class 3]	23.0013	21.486	21.7526	x	1.5153	1.24875	-0.266546	Q9HTZ1	LDC_PSEAE	reviewed	PA5198	Murein tetrapeptide carboxypeptidase (EC 3.4.17.13) (LD-carboxypeptidase)	PA5198	307	GO:0004180 GO:0005737 GO:0008236 GO:0008360 GO:0009252 GO:0009254 GO:0071555	cytoplasm [GO:0005737]; carboxypeptidase activity [GO:0004180]; serine-type peptidase activity [GO:0008236]; cell wall organization [GO:0071555]; peptidoglycan biosynthetic process [GO:0009252]; peptidoglycan turnover [GO:0009254]; regulation of cell shape [GO:0008360]		PF02016PF17676			pae:PA5198
3209	PA5217		putative binding protein of iron ABC transporter	Periplasmic [Class 3]	23.023	22.0382	23.2761	x	0.984789	-0.25304	-1.23783	Q9HTX3	P5217_PSEAE	reviewed	PA5217	Probable binding protein component of ABC iron transporter PA5217	PA5217	332							pae:PA5217
3210	PA5220		hypothetical protein	Unknown [Class 3]	23.4224	22.5257	18.9416	x	0.896688	4.4808	3.58411	Q9HTX0	Q9HTX0_PSEAE	unreviewed	PA5220	Uncharacterized protein	PA5220	273							pae:PA5220
3221	PA5234		probable oxidoreductase	Cytoplasmic [Class 3]	22.6152	20.9885	21.1267	x	1.62665	1.48849	-0.138158	Q9HTV6	Q9HTV6_PSEAE	unreviewed	PA5234	Probable oxidoreductase	PA5234	325	GO:0016491	oxidoreductase activity [GO:0016491]		PF08240PF00107			pae:PA5234
3235	PA5254		probable peptidyl-prolyl cis-trans isomerase, FkbP-type	Outer Membrane [Class 2] ; Outer Membrane [Class 3]	20.4142	18.2503	18.2234	x	2.16392	2.19085	0.026927	P30417	FKBZ_PSEAE	reviewed	PA5254	Probable FKBP-type 25 kDa peptidyl-prolyl cis-trans isomerase (PPIase) (EC 5.2.1.8) (Rotamase)	fkl PA5254	227	GO:0003755 GO:0006457	peptidyl-prolyl cis-trans isomerase activity [GO:0003755]; protein folding [GO:0006457]		PF00254PF01346			pae:PA5254
3241	PA5261	algR	alginate biosynthesis regulatory protein AlgR	Cytoplasmic [Class 1] ; Cytoplasmic [Class 3]	24.251	23.1266	24.0348	x	1.12438	0.216169	-0.908206	P26275	ALGR_PSEAE	reviewed	PA5261	Positive alginate biosynthesis regulatory protein	algR PA5261	248	GO:0000156 GO:0000976 GO:0001216 GO:0001217 GO:0005829 GO:0006355 GO:0032993 GO:0042121 GO:0043107 GO:0043565 GO:0045892 GO:0045893 GO:0071978 GO:1900192 GO:1901031 GO:2000147	cytosol [GO:0005829]; protein-DNA complex [GO:0032993]; DNA-binding transcription activator activity [GO:0001216]; DNA-binding transcription repressor activity [GO:0001217]; phosphorelay response regulator activity [GO:0000156]; sequence-specific DNA binding [GO:0043565]; transcription regulatory region sequence-specific DNA binding [GO:0000976]; alginic acid biosynthetic process [GO:0042121]; ba…		PF04397PF00072			pae:PA5261
185	PA5267;PA1512;PA0263	hcp	#N/A	#N/A	20.3529	18.0064	18.4759	x	2.34656	1.87704	-0.469513	Q9HI36	MAJE_PSEAE	reviewed	PA0263; PA1512; PA5267	Major exported protein (Secreted protein hcp)	hcpA PA0263; hcpB PA1512; hcpC PA5267	172	GO:0005576	extracellular region [GO:0005576]		PF05638			pae:PA0263 pae:PA1512 pae:PA5267
3260	PA5292	pchP	phosphorylcholine phosphatase	Periplasmic [Class 1] ; Unknown [Class 3]	19.3907	17.5686	NaN	x	1.82203	NaN	NaN	Q9HTR2	Q9HTR2_PSEAE	unreviewed	PA5292	Phosphorylcholine phosphatase	pchP PA5292	349	GO:0046872	metal ion binding [GO:0046872]					pae:PA5292
3269	PA5303		conserved hypothetical protein	Cytoplasmic [Class 3]	19.9528	18.4748	25.4225	x	1.47804	-5.46973	-6.94776	Q9HTQ1	Q9HTQ1_PSEAE	unreviewed	PA5303	Uncharacterized protein	PA5303	117				PF01042			pae:PA5303
3308	PA5360	phoB	two-component response regulator PhoB	Cytoplasmic [Class 1] ; Cytoplasmic [Class 3]	27.1677	20.8411	21.655	x	6.32656	5.51266	-0.813899	P23620	PHOB_PSEAE	reviewed	PA5360	Phosphate regulon transcriptional regulatory protein PhoB	phoB PA5360	229	GO:0000156 GO:0000976 GO:0001216 GO:0005829 GO:0006817 GO:0032993 GO:0045893 GO:0071978 GO:0080040	cytosol [GO:0005829]; protein-DNA complex [GO:0032993]; DNA-binding transcription activator activity [GO:0001216]; phosphorelay response regulator activity [GO:0000156]; transcription regulatory region sequence-specific DNA binding [GO:0000976]; bacterial-type flagellum-dependent swarming motility [GO:0071978]; phosphate ion transport [GO:0006817]; positive regulation of cellular response to phos…		PF00072PF00486			pae:PA5360
3313	PA5365	phoU	phosphate uptake regulatory protein PhoU	Cytoplasmic [Class 1] ; Cytoplasmic [Class 3]	27.0966	23.5211	22.3125	x	3.57546	4.78403	1.20857	Q51547	PHOU_PSEAE	reviewed	PA5365	Phosphate-specific transport system accessory protein PhoU homolog (Pst system accessory protein PhoU homolog)	phoU PA5365	242	GO:0005737 GO:0006817 GO:0030643 GO:0042803 GO:0045936 GO:0050922 GO:0050928 GO:0060326 GO:2000186	cytoplasm [GO:0005737]; protein homodimerization activity [GO:0042803]; cell chemotaxis [GO:0060326]; cellular phosphate ion homeostasis [GO:0030643]; negative regulation of chemotaxis [GO:0050922]; negative regulation of phosphate metabolic process [GO:0045936]; negative regulation of phosphate transmembrane transport [GO:2000186]; negative regulation of positive chemotaxis [GO:0050928]; phospha…		PF01895			pae:PA5365
3314	PA5366	pstB	ATP-binding component of ABC phosphate transporter	Cytoplasmic Membrane [Class 3]	26.4416	23.004	21.6111	x	3.43762	4.83048	1.39286	Q51546	PSTB_PSEAE	reviewed	PA5366	Phosphate import ATP-binding protein PstB (EC 7.3.2.1) (ABC phosphate transporter) (Phosphate-transporting ATPase)	pstB PA5366	277	GO:0005315 GO:0005524 GO:0005886 GO:0015415	plasma membrane [GO:0005886]; ATP binding [GO:0005524]; ATPase-coupled phosphate ion transmembrane transporter activity [GO:0015415]; inorganic phosphate transmembrane transporter activity [GO:0005315]		PF00005			pae:PA5366
3315	PA5367	pstA	membrane protein component of ABC phosphate transporter	Cytoplasmic Membrane [Class 3]	18.7245	14.9994	12.1629	x	3.72509	6.56155	2.83646	Q9HTJ5	Q9HTJ5_PSEAE	unreviewed	PA5367	Phosphate transport system permease protein PstA	pstA PA5367	558	GO:0005315 GO:0005887 GO:0035435	integral component of plasma membrane [GO:0005887]; inorganic phosphate transmembrane transporter activity [GO:0005315]; phosphate ion transmembrane transport [GO:0035435]		PF00528		TRANSMEM 20..42; /note="Helical"; /evidence="ECO:0000256|RuleBase:RU363043"; TRANSMEM 306..335; /note="Helical"; /evidence="ECO:0000256|RuleBase:RU363043"; TRANSMEM 355..379; /note="Helical"; /evidence="ECO:0000256|RuleBase:RU363043"; TRANSMEM 399..422; /note="Helical"; /evidence="ECO:0000256|RuleBase:RU363043"; TRANSMEM 443..464; /note="Helical"; /evidence="ECO:0000256|RuleBase:RU363043"; TRANSM…	pae:PA5367
3316	PA5368	pstC	membrane protein component of ABC phosphate transporter	Cytoplasmic Membrane [Class 3]	19.0736	16.3957	10.9861	x	2.67794	8.08755	5.40961	G3XD02	G3XD02_PSEAE	unreviewed	PA5368	Membrane protein component of ABC phosphate transporter	pstC PA5368	677	GO:0005886 GO:0016021 GO:0055085	integral component of membrane [GO:0016021]; plasma membrane [GO:0005886]; transmembrane transport [GO:0055085]		PF00528		TRANSMEM 381..403; /note="Helical"; /evidence="ECO:0000256|RuleBase:RU363032"; TRANSMEM 415..439; /note="Helical"; /evidence="ECO:0000256|RuleBase:RU363032"; TRANSMEM 445..465; /note="Helical"; /evidence="ECO:0000256|RuleBase:RU363032"; TRANSMEM 477..498; /note="Helical"; /evidence="ECO:0000256|RuleBase:RU363032"; TRANSMEM 528..552; /note="Helical"; /evidence="ECO:0000256|RuleBase:RU363032"; TRAN…	pae:PA5368
3317	PA5369	pstS	phosphate ABC transporter, periplasmic phosphate-binding protein, PstS	Periplasmic [Class 1] ; Cytoplasmic Membrane [Class 3]	30.6103	27.9469	23.188	x	2.66335	7.42227	4.75892	G3XDA8	PSTS_PSEAE	reviewed	PA5369	Phosphate-binding protein PstS	pstS PA5369	323	GO:0005576 GO:0006817 GO:0007155 GO:0009405 GO:0042301 GO:0042597 GO:0044010	extracellular region [GO:0005576]; periplasmic space [GO:0042597]; phosphate ion binding [GO:0042301]; cell adhesion [GO:0007155]; pathogenesis [GO:0009405]; phosphate ion transport [GO:0006817]; single-species biofilm formation [GO:0044010]		PF12849			pae:PA5369
3399	PA5521		probable short-chain dehydrogenase	Cytoplasmic [Class 2] ; Cytoplasmic [Class 3]	23.947	22.2832	22.4668	x	1.66381	1.48019	-0.183626	Q9HT52	Q9HT52_PSEAE	unreviewed	PA5521	Probable short-chain dehydrogenase	PA5521	252	GO:0016616 GO:0030497	oxidoreductase activity, acting on the CH-OH group of donors, NAD or NADP as acceptor [GO:0016616]; fatty acid elongation [GO:0030497]					pae:PA5521
3411	PA5546		conserved hypothetical protein	Cytoplasmic [Class 1] ; Cytoplasmic [Class 3]	24.0575	18.8697	19.3192	x	5.18778	4.73831	-0.449465	Q9HT28	Q9HT28_PSEAE	unreviewed	PA5546	PKS_MT domain-containing protein	PA5546	394	GO:0008168 GO:0008610	methyltransferase activity [GO:0008168]; lipid biosynthetic process [GO:0008610]					pae:PA5546

## Sheet: info
majority protein ID	proteins than could not be destinguished due to the sequence of the identified peptide(s) are grouped in one ID, whereby single database entries are separated by a semicolon
identified	proteins identified with at least two unique peptides in at least 2 out of 3 bioreplicates are listed in this table
quantified	if a valid iBAQ value in at least 2 out of 3 bioreplicates was available, the average has been calculated, otherwise "NaN" (not a number) is given
ttest low vs high P	the x indicates a P value below 0,01, "OFF lowP" or "ON highP" indicates the quantification of a proten in all three replicates and the absence of the same protein in another condition
log2iBAQ	iBAQ values (Schwanhäusser et al. (2011). Nature 473, 337–342) were exported from the search engine as a proxy for (semi-absolute) protein abundance. The higher the value, the more abundant is the protein in the sample. Data have been log2-transformed.
	Other than LFQ values, iBAQ-data allow to compare protein abundances also within a sample.
statistics	data were used for statistical analyses if a protein has been quantified in at least 2 of the conditions (0.2mM_P, 1mM_P, or LB, respectively).
log2FC	log2-foldchanges of iBAQ abundances have been calculated by substracting the average Log2iBAQ for condition 2 from the average log2iBAQ of condition 1. Regulated proteins will have Log2FC>|0.8|.
Please be aware that we a biologically relevant change in protein abundance would require both, a p<0.01 and a log2FC >|0.8|
